# Supplementary material for: Acetylation changes tau interactome to degrade tau in Alzheimer’s disease animal and organoid models
Source: Aging Cell. 2019 Nov 25;19(1):e13081. doi: 10.1111/acel.13081 (PMC6974726; doi:10.1111/acel.13081)
Supplement: Supplementary file 9 [file ACEL-19-e13081-s009.xlsx]

## Sheet: DIP (protein)
Supplemental Table 1. 265 DIPs that showed altered peptide abundances in CKD-504 compared to Saline. Entrez IDs, symbols, and descriptions of the DIPs are shown.
			CKD vs. Saline	CKD vs. IgG
EntrezID	Symbol	Description	Fold change (log2-value)	Fold change (log2-value)	Number of differentially expressed peptides
72097	2010300C02Rik	RIKEN cDNA 2010300C02 gene	1.37577	0.713626	12
226251	Ablim1	actin-binding LIM protein 1	1.45152	0.779622	8
231148	Ablim2	actin-binding LIM protein 2	1.35088	0.777957	2
11459	Acta1	actin, alpha 1, skeletal muscle	1.5112	0.796019	2
11461	Actb	actin, beta	1.27466	0.678579	3
238880	Actbl2	actin, beta-like 2	1.86133	1.22411	2
109711	Actn1	actinin, alpha 1	1.28966	0.79171	6
56444	Actr10	ARP10 actin-related protein 10	0.819429	0.741918	12
11518	Add1	adducin 1 (alpha)	1.10057	0.685952	3
27360	Add3	adducin 3 (gamma)	1.35659	0.84938	7
216439	Agap2	ArfGAP with GTPase domain, ankyrin repeat and PH domain 2	1.33923	0.717057	8
224833	AI661453	expressed sequence AI661453	1.27108	0.703594	2
17025	Alad	aminolevulinate, delta-, dehydratase	1.76886	0.843985	2
109676	Ank2	ankyrin 2, brain	1.48218	0.884362	106
11735	Ank3	ankyrin 3, epithelial	1.22435	0.833874	6
77531	Anks1b	ankyrin repeat and sterile alpha motif domain containing 1B	1.5316	0.895411	7
11771	Ap2a1	adaptor-related protein complex 2, alpha 1 subunit	0.839075	0.820204	2
71770	Ap2b1	adaptor-related protein complex 2, beta 1 subunit	1.05879	0.825135	7
11806	Apoa1	apolipoprotein A-I	1.05588	1.96082	10
11807	Apoa2	apolipoprotein A-II	0.77235	1.01823	2
11816	Apoe	apolipoprotein E	1.4612	1.31521	19
11820	App	amyloid beta (A4) precursor protein	1.51071	1.14512	8
216190	Appl2	adaptor protein, phosphotyrosine interaction, PH domain and leucine zipper containing 2	1.31571	0.987472	2
215821	Arfgef3	ARFGEF family member 3	0.81488	0.803459	2
71435	Arhgap21	Rho GTPase activating protein 21	1.14505	0.590357	2
213498	Arhgef11	Rho guanine nucleotide exchange factor (GEF) 11	1.19947	0.689563	3
16800	Arhgef2	rho/rac guanine nucleotide exchange factor (GEF) 2	1.2325	0.822438	3
108888	Atad3a	ATPase family, AAA domain containing 3A	0.860775	0.715916	2
67972	Atp2b1	ATPase, Ca++ transporting, plasma membrane 1	0.770215	0.830667	2
231807	BC037034	cDNA sequence BC037034	1.01769	0.804684	4
110279	Bcr	breakpoint cluster region	1.38931	0.839173	5
12217	Bsn	bassoon	1.3533	0.748427	13
320827	C530008M17Rik	RIKEN cDNA C530008M17 gene	1.4205	0.740087	6
109624	Cald1	caldesmon 1	1.51954	0.860456	2
12313	Calm1	calmodulin 1	1.5369	0.812238	12
71902	Cand1	cullin associated and neddylation disassociated 1	0.834278	0.747305	4
12331	Cap1	CAP, adenylate cyclase-associated protein 1 (yeast)	0.677685	0.676548	2
12340	Capza1	capping protein (actin filament) muscle Z-line, alpha 1	1.34717	0.798404	13
12343	Capza2	capping protein (actin filament) muscle Z-line, alpha 2	1.47577	0.881217	28
12345	Capzb	capping protein (actin filament) muscle Z-line, beta	1.37193	0.833825	34
380768	Ccdc177	coiled-coil domain containing 177	1.2065	0.881603	2
12558	Cdh2	cadherin 2	1.32071	0.668836	5
217882	Cep170b	centrosomal protein 170B	1.27898	0.665012	4
12632	Cfl2	cofilin 2, muscle	1.24909	0.760599	7
234852	Chmp1a	charged multivesicular body protein 1A	1.33576	0.814691	3
75608	Chmp4b	charged multivesicular body protein 4B	1.64883	0.770905	6
67300	Cltc	clathrin, heavy polypeptide (Hc)	1.17857	1.26193	2
12799	Cnp	2',3'-cyclic nucleotide 3' phosphodiesterase	1.0313	1.25515	2
23790	Coro1c	coronin, actin binding protein 1C	1.38418	0.807921	40
107684	Coro2a	coronin, actin binding protein 2A	1.50213	0.768487	12
235431	Coro2b	coronin, actin binding protein, 2B	1.56316	0.967317	49
12933	Crmp1	collapsin response mediator protein 1	1.06865	1.16572	2
12385	Ctnna1	catenin (cadherin associated protein), alpha 1	1.41474	0.949154	3
12386	Ctnna2	catenin (cadherin associated protein), alpha 2	1.58437	0.890729	10
18163	Ctnnd2	catenin (cadherin associated protein), delta 2	1.23094	0.623417	2
13043	Cttn	cortactin	1.11968	0.597897	2
56320	Dbn1	drebrin 1	1.50347	0.862415	107
13191	Dctn1	dynactin 1	0.780003	0.753418	10
67665	Dctn4	dynactin 4	0.73816	0.737368	4
217480	Dgkb	diacylglycerol kinase, beta	1.30235	0.721788	9
330817	Dhps	deoxyhypusine synthase	0.714733	3.1147	3
23859	Dlg2	discs large MAGUK scaffold protein 2	1.57671	1.60624	2
13385	Dlg4	discs large MAGUK scaffold protein 4	1.34716	0.792434	4
228836	Dlgap4	DLG associated protein 4	1.31526	0.765445	5
13829	Dmtn	dematin actin binding protein	1.29536	0.630679	3
15502	Dnaja1	DnaJ heat shock protein family (Hsp40) member A1	0.935608	0.790386	5
56445	Dnaja2	DnaJ heat shock protein family (Hsp40) member A2	0.85397	0.616686	3
67299	Dock7	dedicator of cytokinesis 7	1.37247	0.738906	5
12934	Dpysl2	dihydropyrimidinase-like 2	1.07635	1.16271	4
13518	Dst	dystonin	1.33656	0.812254	31
241688	Dzank1	double zinc ribbon and ankyrin repeat domains 1	1.07234	0.647308	3
13627	Eef1a1	eukaryotic translation elongation factor 1 alpha 1	0.86895	0.708603	5
13629	Eef2	eukaryotic translation elongation factor 2	0.756946	0.706961	7
27984	Efhd2	EF hand domain containing 2	1.51297	1.00743	31
13821	Epb41l1	erythrocyte membrane protein band 4.1 like 1	0.909139	0.807981	7
238988	Erc2	ELKS/RAB6-interacting/CAST family member 2	1.38438	0.666984	5
77767	Ermn	ermin, ERM-like protein	0.792245	0.794726	2
208618	Etl4	enhancer trap locus 4	1.54966	0.930911	4
213027	Evi5l	ecotropic viral integration site 5 like	0.871803	0.61145	3
223254	Farp1	FERM, RhoGEF (Arhgef) and pleckstrin domain protein 1 (chondrocyte-derived)	1.04091	0.733629	5
14109	Fau	Finkel-Biskis-Reilly murine sarcoma virus (FBR-MuSV) ubiquitously expressed (fox derived)	0.770065	0.802723	2
330369	Fbxo41	F-box protein 41	1.54391	0.91756	11
14248	Flii	flightless I actin binding protein	1.73694	1.01543	31
192176	Flna	filamin, alpha	0.906233	0.862374	3
14265	Fmr1	fragile X mental retardation 1	1.00191	0.658611	2
76425	Gid8	GID complex subunit 8	0.72449	0.654535	2
216963	Git1	G protein-coupled receptor kinase-interactor 1	1.21381	0.82561	3
14609	Gja1	gap junction protein, alpha 1	1.32493	0.743822	9
14681	Gnao1	guanine nucleotide binding protein, alpha O	0.883437	0.680795	3
268566	Gphn	gephyrin	0.810041	0.746712	8
14751	Gpi1	glucose phosphate isomerase 1	1.18118	1.01468	4
14810	Grin1	glutamate receptor, ionotropic, NMDA1 (zeta 1)	1.64739	0.920976	6
14812	Grin2b	glutamate receptor, ionotropic, NMDA2B (epsilon 2)	1.77656	1.09737	3
227753	Gsn	gelsolin	1.43336	0.934572	42
15387	Hnrnpk	heterogeneous nuclear ribonucleoprotein K	0.956339	0.751568	7
76936	Hnrnpm	heterogeneous nuclear ribonucleoprotein M	1.22464	0.824377	5
51810	Hnrnpu	heterogeneous nuclear ribonucleoprotein U	1.03791	0.877373	3
68693	Hnrnpul2	heterogeneous nuclear ribonucleoprotein U-like 2	1.34319	0.823804	2
193740	Hspa1a	heat shock protein 1A	0.77333	0.696629	2
15525	Hspa4	heat shock protein 4	1.13435	0.997814	2
18415	Hspa4l	heat shock protein 4 like	0.716516	1.22346	7
15481	Hspa8	heat shock protein 8	0.906607	1.05	9
15510	Hspd1	heat shock protein 1 (chaperonin)	0.94098	0.629684	4
15505	Hsph1	heat shock 105kDa/110kDa protein 1	0.677543	1.64375	9
59026	Huwe1	HECT, UBA and WWE domain containing 1	0.625093	0.733275	3
67781	Ilf2	interleukin enhancer binding factor 2	1.15221	0.903622	2
16201	Ilf3	interleukin enhancer binding factor 3	0.83029	0.624917	2
70435	Inf2	inverted formin, FH2 and WH2 domain containing	1.31169	0.758036	12
70572	Ipo5	importin 5	0.987795	0.773139	4
232227	Iqsec1	IQ motif and Sec7 domain 1	1.45656	0.959916	11
243621	Iqsec3	IQ motif and Sec7 domain 3	1.38543	0.895673	5
16427	Itih4	inter alpha-trypsin inhibitor, heavy chain 4	0.828987	1.20479	3
228550	Itpka	inositol 1,4,5-trisphosphate 3-kinase A	1.46717	0.855871	6
545156	Kalrn	kalirin, RhoGEF kinase	1.36585	0.847209	2
383348	Kctd16	potassium channel tetramerisation domain containing 16	1.08778	0.989082	3
65970	Lima1	LIM domain and actin binding 1	1.37974	0.670341	3
77569	Limch1	LIM and calponin homology domains 1	1.50594	0.850219	6
16971	Lrp1	low density lipoprotein receptor-related protein 1	0.804101	0.856941	14
242274	Lrrc7	leucine rich repeat containing 7	1.64519	1.0598	4
16978	Lrrfip1	leucine rich repeat (in FLII) interacting protein 1	1.34976	0.748373	5
71268	Lrrfip2	leucine rich repeat (in FLII) interacting protein 2	1.76788	1.14589	10
11426	Macf1	microtubule-actin crosslinking factor 1	1.29321	0.802628	28
17754	Map1a	microtubule-associated protein 1 A	1.00134	0.83541	16
17755	Map1b	microtubule-associated protein 1B	1.03986	0.801475	76
17756	Map2	microtubule-associated protein 2	1.00584	0.725983	5
17760	Map6	microtubule-associated protein 6	1.15424	0.825387	15
245877	Map7d1	MAP7 domain containing 1	1.18629	0.860755	11
19099	Mapk8ip1	mitogen-activated protein kinase 8 interacting protein 1	1.45684	1.03281	2
30957	Mapk8ip3	mitogen-activated protein kinase 8 interacting protein 3	1.08236	0.886868	5
30853	Mlf2	myeloid leukemia factor 2	1.21584	0.854181	5
223658	Mroh1	maestro heat-like repeat family member 1	1.29124	0.908643	2
67154	Mtdh	metadherin	1.27717	1.02053	5
77521	Mtus2	microtubule associated tumor suppressor candidate 2	1.61013	0.988023	3
105689	Mycbp2	MYC binding protein 2, E3 ubiquitin protein ligase	1.31277	0.68346	3
77579	Myh10	myosin, heavy polypeptide 10, non-muscle	1.63482	0.993465	487
17880	Myh11	myosin, heavy polypeptide 11, smooth muscle	1.75233	1.13125	69
544791	Myh13	myosin, heavy polypeptide 13, skeletal muscle	1.62805	1.12813	9
71960	Myh14	myosin, heavy polypeptide 14	1.65179	1.08497	108
17886	Myh9	myosin, heavy polypeptide 9, non-muscle	1.53437	1.01767	372
67268	Myl12a	myosin, light chain 12A, regulatory, non-sarcomeric	1.24854	0.8687	2
67938	Myl12b	myosin, light chain 12B, regulatory	1.682	1.02114	4
17896	Myl4	myosin, light polypeptide 4	1.38552	1.04443	6
17904	Myl6	myosin, light polypeptide 6, alkali, smooth muscle and non-muscle	1.60687	1.02109	19
216459	Myl6b	myosin, light polypeptide 6B	1.44468	0.933332	15
98932	Myl9	myosin, light polypeptide 9, regulatory	1.88357	1.25859	4
360013	Myo18a	myosin XVIIIA	1.65818	1.02707	181
17912	Myo1b	myosin IB	1.42975	0.812652	22
17913	Myo1c	myosin IC	1.29817	0.635308	2
338367	Myo1d	myosin ID	1.53356	0.858931	11
71602	Myo1e	myosin IE	1.43149	0.868302	12
17916	Myo1f	myosin IF	1.58764	0.926638	7
17918	Myo5a	myosin VA	1.50392	0.896939	159
17920	Myo6	myosin VI	1.50734	0.90127	91
53605	Nap1l1	nucleosome assembly protein 1-like 1	1.50327	1.06443	10
17955	Nap1l4	nucleosome assembly protein 1-like 4	1.15115	0.844348	5
215690	Nav1	neuron navigator 1	1.28815	0.676166	2
26422	Nbea	neurobeachin	0.711337	0.745475	3
17975	Ncl	nucleolin	0.804752	0.762991	13
117148	Necab2	N-terminal EF-hand calcium binding protein 2	0.951707	1.56395	11
68810	Nexn	nexilin	1.36543	0.669612	3
18195	Nsf	N-ethylmaleimide sensitive fusion protein	0.96485	0.750298	5
108155	Ogt	O-linked N-acetylglucosamine (GlcNAc) transferase (UDP-N-acetylglucosamine:polypeptide-N-acetylglucosaminyl transferase)	0.943625	0.796363	4
26875	Pclo	piccolo (presynaptic cytomatrix protein)	1.53928	0.97765	29
207728	Pde2a	phosphodiesterase 2A, cGMP-stimulated	0.748475	0.60661	2
238871	Pde4d	phosphodiesterase 4D, cAMP specific	1.18051	1.07788	6
18645	Pfn2	profilin 2	0.915567	1.46124	3
218194	Phactr1	phosphatase and actin regulator 1	1.30069	0.756876	4
18679	Phka1	phosphorylase kinase alpha 1	0.76535	0.736776	2
18810	Plec	plectin	1.30411	0.742939	17
434128	Pnmal2	PNMA-like 2	1.10975	0.862572	4
17931	Ppp1r12a	protein phosphatase 1, regulatory subunit 12A	1.30755	0.758497	8
243725	Ppp1r9a	protein phosphatase 1, regulatory subunit 9A	1.39959	0.78686	4
71978	Ppp2r2a	protein phosphatase 2, regulatory subunit B, alpha	0.82005	0.775122	2
67857	Ppp6c	protein phosphatase 6, catalytic subunit	0.81169	0.782777	5
19087	Prkar2a	protein kinase, cAMP dependent regulatory, type II alpha	0.84334	0.60666	2
18752	Prkcg	protein kinase C, gamma	1.42053	0.854698	8
19290	Pura	purine rich element binding protein A	0.852232	0.903246	10
19291	Purb	purine rich element binding protein B	0.863345	0.877727	2
227800	Rabgap1	RAB GTPase activating protein 1	0.63473	0.778776	2
24012	Rgs7	regulator of G protein signaling 7	1.11458	0.870872	3
52882	Rgs7bp	regulator of G-protein signalling 7 binding protein	0.99152	0.701014	2
56736	Rnf14	ring finger protein 14	0.646373	0.827871	3
110954	Rpl10	ribosomal protein L10	1.00531	0.730899	3
19896	Rpl10a	ribosomal protein L10A	0.82395	0.681593	4
270106	Rpl13	ribosomal protein L13	0.819355	0.752834	2
67115	Rpl14	ribosomal protein L14	1.09681	0.902987	3
319195	Rpl17	ribosomal protein L17	0.8632	0.705666	2
76808	Rpl18a	ribosomal protein L18A	0.84535	0.714965	2
19921	Rpl19	ribosomal protein L19	0.742315	0.736797	2
65019	Rpl23	ribosomal protein L23	1.18839	0.88336	3
268449	Rpl23a	ribosomal protein L23A	0.828393	0.864012	3
68193	Rpl24	ribosomal protein L24	0.799892	0.794168	5
19941	Rpl26	ribosomal protein L26	0.83452	0.65077	2
19943	Rpl28	ribosomal protein L28	0.85493	0.83328	2
19944	Rpl29	ribosomal protein L29	0.924812	0.867472	6
27367	Rpl3	ribosomal protein L3	0.97627	0.848007	7
114641	Rpl31	ribosomal protein L31	0.96105	1.17619	2
54217	Rpl36	ribosomal protein L36	0.91211	0.723994	2
67891	Rpl4	ribosomal protein L4	1.12463	0.957513	7
19988	Rpl6	ribosomal protein L6	0.8902	0.823702	2
19989	Rpl7	ribosomal protein L7	0.810245	0.766856	2
27176	Rpl7a	ribosomal protein L7A	1.00159	0.833689	9
26961	Rpl8	ribosomal protein L8	0.987078	0.800165	5
11837	Rplp0	ribosomal protein, large, P0	0.881756	0.677462	8
68052	Rps13	ribosomal protein S13	1.18206	0.749382	2
20055	Rps16	ribosomal protein S16	1.03782	0.608597	2
20068	Rps17	ribosomal protein S17	0.969997	0.66825	4
16898	Rps2	ribosomal protein S2	1.13607	0.960936	4
66475	Rps23	ribosomal protein S23	1.23093	0.955107	3
20088	Rps24	ribosomal protein S24	0.828707	0.73259	3
27370	Rps26	ribosomal protein S26	0.853627	0.811028	4
20091	Rps3a1	ribosomal protein S3A1	0.845991	0.77578	15
20104	Rps6	ribosomal protein S6	1.02479	1.03363	6
20115	Rps7	ribosomal protein S7	0.992215	0.841942	2
20116	Rps8	ribosomal protein S8	0.910675	0.757615	6
76846	Rps9	ribosomal protein S9	0.787655	0.75511	2
81910	Rrbp1	ribosome binding protein 1	0.943383	0.684909	4
68585	Rtn4	reticulon 4	0.81186	0.873461	14
52822	Rufy3	RUN and FYVE domain containing 3	0.962405	0.665094	2
52850	Sgsm1	small G protein signaling modulator 1	0.761723	0.714385	3
210274	Shank2	SH3 and multiple ankyrin repeat domains 2	1.49028	0.802971	2
67826	Snap47	synaptosomal-associated protein, 47	1.20765	0.811088	7
241727	Snph	syntaphilin	1.22502	0.711717	4
67412	Soga3	SOGA family member 3	0.685195	0.632589	2
20740	Sptan1	spectrin alpha, non-erythrocytic 1	1.44634	0.836628	126
20742	Sptbn1	spectrin beta, non-erythrocytic 1	1.40739	0.813112	83
20743	Sptbn2	spectrin beta, non-erythrocytic 2	1.45012	0.771646	33
80297	Sptbn4	spectrin beta, non-erythrocytic 4	1.16428	0.732221	7
56013	Srcin1	SRC kinase signaling inhibitor 1	1.60516	0.919104	22
20823	Ssb	Sjogren syndrome antigen B	0.822425	0.825857	4
20910	Stxbp1	syntaxin binding protein 1	1.00957	0.933317	2
56451	Suclg1	succinate-CoA ligase, GDP-forming, alpha subunit	0.92973	0.805036	3
64009	Syne1	spectrin repeat containing, nuclear envelope 1	1.43638	0.806793	3
240057	Syngap1	synaptic Ras GTPase activating protein 1 homolog (rat)	1.6346	1.01833	10
56370	Tagln3	transgelin 3	1.86411	1.16335	20
68449	Tbc1d10b	TBC1 domain family, member 10b	1.46081	0.764625	3
21838	Thy1	thymus cell antigen 1, theta	2.00958	0.974628	3
21873	Tjp2	tight junction protein 2	1.23838	0.643569	2
70549	Tln2	talin 2	0.782355	0.691768	4
21916	Tmod1	tropomodulin 1	1.51883	0.882307	13
50876	Tmod2	tropomodulin 2	1.57053	0.950123	98
50875	Tmod3	tropomodulin 3	1.4606	0.81523	8
21924	Tnnc1	troponin C, cardiac/slow skeletal	1.39945	0.682664	2
216810	Tom1l2	target of myb1-like 2 (chicken)	1.28885	0.729713	5
22003	Tpm1	tropomyosin 1, alpha	1.41828	0.89341	20
59069	Tpm3	tropomyosin 3, gamma	1.42227	0.900125	36
326618	Tpm4	tropomyosin 4	1.24761	0.802337	5
216131	Trappc10	trafficking protein particle complex 10	0.77298	0.920663	5
27096	Trappc3	trafficking protein particle complex 3	0.836035	0.843649	2
60409	Trappc4	trafficking protein particle complex 4	0.68491	0.655313	2
76510	Trappc9	trafficking protein particle complex 9	0.837921	0.992112	11
22153	Tubb4a	tubulin, beta 4A class IVA	1.06287	1.08677	22
22154	Tubb5	tubulin, beta 5 class I	1.26043	1.42024	7
233870	Tufm	Tu translation elongation factor, mitochondrial	1.21734	0.822842	2
19230	Twf1	twinfilin actin binding protein 1	1.38967	0.759738	11
23999	Twf2	twinfilin actin binding protein 2	1.31395	0.687697	5
22201	Uba1	ubiquitin-like modifier activating enzyme 1	0.983435	0.788276	2
217342	Ube2o	ubiquitin-conjugating enzyme E2O	0.659505	0.817516	2
56041	Uso1	USO1 vesicle docking factor	0.741	1.13155	4
22225	Usp5	ubiquitin specific peptidase 5 (isopeptidase T)	0.607118	0.758139	5
22284	Usp9x	ubiquitin specific peptidase 9, X chromosome	0.888267	0.91678	16
80743	Vps16	VSP16 CORVET/HOPS core subunit	0.892443	0.677663	3
22370	Vtn	vitronectin	1.16904	0.970389	4
99512	Wdr47	WD repeat domain 47	0.805119	0.726407	11
22628	Ywhag	tyrosine 3-monooxygenase/tryptophan 5-monooxygenase activation protein, gamma polypeptide	0.97462	1.08481	2

## Sheet: DIP (peptide)
Supplemental Table 2. 4,036 peptides that showed altered peptide abundances in CKD-504 compared to Saline. UniProt IDs, Entrez IDs, symbols, and descriptions of the DIPs are shown. P-values were computed as described in Methods section.
					CKD vs. Saline		CKD vs. IgG
Peptide	Protein	EntrezID	Symbol	Description	P-value	Fold change (log2-value)	P-value	Fold change (log2-value)
TRSPEQPGTKPPLPR	tr|E9Q3M9|E9Q3M9_MOUSE(pre=K,post=K);tr|F7B0R9|F7B0R9_MOUSE(pre=K,post=K)	72097	2010300C02Rik	RIKEN cDNA 2010300C02 gene	0.00337837	1.07579	0.00782339	0.607896
TLDGSLAPVVDFSHPPEFSSCLDNSAAK	tr|E9Q3M9|E9Q3M9_MOUSE(pre=R,post=H)	72097	2010300C02Rik	RIKEN cDNA 2010300C02 gene	0.0182782	1.26473	0.0356906	0.600793
TLDGSLAPVVDFSHPPEFSSCLDNSAAK	tr|E9Q3M9|E9Q3M9_MOUSE(pre=R,post=H)	72097	2010300C02Rik	RIKEN cDNA 2010300C02 gene	0.0149741	1.36278	0.0285877	0.726573
EAAEGLGEDGAGKK	tr|E9Q3M9|E9Q3M9_MOUSE(pre=R,post=K);tr|E0CXB3|E0CXB3_MOUSE(pre=R,post=K)	72097	2010300C02Rik	RIKEN cDNA 2010300C02 gene	0.0322108	1.56601	0.0482317	0.699941
SFLMTPAKPAVTQR	tr|E9Q3M9|E9Q3M9_MOUSE(pre=K,post=Q);tr|F7B0R9|F7B0R9_MOUSE(pre=K,post=Q)	72097	2010300C02Rik	RIKEN cDNA 2010300C02 gene	0.00908744	1.16743	0.00875779	0.644398
DSSAQEAK	tr|E9Q3M9|E9Q3M9_MOUSE(pre=R,post=A);tr|F7B0R9|F7B0R9_MOUSE(pre=R,post=A)	72097	2010300C02Rik	RIKEN cDNA 2010300C02 gene	0.00819786	1.42264	0.0499801	0.774889
SQAWSDMPQIIK	tr|E9Q3M9|E9Q3M9_MOUSE(pre=K,post=-);tr|F7B0R9|F7B0R9_MOUSE(pre=K,post=-)	72097	2010300C02Rik	RIKEN cDNA 2010300C02 gene	0.00865759	1.37492	0.0191293	0.631889
SQAWSDMPQIIK	tr|E9Q3M9|E9Q3M9_MOUSE(pre=K,post=-);tr|F7B0R9|F7B0R9_MOUSE(pre=K,post=-)	72097	2010300C02Rik	RIKEN cDNA 2010300C02 gene	0.00494933	1.4828	0.0103885	0.739772
GGLALLPKDEQSHVGAAPALR	tr|E9Q3M9|E9Q3M9_MOUSE(pre=K,post=G);tr|F7B0R9|F7B0R9_MOUSE(pre=K,post=G)	72097	2010300C02Rik	RIKEN cDNA 2010300C02 gene	0.0172614	1.4541	0.0275997	0.957096
GIMEPPNRDTSLPK	tr|E9Q3M9|E9Q3M9_MOUSE(pre=K,post=G);tr|F7B0R9|F7B0R9_MOUSE(pre=K,post=G)	72097	2010300C02Rik	RIKEN cDNA 2010300C02 gene	0.0147607	1.59401	0.014333	0.956836
GAPDLPVNQEEKPGSR	tr|E9Q3M9|E9Q3M9_MOUSE(pre=R,post=I);tr|F7B0R9|F7B0R9_MOUSE(pre=R,post=I)	72097	2010300C02Rik	RIKEN cDNA 2010300C02 gene	0.00898108	1.59018	0.00443888	0.597031
AVVPPARPRPTQAATSGGPER	tr|E9Q3M9|E9Q3M9_MOUSE(pre=K,post=T);tr|F7B0R9|F7B0R9_MOUSE(pre=K,post=T)	72097	2010300C02Rik	RIKEN cDNA 2010300C02 gene	0.0282388	1.15382	0.0400072	0.626393
VDNEILDYKDLAAIPK	sp|Q8K4G5|ABLM1_MOUSE(pre=K,post=V);tr|E9Q030|E9Q030_MOUSE(pre=K,post=V);tr|E9Q9C0|E9Q9C0_MOUSE(pre=K,post=V);tr|E9Q9C1|E9Q9C1_MOUSE(pre=K,post=V);tr|E9Q9C2|E9Q9C2_MOUSE(pre=K,post=V);tr|E9Q9C4|E9Q9C4_MOUSE(pre=K,post=V);tr|E9Q9C7|E9Q9C7_MOUSE(pre=K,post=V);tr|E9Q9D1|E9Q9D1_MOUSE(pre=K,post=V);tr|E9Q9D2|E9Q9D2_MOUSE(pre=K,post=V);tr|E9Q9Q7|E9Q9Q7_MOUSE(pre=K,post=V);tr|E9QK41|E9QK41_MOUSE(pre=K,p…	226251	Ablim1	actin-binding LIM protein 1	0.0315441	1.49148	0.0457061	0.744857
VDNEILDYKDLAAIPK	sp|Q8K4G5|ABLM1_MOUSE(pre=K,post=V);tr|E9Q030|E9Q030_MOUSE(pre=K,post=V);tr|E9Q9C0|E9Q9C0_MOUSE(pre=K,post=V);tr|E9Q9C1|E9Q9C1_MOUSE(pre=K,post=V);tr|E9Q9C2|E9Q9C2_MOUSE(pre=K,post=V);tr|E9Q9C4|E9Q9C4_MOUSE(pre=K,post=V);tr|E9Q9C7|E9Q9C7_MOUSE(pre=K,post=V);tr|E9Q9D1|E9Q9D1_MOUSE(pre=K,post=V);tr|E9Q9D2|E9Q9D2_MOUSE(pre=K,post=V);tr|E9Q9Q7|E9Q9Q7_MOUSE(pre=K,post=V);tr|E9QK41|E9QK41_MOUSE(pre=K,p…	226251	Ablim1	actin-binding LIM protein 1	0.0266579	1.47097	0.0388711	0.755397
VLTGEYISK	sp|Q8K4G5|ABLM1_MOUSE(pre=K,post=D);tr|E9Q9C0|E9Q9C0_MOUSE(pre=K,post=D);tr|E9Q9C1|E9Q9C1_MOUSE(pre=K,post=D);tr|E9Q9C2|E9Q9C2_MOUSE(pre=K,post=D);tr|E9Q9C4|E9Q9C4_MOUSE(pre=K,post=D);tr|E9Q9C7|E9Q9C7_MOUSE(pre=K,post=D);tr|E9QK41|E9QK41_MOUSE(pre=K,post=D);tr|F6YHE5|F6YHE5_MOUSE(pre=K,post=D);sp|Q8K4G5-2|ABLM1_MOUSE(pre=K,post=D);sp|Q8K4G5-4|ABLM1_MOUSE(pre=K,post=D);sp|Q8K4G5-5|ABLM1_MOUSE(pre=…	226251	Ablim1	actin-binding LIM protein 1	0.0199889	1.44505	0.0285023	0.714575
AIYDIERPDLITYEPFYTSGYEDKQER	sp|Q8K4G5|ABLM1_MOUSE(pre=K,post=Q);tr|E9Q030|E9Q030_MOUSE(pre=K,post=Q);tr|E9Q9C0|E9Q9C0_MOUSE(pre=K,post=Q);tr|E9Q9C1|E9Q9C1_MOUSE(pre=K,post=Q);tr|E9Q9C2|E9Q9C2_MOUSE(pre=K,post=Q);tr|E9Q9C4|E9Q9C4_MOUSE(pre=K,post=Q);tr|E9Q9C7|E9Q9C7_MOUSE(pre=K,post=Q);tr|E9Q9D1|E9Q9D1_MOUSE(pre=K,post=Q);tr|E9Q9D2|E9Q9D2_MOUSE(pre=K,post=Q);tr|E9Q9Q7|E9Q9Q7_MOUSE(pre=K,post=Q);tr|E9QK41|E9QK41_MOUSE(pre=K,p…	226251	Ablim1	actin-binding LIM protein 1	0.0376652	1.51419	0.0477197	0.845323
DGSPYCEKDYQGLFGVK	sp|Q8K4G5|ABLM1_MOUSE(pre=K,post=C);tr|E9Q9C0|E9Q9C0_MOUSE(pre=K,post=C);tr|E9Q9C1|E9Q9C1_MOUSE(pre=K,post=C);tr|E9Q9C2|E9Q9C2_MOUSE(pre=K,post=C);tr|E9Q9C4|E9Q9C4_MOUSE(pre=K,post=C);tr|E9Q9C7|E9Q9C7_MOUSE(pre=K,post=C);tr|E9QK41|E9QK41_MOUSE(pre=K,post=C);tr|F6YHE5|F6YHE5_MOUSE(pre=K,post=C);sp|Q8K4G5-2|ABLM1_MOUSE(pre=K,post=C);sp|Q8K4G5-4|ABLM1_MOUSE(pre=K,post=C);sp|Q8K4G5-5|ABLM1_MOUSE(pre=…	226251	Ablim1	actin-binding LIM protein 1	0.0233295	1.40389	0.0259537	0.810293
IFPYEMLMVTNR	sp|Q8K4G5|ABLM1_MOUSE(pre=K,post=G);tr|E9Q030|E9Q030_MOUSE(pre=K,post=G);tr|E9Q9C0|E9Q9C0_MOUSE(pre=K,post=G);tr|E9Q9C1|E9Q9C1_MOUSE(pre=K,post=G);tr|E9Q9C2|E9Q9C2_MOUSE(pre=K,post=G);tr|E9Q9C4|E9Q9C4_MOUSE(pre=K,post=G);tr|E9Q9C7|E9Q9C7_MOUSE(pre=K,post=G);tr|E9Q9D1|E9Q9D1_MOUSE(pre=K,post=G);tr|E9Q9D2|E9Q9D2_MOUSE(pre=K,post=G);tr|E9Q9Q7|E9Q9Q7_MOUSE(pre=K,post=G);tr|E9QK41|E9QK41_MOUSE(pre=K,p…	226251	Ablim1	actin-binding LIM protein 1	0.0105874	1.55546	0.0184858	0.850092
IFPYEMLMVTNR	sp|Q8K4G5|ABLM1_MOUSE(pre=K,post=G);tr|E9Q030|E9Q030_MOUSE(pre=K,post=G);tr|E9Q9C0|E9Q9C0_MOUSE(pre=K,post=G);tr|E9Q9C1|E9Q9C1_MOUSE(pre=K,post=G);tr|E9Q9C2|E9Q9C2_MOUSE(pre=K,post=G);tr|E9Q9C4|E9Q9C4_MOUSE(pre=K,post=G);tr|E9Q9C7|E9Q9C7_MOUSE(pre=K,post=G);tr|E9Q9D1|E9Q9D1_MOUSE(pre=K,post=G);tr|E9Q9D2|E9Q9D2_MOUSE(pre=K,post=G);tr|E9Q9Q7|E9Q9Q7_MOUSE(pre=K,post=G);tr|E9QK41|E9QK41_MOUSE(pre=K,p…	226251	Ablim1	actin-binding LIM protein 1	0.0315226	1.39339	0.0325779	0.896945
QLQEEQLMK	sp|Q8K4G5|ABLM1_MOUSE(pre=R,post=L);tr|E9Q030|E9Q030_MOUSE(pre=R,post=L);tr|E9Q9C0|E9Q9C0_MOUSE(pre=R,post=L);tr|E9Q9C1|E9Q9C1_MOUSE(pre=R,post=L);tr|E9Q9C2|E9Q9C2_MOUSE(pre=R,post=L);tr|E9Q9C4|E9Q9C4_MOUSE(pre=R,post=L);tr|E9Q9C7|E9Q9C7_MOUSE(pre=R,post=L);tr|E9Q9D1|E9Q9D1_MOUSE(pre=R,post=L);tr|E9Q9D2|E9Q9D2_MOUSE(pre=R,post=L);tr|E9Q9Q7|E9Q9Q7_MOUSE(pre=R,post=L);tr|E9QK41|E9QK41_MOUSE(pre=R,p…	226251	Ablim1	actin-binding LIM protein 1	0.0319831	1.33773	0.0440801	0.619498
LLNAEYISKDGLPYCEADYHSK	sp|Q8BL65|ABLM2_MOUSE(pre=K,post=F);tr|E9Q0W6|E9Q0W6_MOUSE(pre=K,post=F);tr|E9Q4K0|E9Q4K0_MOUSE(pre=K,post=F);sp|Q8BL65-2|ABLM2_MOUSE(pre=K,post=F);sp|Q8BL65-3|ABLM2_MOUSE(pre=K,post=F);sp|Q8BL65-4|ABLM2_MOUSE(pre=K,post=F);sp|Q8BL65-5|ABLM2_MOUSE(pre=K,post=F)	231148	Ablim2	actin-binding LIM protein 2	0.024468	1.32183	0.0486155	0.885376
MAGDSLYSQYK	tr|E9Q0W6|E9Q0W6_MOUSE(pre=R,post=I);tr|F6VVW4|F6VVW4_MOUSE(pre=R,post=I);sp|Q8BL65-2|ABLM2_MOUSE(pre=R,post=I);sp|Q8BL65-3|ABLM2_MOUSE(pre=R,post=I);sp|Q8BL65-4|ABLM2_MOUSE(pre=R,post=I)	231148	Ablim2	actin-binding LIM protein 2	0.0157156	1.37992	0.0357154	0.670537
AVFDANNKDILLMLSDMDINAIAGTLK	sp|Q5SSL4|ABR_MOUSE(pre=K,post=L);tr|E9PUE7|E9PUE7_MOUSE(pre=K,post=L);sp|Q5SSL4-2|ABR_MOUSE(pre=K,post=L);sp|Q5SSL4-3|ABR_MOUSE(pre=K,post=L);sp|Q5SSL4-4|ABR_MOUSE(pre=K,post=L)	109934	Abr	active BCR-related gene	0.0455334	0.66901	0.0494401	0.650445
IVVHMAHALKPGEFGLASICNGGGGASALLIEKL	sp|Q8QZT1|THIL_MOUSE(pre=R,post=-)	110446	Acat1	acetyl-Coenzyme A acetyltransferase 1	0.0190506	0.97568	0.0242083	0.711601
GVTIIGPATVGGIKPGCFK	sp|Q91V92|ACLY_MOUSE(pre=K,post=I);tr|Q3V117|Q3V117_MOUSE(pre=K,post=I)	104112	Acly	ATP citrate lyase	0.0164885	0.78304	0.0175055	0.611955
S+79.966IM+15.995K+114.043CDIDIRK+383.228DLYANNVMSGGTTMYPGIADR	sp|P68134|ACTS_MOUSE(pre=N,post=M)	11459	Acta1	actin, alpha 1, skeletal muscle	0.00991511	1.41762	0.0121624	0.83537
S+79.966IM+15.995K+383.228CDIDIRK+114.043DLYANNVMSGGTTMYPGIADR	sp|P68134|ACTS_MOUSE(pre=N,post=M)	11459	Acta1	actin, alpha 1, skeletal muscle	0.00840657	1.60477	0.0211224	0.756668
DIAALVVDNGSGMCK	sp|P60710|ACTB_MOUSE(pre=D,post=A);tr|B2RRX1|B2RRX1_MOUSE(pre=D,post=A);tr|E9Q1F2|E9Q1F2_MOUSE(pre=D,post=A);tr|E9Q2D1|E9Q2D1_MOUSE(pre=D,post=A);tr|E9Q5F4|E9Q5F4_MOUSE(pre=D,post=A);tr|E9Q606|E9Q606_MOUSE(pre=D,post=A)	11461	Actb	actin, beta	0.00522309	1.1408	0.00915769	0.594061
DDIAALVVDNGSGMCK	sp|P60710|ACTB_MOUSE(pre=D,post=A);tr|B2RRX1|B2RRX1_MOUSE(pre=D,post=A);tr|E9Q1F2|E9Q1F2_MOUSE(pre=D,post=A);tr|E9Q2D1|E9Q2D1_MOUSE(pre=D,post=A);tr|E9Q5F4|E9Q5F4_MOUSE(pre=D,post=A);tr|E9Q606|E9Q606_MOUSE(pre=D,post=A)	11461	Actb	actin, beta	0.00138661	1.42516	0.0020632	0.776683
DDIAALVVDNGSGMCK	sp|P60710|ACTB_MOUSE(pre=D,post=A);tr|B2RRX1|B2RRX1_MOUSE(pre=D,post=A);tr|E9Q1F2|E9Q1F2_MOUSE(pre=D,post=A);tr|E9Q2D1|E9Q2D1_MOUSE(pre=D,post=A);tr|E9Q5F4|E9Q5F4_MOUSE(pre=D,post=A);tr|E9Q606|E9Q606_MOUSE(pre=D,post=A)	11461	Actb	actin, beta	0.00020808	1.25803	0.00183663	0.664993
VM+15.995VGM+15.995GQKDCYVGDEAQSK	sp|Q8BFZ3|ACTBL_MOUSE(pre=G,post=R)	238880	Actbl2	actin, beta-like 2	0.016678	1.76249	0.0253598	1.05404
RCPEAIFQPS+79.966FLGIESRGIHETTFNSIMK	sp|Q8BFZ3|ACTBL_MOUSE(pre=F,post=C)	238880	Actbl2	actin, beta-like 2	0.0213346	1.96017	0.00838035	1.39418
ACLISMGYNMGEAEFAR	tr|A1BN54|A1BN54_MOUSE(pre=R,post=I)	109711	Actn1	actinin, alpha 1	0.0190092	1.26545	0.0312103	0.740242
ETADTDTADQVMASFK	sp|Q7TPR4|ACTN1_MOUSE(pre=R,post=I);tr|A1BN54|A1BN54_MOUSE(pre=R,post=I)	109711	Actn1	actinin, alpha 1	0.0369074	1.22033	0.0488551	0.655867
+42.011MDHYDSQQTNDYMQPEEDWDRDLLLDPAWEK	sp|Q7TPR4|ACTN1_MOUSE(pre=-,post=Q);tr|A1BN54|A1BN54_MOUSE(pre=-,post=Q)	109711	Actn1	actinin, alpha 1	0.0211955	1.37826	0.0231116	0.726041
LLETIDQLYLEYAK	sp|Q7TPR4|ACTN1_MOUSE(pre=K,post=R);tr|A1BN54|A1BN54_MOUSE(pre=K,post=R)	109711	Actn1	actinin, alpha 1	0.0183349	1.29785	0.018852	0.829883
LLETIDQLYLEYAK	sp|Q7TPR4|ACTN1_MOUSE(pre=K,post=R);tr|A1BN54|A1BN54_MOUSE(pre=K,post=R)	109711	Actn1	actinin, alpha 1	0.0352662	1.17941	0.0278231	0.78646
IVQTYHVNMAGTNPYTTITPQEINGK	sp|Q7TPR4|ACTN1_MOUSE(pre=K,post=W);tr|A1BN54|A1BN54_MOUSE(pre=K,post=W)	109711	Actn1	actinin, alpha 1	0.0241941	1.39665	0.0314348	1.01177
ILASDKPYILAEELRR	sp|Q9JI91|ACTN2_MOUSE(pre=R,post=E)	11472	Actn2	actinin alpha 2	0.04623	1.58235	0.0454086	0.883909
ESLVLPIYEGIPILNCWGALPLGGK	sp|Q9QZB7|ARP10_MOUSE(pre=R,post=A)	56444	Actr10	ARP10 actin-related protein 10	0.0337016	0.96775	0.00606711	1.10177
ESLVLPIYEGIPILNCWGALPLGGK	sp|Q9QZB7|ARP10_MOUSE(pre=R,post=A)	56444	Actr10	ARP10 actin-related protein 10	0.00621489	0.99679	0.0294968	0.879618
TAVVIDLGEAFTK	sp|Q9QZB7|ARP10_MOUSE(pre=K,post=C)	56444	Actr10	ARP10 actin-related protein 10	0.0154126	0.72655	0.00727198	0.619738
VVQYNINTEELYSYLK	sp|Q9QZB7|ARP10_MOUSE(pre=K,post=E)	56444	Actr10	ARP10 actin-related protein 10	0.041467	0.63727	0.0114642	0.625611
TCFVSDLKR	sp|Q9QZB7|ARP10_MOUSE(pre=R,post=G)	56444	Actr10	ARP10 actin-related protein 10	0.0183831	0.63927	0.00133998	0.713019
IPDWCSLNNPPLEMMFDVGK	sp|Q9QZB7|ARP10_MOUSE(pre=R,post=A)	56444	Actr10	ARP10 actin-related protein 10	0.0145146	0.86279	0.00325142	0.820282
IPDWCSLNNPPLEMMFDVGK	sp|Q9QZB7|ARP10_MOUSE(pre=R,post=A)	56444	Actr10	ARP10 actin-related protein 10	0.0048289	0.79909	0.00113624	0.635294
IPDWCSLNNPPLEMMFDVGK	sp|Q9QZB7|ARP10_MOUSE(pre=R,post=A)	56444	Actr10	ARP10 actin-related protein 10	0.0379968	1.02319	0.0442295	0.624137
IPDWCSLNNPPLEMMFDVGK	sp|Q9QZB7|ARP10_MOUSE(pre=R,post=A)	56444	Actr10	ARP10 actin-related protein 10	0.0363842	0.73163	0.0184423	0.61656
IPDWCSLNNPPLEMMFDVGK	sp|Q9QZB7|ARP10_MOUSE(pre=R,post=A)	56444	Actr10	ARP10 actin-related protein 10	0.0218524	1.04501	0.0159931	0.779514
CGFAGETGPR	sp|Q9QZB7|ARP10_MOUSE(pre=K,post=C)	56444	Actr10	ARP10 actin-related protein 10	0.0366302	0.62613	0.0165442	0.612704
GLQIQAAK	sp|Q9QZB7|ARP10_MOUSE(pre=R,post=F)	56444	Actr10	ARP10 actin-related protein 10	0.044276	0.77768	0.0103697	0.874766
ACYLSINPQKDETLETEKAQYYLPDGSTIEIGPSR	sp|P61164|ACTZ_MOUSE(pre=R,post=F)	54130	Actr1a	ARP1 actin-related protein 1A, centractin alpha	0.0468071	0.9769	0.00874782	1.29497
VSMILQSPAFCEELESMIQEQFK	sp|Q9QYC0|ADDA_MOUSE(pre=R,post=K);tr|D3Z0T1|D3Z0T1_MOUSE(pre=R,post=K);tr|E9Q1K3|E9Q1K3_MOUSE(pre=R,post=K);tr|F8WGR0|F8WGR0_MOUSE(pre=R,post=K);tr|F8WHZ9|F8WHZ9_MOUSE(pre=R,post=K);sp|Q9QYC0-2|ADDA_MOUSE(pre=R,post=K)	11518	Add1	adducin 1 (alpha)	0.00439303	1.09666	0.00168904	0.674295
TLASAGGPDNLVLLDPGKYK	sp|Q9QYC0|ADDA_MOUSE(pre=R,post=A);tr|E9Q1K3|E9Q1K3_MOUSE(pre=R,post=A);tr|F8WGR0|F8WGR0_MOUSE(pre=R,post=A);tr|F8WHZ9|F8WHZ9_MOUSE(pre=R,post=A);sp|Q9QYC0-2|ADDA_MOUSE(pre=R,post=A)	11518	Add1	adducin 1 (alpha)	0.0164059	1.07474	0.0111485	0.683019
VNSEQEHFLIVPFGLLYSEVTASSLVK	sp|Q9QYC0|ADDA_MOUSE(pre=R,post=V);tr|E9Q1K3|E9Q1K3_MOUSE(pre=R,post=V);tr|F8WGR0|F8WGR0_MOUSE(pre=R,post=V);tr|F8WHZ9|F8WHZ9_MOUSE(pre=R,post=V);sp|Q9QYC0-2|ADDA_MOUSE(pre=R,post=V)	11518	Add1	adducin 1 (alpha)	0.0294006	1.13031	0.0343912	0.700542
WLNSPNTYMK	sp|Q9QYB5|ADDG_MOUSE(pre=R,post=V);sp|Q9QYB5-2|ADDG_MOUSE(pre=R,post=V)	27360	Add3	adducin 3 (gamma)	0.0262914	1.23915	0.019011	0.781302
VNIIGEVVDQGSTDLK	sp|Q9QYB5|ADDG_MOUSE(pre=K,post=I);sp|Q9QYB5-2|ADDG_MOUSE(pre=K,post=I)	27360	Add3	adducin 3 (gamma)	0.0117991	1.31997	0.0052031	0.668761
SDVEIPATVTAFSFEDDSAPLSPLK	sp|Q9QYB5|ADDG_MOUSE(pre=K,post=F);sp|Q9QYB5-2|ADDG_MOUSE(pre=K,post=F)	27360	Add3	adducin 3 (gamma)	0.00128615	1.4278	0.011187	0.927387
VSSGTPIKIEDPNQFVPLNTNPTEVLEK	sp|Q9QYB5|ADDG_MOUSE(pre=K,post=R);sp|Q9QYB5-2|ADDG_MOUSE(pre=K,post=R)	27360	Add3	adducin 3 (gamma)	0.0121206	1.27728	0.0125631	0.786128
VSSGTPIKIEDPNQFVPLNTNPTEVLEKR	sp|Q9QYB5|ADDG_MOUSE(pre=K,post=N);sp|Q9QYB5-2|ADDG_MOUSE(pre=K,post=N)	27360	Add3	adducin 3 (gamma)	0.0304133	1.16139	0.0176509	0.931825
GLSFSEATASTLVK	sp|Q9QYB5|ADDG_MOUSE(pre=R,post=V);sp|Q9QYB5-2|ADDG_MOUSE(pre=R,post=V)	27360	Add3	adducin 3 (gamma)	0.0292779	1.6087	0.0184475	1.02326
GLSFSEATASTLVK	sp|Q9QYB5|ADDG_MOUSE(pre=R,post=V);sp|Q9QYB5-2|ADDG_MOUSE(pre=R,post=V)	27360	Add3	adducin 3 (gamma)	0.0119551	1.46187	0.0123589	0.826996
QASDKEERPSQGDDSENSR	sp|Q9QZQ1|AFAD_MOUSE(pre=R,post=L);tr|D3YUD2|D3YUD2_MOUSE(pre=R,post=L);tr|D3Z7L2|D3Z7L2_MOUSE(pre=R,post=L);tr|E9PYX7|E9PYX7_MOUSE(pre=R,post=L);tr|E9Q852|E9Q852_MOUSE(pre=R,post=L);tr|E9Q9C3|E9Q9C3_MOUSE(pre=R,post=L);sp|Q9QZQ1-2|AFAD_MOUSE(pre=R,post=L)	17356	Afdn	afadin, adherens junction formation factor	0.0155143	1.22962	0.0434265	0.803834
IFEACFPSVFVPDVEEEVSSLK	sp|Q80WT5|AFTIN_MOUSE(pre=R,post=H);tr|H3BJH7|H3BJH7_MOUSE(pre=R,post=H);tr|H3BKM5|H3BKM5_MOUSE(pre=R,post=H);sp|Q80WT5-2|AFTIN_MOUSE(pre=R,post=H)	216549	Aftph	aftiphilin	0.0124458	0.75931	0.0141072	0.658992
IESEQYKK	sp|Q3UHD9|AGAP2_MOUSE(pre=K,post=E);sp|Q3UHD9-2|AGAP2_MOUSE(pre=K,post=E)	216439	Agap2	ArfGAP with GTPase domain, ankyrin repeat and PH domain 2	0.0168843	1.29581	0.0381566	0.809742
GGLALALVGTQDR	sp|Q3UHD9|AGAP2_MOUSE(pre=R,post=I);sp|Q3UHD9-2|AGAP2_MOUSE(pre=R,post=I)	216439	Agap2	ArfGAP with GTPase domain, ankyrin repeat and PH domain 2	0.0328532	1.2338	0.0302388	0.66911
GSEEPGKK	sp|Q3UHD9|AGAP2_MOUSE(pre=R,post=R);sp|Q3UHD9-2|AGAP2_MOUSE(pre=R,post=R)	216439	Agap2	ArfGAP with GTPase domain, ankyrin repeat and PH domain 2	0.0214643	1.42737	0.0463865	0.785338
GSEPRDPGSPR	sp|Q3UHD9|AGAP2_MOUSE(pre=R,post=G);sp|Q3UHD9-2|AGAP2_MOUSE(pre=R,post=G)	216439	Agap2	ArfGAP with GTPase domain, ankyrin repeat and PH domain 2	0.0240093	1.21099	0.0401138	0.607236
GSEPRDPGSPR	sp|Q3UHD9|AGAP2_MOUSE(pre=R,post=G);sp|Q3UHD9-2|AGAP2_MOUSE(pre=R,post=G)	216439	Agap2	ArfGAP with GTPase domain, ankyrin repeat and PH domain 2	0.0338357	1.38919	0.045056	0.684211
ALCTDMK	sp|Q3UHD9|AGAP2_MOUSE(pre=R,post=R);sp|Q3UHD9-2|AGAP2_MOUSE(pre=R,post=R)	216439	Agap2	ArfGAP with GTPase domain, ankyrin repeat and PH domain 2	0.0277592	1.43305	0.043986	0.741566
LGVLGDVR	sp|Q3UHD9|AGAP2_MOUSE(pre=R,post=S);sp|Q3UHD9-2|AGAP2_MOUSE(pre=R,post=S)	216439	Agap2	ArfGAP with GTPase domain, ankyrin repeat and PH domain 2	0.0230291	1.3183	0.0392413	0.624801
TEGSAVQAEAK	sp|Q3UHD9|AGAP2_MOUSE(pre=K,post=R)	216439	Agap2	ArfGAP with GTPase domain, ankyrin repeat and PH domain 2	0.0155713	1.40534	0.0222263	0.814451
ALGAIVYITEIDPICALQACMDGFR	sp|Q80SW1|SAHH2_MOUSE(pre=K,post=V)	229709	Ahcyl1	S-adenosylhomocysteine hydrolase-like 1	0.0499646	0.92348	0.0144448	0.712527
ELACDDPEAEQVALLAVDYLNNHLLQGFK	sp|P29699|FETUA_MOUSE(pre=R,post=Q);tr|Q3UEK9|Q3UEK9_MOUSE(pre=R,post=Q)	11625	Ahsg	alpha-2-HS-glycoprotein	0.0166536	1.2905	0.00700744	1.5817
ELS+79.966T+79.966PSSQLMAEK	sp|Q91Z58|CF132_MOUSE(pre=P,post=D)	224833	AI661453	expressed sequence AI661453	0.00226502	1.31075	0.0148656	0.697101
ELS+79.966T+79.966PSSQLMAEK	sp|Q91Z58|CF132_MOUSE(pre=P,post=D)	224833	AI661453	expressed sequence AI661453	0.00734457	1.23141	0.00229999	0.710088
DVAQALSFEDQICTPDLVVFLACANQR	sp|Q920P5|KAD5_MOUSE(pre=R,post=L)	229949	Ak5	adenylate kinase 5	0.00766366	0.96294	0.0366057	0.613703
YGVNQLEEMLRPLVEAGLR	sp|P10518|HEM2_MOUSE(pre=R,post=C)	17025	Alad	aminolevulinate, delta-, dehydratase	0.000522396	1.71954	0.00382276	0.798423
AGADIIITYFAPQLLK	sp|P10518|HEM2_MOUSE(pre=R,post=W)	17025	Alad	aminolevulinate, delta-, dehydratase	0.00534376	1.81818	0.0372476	0.889548
AETFTFHSDICTLPEKEK	sp|P07724|ALBU_MOUSE(pre=K,post=Q);tr|Q546G4|Q546G4_MOUSE(pre=K,post=Q)	11657	Alb	albumin	0.0416968	1.03718	0.0383132	0.812677
LTLQMPYQLFIGGEFVDAEGAK	sp|Q8R0Y6|AL1L1_MOUSE(pre=K,post=T)	107747	Aldh1l1	aldehyde dehydrogenase 1 family, member L1	0.00209913	0.60652	0.0191355	0.66319
EGQVDVASVLLEAGAAHSLATK	sp|Q8C8R3|ANK2_MOUSE(pre=R,post=K);sp|Q8C8R3-2|ANK2_MOUSE(pre=R,post=K);sp|Q8C8R3-4|ANK2_MOUSE(pre=R,post=K);sp|Q8C8R3-5|ANK2_MOUSE(pre=R,post=K);tr|S4R1J9|S4R1J9_MOUSE(pre=R,post=K);tr|S4R2F3|S4R2F3_MOUSE(pre=R,post=K);tr|S4R2T7|S4R2T7_MOUSE(pre=R,post=K)	109676	Ank2	ankyrin 2, brain	0.0384523	1.45422	0.0389159	0.806488
VDKTLEQQENFSEVAR	sp|Q8C8R3|ANK2_MOUSE(pre=K,post=S);sp|Q8C8R3-2|ANK2_MOUSE(pre=K,post=S);sp|Q8C8R3-3|ANK2_MOUSE(pre=K,post=S);sp|Q8C8R3-4|ANK2_MOUSE(pre=K,post=S);sp|Q8C8R3-5|ANK2_MOUSE(pre=K,post=S);tr|S4R1M4|S4R1M4_MOUSE(pre=K,post=S);tr|S4R2F3|S4R2F3_MOUSE(pre=K,post=S)	109676	Ank2	ankyrin 2, brain	0.0322797	1.56046	0.0447204	1.0425
AGEEEPGEPFEIVER	sp|Q8C8R3|ANK2_MOUSE(pre=K,post=V);sp|Q8C8R3-2|ANK2_MOUSE(pre=K,post=V);sp|Q8C8R3-4|ANK2_MOUSE(pre=K,post=V);sp|Q8C8R3-5|ANK2_MOUSE(pre=K,post=V);tr|S4R2F3|S4R2F3_MOUSE(pre=K,post=V)	109676	Ank2	ankyrin 2, brain	0.0208331	1.42634	0.0464371	0.686215
EGQVDVASVLLEAGAAHSLATK	sp|Q8C8R3|ANK2_MOUSE(pre=R,post=K);sp|Q8C8R3-2|ANK2_MOUSE(pre=R,post=K);sp|Q8C8R3-4|ANK2_MOUSE(pre=R,post=K);sp|Q8C8R3-5|ANK2_MOUSE(pre=R,post=K);tr|S4R1J9|S4R1J9_MOUSE(pre=R,post=K);tr|S4R2F3|S4R2F3_MOUSE(pre=R,post=K);tr|S4R2T7|S4R2T7_MOUSE(pre=R,post=K)	109676	Ank2	ankyrin 2, brain	0.0174217	1.74406	0.0344977	1.03255
AGEEEPGEPFEIVER	sp|Q8C8R3|ANK2_MOUSE(pre=K,post=V);sp|Q8C8R3-2|ANK2_MOUSE(pre=K,post=V);sp|Q8C8R3-4|ANK2_MOUSE(pre=K,post=V);sp|Q8C8R3-5|ANK2_MOUSE(pre=K,post=V);tr|S4R2F3|S4R2F3_MOUSE(pre=K,post=V)	109676	Ank2	ankyrin 2, brain	0.0223916	1.57567	0.037791	0.750292
ERAEGFESESEDGATKPK	sp|Q8C8R3|ANK2_MOUSE(pre=R,post=L);sp|Q8C8R3-2|ANK2_MOUSE(pre=R,post=L);sp|Q8C8R3-4|ANK2_MOUSE(pre=R,post=L);sp|Q8C8R3-5|ANK2_MOUSE(pre=R,post=L);tr|S4R2R5|S4R2R5_MOUSE(pre=R,post=L)	109676	Ank2	ankyrin 2, brain	0.0359283	1.66244	0.0392068	1.10163
SDSNASFLR	sp|Q8C8R3|ANK2_MOUSE(pre=K,post=A);sp|Q8C8R3-2|ANK2_MOUSE(pre=Q,post=A);sp|Q8C8R3-4|ANK2_MOUSE(pre=K,post=A);sp|Q8C8R3-5|ANK2_MOUSE(pre=K,post=A);sp|Q8C8R3-6|ANK2_MOUSE(pre=Q,post=A);sp|Q8C8R3-7|ANK2_MOUSE(pre=K,post=A);sp|Q8C8R3-8|ANK2_MOUSE(pre=K,post=A);tr|S4R1I1|S4R1I1_MOUSE(pre=K,post=A);tr|S4R1J9|S4R1J9_MOUSE(pre=K,post=A);tr|S4R1U2|S4R1U2_MOUSE(pre=K,post=A);tr|S4R241|S4R241_MOUSE(pre=K,po…	109676	Ank2	ankyrin 2, brain	0.004741	1.42073	0.00912817	0.755077
VNVADILTK	sp|Q8C8R3|ANK2_MOUSE(pre=K,post=H);sp|Q8C8R3-2|ANK2_MOUSE(pre=K,post=H);sp|Q8C8R3-4|ANK2_MOUSE(pre=K,post=H);sp|Q8C8R3-5|ANK2_MOUSE(pre=K,post=H);tr|S4R1J9|S4R1J9_MOUSE(pre=K,post=H);tr|S4R2F3|S4R2F3_MOUSE(pre=K,post=H);tr|S4R2T7|S4R2T7_MOUSE(pre=K,post=H)	109676	Ank2	ankyrin 2, brain	0.00875353	1.18981	0.0158148	0.621967
DTTQEPCGR	sp|Q8C8R3|ANK2_MOUSE(pre=R,post=L);sp|Q8C8R3-2|ANK2_MOUSE(pre=R,post=L);sp|Q8C8R3-3|ANK2_MOUSE(pre=R,post=L);sp|Q8C8R3-4|ANK2_MOUSE(pre=R,post=L);sp|Q8C8R3-5|ANK2_MOUSE(pre=R,post=L);tr|S4R1B7|S4R1B7_MOUSE(pre=R,post=L);tr|S4R1M4|S4R1M4_MOUSE(pre=R,post=L);tr|S4R2F3|S4R2F3_MOUSE(pre=R,post=L)	109676	Ank2	ankyrin 2, brain	0.000529931	1.33443	0.011019	0.601185
SDSLSTVK	sp|Q8C8R3|ANK2_MOUSE(pre=R,post=Q);sp|Q8C8R3-2|ANK2_MOUSE(pre=R,post=Q);sp|Q8C8R3-4|ANK2_MOUSE(pre=R,post=Q);sp|Q8C8R3-5|ANK2_MOUSE(pre=R,post=Q);tr|S4R2R5|S4R2R5_MOUSE(pre=R,post=Q)	109676	Ank2	ankyrin 2, brain	0.0347539	1.21065	0.0487997	0.641449
SEEQIGEAKETTK	sp|Q8C8R3|ANK2_MOUSE(pre=K,post=V);sp|Q8C8R3-2|ANK2_MOUSE(pre=K,post=V);sp|Q8C8R3-4|ANK2_MOUSE(pre=K,post=V);sp|Q8C8R3-5|ANK2_MOUSE(pre=K,post=V)	109676	Ank2	ankyrin 2, brain	0.0174593	1.87726	0.0200785	1.26266
TPEKPAPGSATGK	sp|Q8C8R3|ANK2_MOUSE(pre=R,post=H);sp|Q8C8R3-2|ANK2_MOUSE(pre=R,post=H);sp|Q8C8R3-4|ANK2_MOUSE(pre=R,post=H);sp|Q8C8R3-5|ANK2_MOUSE(pre=R,post=H)	109676	Ank2	ankyrin 2, brain	0.0254445	1.63664	0.0153354	1.15109
TPEKPAPGSATGK	sp|Q8C8R3|ANK2_MOUSE(pre=R,post=H);sp|Q8C8R3-2|ANK2_MOUSE(pre=R,post=H);sp|Q8C8R3-4|ANK2_MOUSE(pre=R,post=H);sp|Q8C8R3-5|ANK2_MOUSE(pre=R,post=H)	109676	Ank2	ankyrin 2, brain	0.017846	1.92676	0.033042	1.3007
NDETESTETSVLK	sp|Q8C8R3|ANK2_MOUSE(pre=K,post=S);sp|Q8C8R3-2|ANK2_MOUSE(pre=K,post=S);sp|Q8C8R3-4|ANK2_MOUSE(pre=K,post=S);sp|Q8C8R3-5|ANK2_MOUSE(pre=K,post=S);tr|S4R2F3|S4R2F3_MOUSE(pre=K,post=S)	109676	Ank2	ankyrin 2, brain	0.0169688	1.52815	0.00690942	0.986328
AFQSGQDPSK	sp|Q8C8R3|ANK2_MOUSE(pre=K,post=H);sp|Q8C8R3-2|ANK2_MOUSE(pre=K,post=H);sp|Q8C8R3-4|ANK2_MOUSE(pre=K,post=H);sp|Q8C8R3-5|ANK2_MOUSE(pre=K,post=H)	109676	Ank2	ankyrin 2, brain	0.0273799	1.45526	0.0302924	0.805071
ETQRIESQTAK	sp|Q8C8R3|ANK2_MOUSE(pre=R,post=R);sp|Q8C8R3-2|ANK2_MOUSE(pre=R,post=R);sp|Q8C8R3-4|ANK2_MOUSE(pre=R,post=R);sp|Q8C8R3-5|ANK2_MOUSE(pre=R,post=R)	109676	Ank2	ankyrin 2, brain	0.0271169	1.56049	0.0425041	0.717934
GSSVDSATK	sp|Q8C8R3|ANK2_MOUSE(pre=R,post=K);sp|Q8C8R3-2|ANK2_MOUSE(pre=R,post=K);sp|Q8C8R3-4|ANK2_MOUSE(pre=R,post=K);sp|Q8C8R3-5|ANK2_MOUSE(pre=R,post=K);sp|Q8C8R3-6|ANK2_MOUSE(pre=R,post=K);sp|Q8C8R3-7|ANK2_MOUSE(pre=R,post=K);sp|Q8C8R3-8|ANK2_MOUSE(pre=R,post=K);tr|S4R1I1|S4R1I1_MOUSE(pre=R,post=K);tr|S4R1J9|S4R1J9_MOUSE(pre=R,post=K);tr|S4R1U2|S4R1U2_MOUSE(pre=R,post=K);tr|S4R2D6|S4R2D6_MOUSE(pre=R,po…	109676	Ank2	ankyrin 2, brain	0.0330183	1.47969	0.0363098	0.883282
VGLQAQPMHSELVK	sp|Q8C8R3|ANK2_MOUSE(pre=R,post=K);sp|Q8C8R3-2|ANK2_MOUSE(pre=R,post=K);sp|Q8C8R3-3|ANK2_MOUSE(pre=R,post=K);sp|Q8C8R3-4|ANK2_MOUSE(pre=R,post=K);sp|Q8C8R3-5|ANK2_MOUSE(pre=R,post=K);tr|S4R2F3|S4R2F3_MOUSE(pre=R,post=K);tr|S4R2T7|S4R2T7_MOUSE(pre=R,post=K)	109676	Ank2	ankyrin 2, brain	0.0261777	1.40758	0.0353295	0.693779
ETQRIESQTAK	sp|Q8C8R3|ANK2_MOUSE(pre=R,post=R);sp|Q8C8R3-2|ANK2_MOUSE(pre=R,post=R);sp|Q8C8R3-4|ANK2_MOUSE(pre=R,post=R);sp|Q8C8R3-5|ANK2_MOUSE(pre=R,post=R)	109676	Ank2	ankyrin 2, brain	0.0182876	1.44155	0.0234482	0.981313
NDETESTETSVLK	sp|Q8C8R3|ANK2_MOUSE(pre=K,post=S);sp|Q8C8R3-2|ANK2_MOUSE(pre=K,post=S);sp|Q8C8R3-4|ANK2_MOUSE(pre=K,post=S);sp|Q8C8R3-5|ANK2_MOUSE(pre=K,post=S);tr|S4R2F3|S4R2F3_MOUSE(pre=K,post=S)	109676	Ank2	ankyrin 2, brain	0.031438	1.44385	0.0274853	0.738317
EGANINAQSQNGFTPLYMAAQENHIDVVK	sp|Q8C8R3|ANK2_MOUSE(pre=K,post=Y);sp|Q8C8R3-2|ANK2_MOUSE(pre=K,post=Y);sp|Q8C8R3-4|ANK2_MOUSE(pre=K,post=Y);sp|Q8C8R3-5|ANK2_MOUSE(pre=K,post=Y);sp|Q8C8R3-6|ANK2_MOUSE(pre=K,post=Y);sp|Q8C8R3-7|ANK2_MOUSE(pre=K,post=Y);sp|Q8C8R3-8|ANK2_MOUSE(pre=K,post=Y);tr|S4R1I1|S4R1I1_MOUSE(pre=K,post=Y);tr|S4R1J9|S4R1J9_MOUSE(pre=K,post=Y);tr|S4R2D6|S4R2D6_MOUSE(pre=K,post=Y);tr|S4R2F3|S4R2F3_MOUSE(pre=K,po…	109676	Ank2	ankyrin 2, brain	0.0259042	1.50981	0.0351275	0.877071
EGQVDVASVLLEAGAAHSLATKK	sp|Q8C8R3|ANK2_MOUSE(pre=R,post=G);sp|Q8C8R3-2|ANK2_MOUSE(pre=R,post=G);sp|Q8C8R3-4|ANK2_MOUSE(pre=R,post=G);sp|Q8C8R3-5|ANK2_MOUSE(pre=R,post=G);tr|S4R1J9|S4R1J9_MOUSE(pre=R,post=G);tr|S4R2F3|S4R2F3_MOUSE(pre=R,post=G);tr|S4R2T7|S4R2T7_MOUSE(pre=R,post=G)	109676	Ank2	ankyrin 2, brain	0.0352707	1.49982	0.0367665	0.93867
TSTDFSEVIKQELEDNDKYQQFR	sp|Q8C8R3|ANK2_MOUSE(pre=K,post=L);sp|Q8C8R3-2|ANK2_MOUSE(pre=K,post=L);sp|Q8C8R3-4|ANK2_MOUSE(pre=K,post=L);sp|Q8C8R3-5|ANK2_MOUSE(pre=K,post=L)	109676	Ank2	ankyrin 2, brain	0.024057	1.91114	0.0347172	1.15558
TSTDFSEVIKQELEDNDKYQQFR	sp|Q8C8R3|ANK2_MOUSE(pre=K,post=L);sp|Q8C8R3-2|ANK2_MOUSE(pre=K,post=L);sp|Q8C8R3-4|ANK2_MOUSE(pre=K,post=L);sp|Q8C8R3-5|ANK2_MOUSE(pre=K,post=L)	109676	Ank2	ankyrin 2, brain	0.0212707	1.55291	0.0223407	0.918034
VVTEEVTTTTTTITEK	sp|Q8C8R3|ANK2_MOUSE(pre=K,post=H);sp|Q8C8R3-2|ANK2_MOUSE(pre=K,post=H);sp|Q8C8R3-4|ANK2_MOUSE(pre=K,post=H);sp|Q8C8R3-5|ANK2_MOUSE(pre=K,post=H);tr|S4R1J9|S4R1J9_MOUSE(pre=K,post=H);tr|S4R2F3|S4R2F3_MOUSE(pre=K,post=H);tr|S4R2T7|S4R2T7_MOUSE(pre=K,post=H)	109676	Ank2	ankyrin 2, brain	0.0296493	1.55752	0.0433396	0.837712
SYIETETESR	sp|Q8C8R3|ANK2_MOUSE(pre=R,post=E);sp|Q8C8R3-2|ANK2_MOUSE(pre=R,post=E);sp|Q8C8R3-4|ANK2_MOUSE(pre=R,post=E);sp|Q8C8R3-5|ANK2_MOUSE(pre=R,post=E);tr|S4R2R5|S4R2R5_MOUSE(pre=R,post=E)	109676	Ank2	ankyrin 2, brain	0.0146738	1.39316	0.0207753	0.809927
GANIHMSTK	sp|Q8C8R3|ANK2_MOUSE(pre=K,post=S);sp|Q8C8R3-2|ANK2_MOUSE(pre=K,post=S);sp|Q8C8R3-4|ANK2_MOUSE(pre=K,post=S);sp|Q8C8R3-5|ANK2_MOUSE(pre=K,post=S);tr|S4R1J9|S4R1J9_MOUSE(pre=K,post=S);tr|S4R2F3|S4R2F3_MOUSE(pre=K,post=S);tr|S4R2T7|S4R2T7_MOUSE(pre=K,post=S)	109676	Ank2	ankyrin 2, brain	0.0182379	1.48442	0.0118469	0.975391
QDGCPESQSVSLASEVFTEK	sp|Q8C8R3|ANK2_MOUSE(pre=K,post=G);sp|Q8C8R3-2|ANK2_MOUSE(pre=K,post=G);sp|Q8C8R3-4|ANK2_MOUSE(pre=K,post=G);sp|Q8C8R3-5|ANK2_MOUSE(pre=K,post=G)	109676	Ank2	ankyrin 2, brain	0.0135112	1.34671	0.0140541	0.773263
LATMPPMVEGEGLASR	sp|Q8C8R3|ANK2_MOUSE(pre=R,post=L);sp|Q8C8R3-2|ANK2_MOUSE(pre=R,post=L);sp|Q8C8R3-3|ANK2_MOUSE(pre=R,post=L);sp|Q8C8R3-4|ANK2_MOUSE(pre=R,post=L);sp|Q8C8R3-5|ANK2_MOUSE(pre=R,post=L);tr|S4R1J9|S4R1J9_MOUSE(pre=R,post=L);tr|S4R2F3|S4R2F3_MOUSE(pre=R,post=L);tr|S4R2T7|S4R2T7_MOUSE(pre=R,post=L)	109676	Ank2	ankyrin 2, brain	0.0124975	1.35004	0.0304917	0.713065
ELPITNDITDSSQK	sp|Q8C8R3|ANK2_MOUSE(pre=K,post=Q);sp|Q8C8R3-2|ANK2_MOUSE(pre=K,post=Q);sp|Q8C8R3-4|ANK2_MOUSE(pre=K,post=Q);sp|Q8C8R3-5|ANK2_MOUSE(pre=K,post=Q)	109676	Ank2	ankyrin 2, brain	0.0071925	1.41792	0.0310315	0.741469
LLRDPDGSAEDDSLEQTSLMESSGK	sp|Q8C8R3|ANK2_MOUSE(pre=R,post=S);sp|Q8C8R3-2|ANK2_MOUSE(pre=R,post=S);sp|Q8C8R3-4|ANK2_MOUSE(pre=R,post=S);sp|Q8C8R3-5|ANK2_MOUSE(pre=R,post=S)	109676	Ank2	ankyrin 2, brain	0.0118466	1.25818	0.0262546	0.873018
GAAVDFTAR	sp|Q8C8R3|ANK2_MOUSE(pre=R,post=N);sp|Q8C8R3-2|ANK2_MOUSE(pre=R,post=N);sp|Q8C8R3-4|ANK2_MOUSE(pre=R,post=N);sp|Q8C8R3-5|ANK2_MOUSE(pre=R,post=N);sp|Q8C8R3-6|ANK2_MOUSE(pre=R,post=N);sp|Q8C8R3-7|ANK2_MOUSE(pre=R,post=N);sp|Q8C8R3-8|ANK2_MOUSE(pre=R,post=N);tr|S4R1I1|S4R1I1_MOUSE(pre=R,post=N);tr|S4R1J9|S4R1J9_MOUSE(pre=R,post=N);tr|S4R2D6|S4R2D6_MOUSE(pre=R,post=N);tr|S4R2F3|S4R2F3_MOUSE(pre=R,po…	109676	Ank2	ankyrin 2, brain	0.0103554	1.6648	0.0134042	0.989741
RAAADSAGK	sp|Q8C8R3|ANK2_MOUSE(pre=R,post=N);sp|Q8C8R3-2|ANK2_MOUSE(pre=R,post=N);sp|Q8C8R3-4|ANK2_MOUSE(pre=R,post=N);sp|Q8C8R3-5|ANK2_MOUSE(pre=R,post=N);tr|S4R1J9|S4R1J9_MOUSE(pre=R,post=N);tr|S4R2F3|S4R2F3_MOUSE(pre=R,post=N);tr|S4R2T7|S4R2T7_MOUSE(pre=R,post=N)	109676	Ank2	ankyrin 2, brain	0.0254791	1.50537	0.0246213	0.949456
LLRDPDGSAEDDSLEQTSLMESSGK	sp|Q8C8R3|ANK2_MOUSE(pre=R,post=S);sp|Q8C8R3-2|ANK2_MOUSE(pre=R,post=S);sp|Q8C8R3-4|ANK2_MOUSE(pre=R,post=S);sp|Q8C8R3-5|ANK2_MOUSE(pre=R,post=S)	109676	Ank2	ankyrin 2, brain	0.0254019	1.27733	0.0355097	0.65405
SGAIDMTK	sp|Q8C8R3|ANK2_MOUSE(pre=R,post=R);sp|Q8C8R3-2|ANK2_MOUSE(pre=R,post=R);sp|Q8C8R3-4|ANK2_MOUSE(pre=R,post=R);sp|Q8C8R3-5|ANK2_MOUSE(pre=R,post=R);tr|S4R2R5|S4R2R5_MOUSE(pre=R,post=R)	109676	Ank2	ankyrin 2, brain	0.00398415	1.46136	0.0037091	0.931506
KPHTAPEK	sp|Q8C8R3|ANK2_MOUSE(pre=K,post=S);sp|Q8C8R3-2|ANK2_MOUSE(pre=K,post=S);sp|Q8C8R3-4|ANK2_MOUSE(pre=K,post=S);sp|Q8C8R3-5|ANK2_MOUSE(pre=K,post=S);tr|S4R2F3|S4R2F3_MOUSE(pre=K,post=S)	109676	Ank2	ankyrin 2, brain	0.0179688	1.13055	0.0186218	0.585322
EGANINAQSQNGFTPLYMAAQENHIDVVK	sp|Q8C8R3|ANK2_MOUSE(pre=K,post=Y);sp|Q8C8R3-2|ANK2_MOUSE(pre=K,post=Y);sp|Q8C8R3-4|ANK2_MOUSE(pre=K,post=Y);sp|Q8C8R3-5|ANK2_MOUSE(pre=K,post=Y);sp|Q8C8R3-6|ANK2_MOUSE(pre=K,post=Y);sp|Q8C8R3-7|ANK2_MOUSE(pre=K,post=Y);sp|Q8C8R3-8|ANK2_MOUSE(pre=K,post=Y);tr|S4R1I1|S4R1I1_MOUSE(pre=K,post=Y);tr|S4R1J9|S4R1J9_MOUSE(pre=K,post=Y);tr|S4R2D6|S4R2D6_MOUSE(pre=K,post=Y);tr|S4R2F3|S4R2F3_MOUSE(pre=K,po…	109676	Ank2	ankyrin 2, brain	0.035331	1.50194	0.0420638	0.76019
SVIEIPTAPVDNVPSAESKPQIPIR	sp|Q8C8R3|ANK2_MOUSE(pre=K,post=T);sp|Q8C8R3-2|ANK2_MOUSE(pre=K,post=T);sp|Q8C8R3-4|ANK2_MOUSE(pre=K,post=T);sp|Q8C8R3-5|ANK2_MOUSE(pre=K,post=T);tr|S4R2R5|S4R2R5_MOUSE(pre=K,post=T)	109676	Ank2	ankyrin 2, brain	0.00210265	1.19513	0.0157729	0.595416
SVIEIPTAPVDNVPSAESKPQIPIR	sp|Q8C8R3|ANK2_MOUSE(pre=K,post=T);sp|Q8C8R3-2|ANK2_MOUSE(pre=K,post=T);sp|Q8C8R3-4|ANK2_MOUSE(pre=K,post=T);sp|Q8C8R3-5|ANK2_MOUSE(pre=K,post=T);tr|S4R2R5|S4R2R5_MOUSE(pre=K,post=T)	109676	Ank2	ankyrin 2, brain	0.0190883	1.50883	0.0277984	0.817648
SSPEDVVVTNSSNR	sp|Q8C8R3|ANK2_MOUSE(pre=R,post=T);sp|Q8C8R3-2|ANK2_MOUSE(pre=R,post=T);sp|Q8C8R3-4|ANK2_MOUSE(pre=R,post=T);sp|Q8C8R3-5|ANK2_MOUSE(pre=R,post=T);tr|S4R2R5|S4R2R5_MOUSE(pre=R,post=T)	109676	Ank2	ankyrin 2, brain	0.00465184	1.54333	0.0151215	0.88416
QIQESVAFASQVYR	sp|Q8C8R3|ANK2_MOUSE(pre=R,post=E);sp|Q8C8R3-2|ANK2_MOUSE(pre=R,post=E);sp|Q8C8R3-3|ANK2_MOUSE(pre=R,post=E);sp|Q8C8R3-4|ANK2_MOUSE(pre=R,post=E);sp|Q8C8R3-5|ANK2_MOUSE(pre=R,post=E);tr|S4R2F3|S4R2F3_MOUSE(pre=R,post=E)	109676	Ank2	ankyrin 2, brain	0.0192866	1.68774	0.0210859	0.975511
SGETSQASAVGK	sp|Q8C8R3|ANK2_MOUSE(pre=K,post=S);sp|Q8C8R3-2|ANK2_MOUSE(pre=K,post=S);sp|Q8C8R3-4|ANK2_MOUSE(pre=K,post=S);sp|Q8C8R3-5|ANK2_MOUSE(pre=K,post=S);tr|S4R2F3|S4R2F3_MOUSE(pre=K,post=S)	109676	Ank2	ankyrin 2, brain	0.0419585	1.58518	0.0465647	0.973359
ATAVPDSLCK	sp|Q8C8R3|ANK2_MOUSE(pre=K,post=T);sp|Q8C8R3-2|ANK2_MOUSE(pre=K,post=T);sp|Q8C8R3-3|ANK2_MOUSE(pre=K,post=T);sp|Q8C8R3-4|ANK2_MOUSE(pre=K,post=T);sp|Q8C8R3-5|ANK2_MOUSE(pre=K,post=T);tr|S4R2R5|S4R2R5_MOUSE(pre=K,post=T)	109676	Ank2	ankyrin 2, brain	0.00480768	1.1396	0.0387216	0.608246
ILQLGPPGTK	sp|Q8C8R3-2|ANK2_MOUSE(pre=R,post=F);tr|S4R1J9|S4R1J9_MOUSE(pre=R,post=F);tr|S4R2T7|S4R2T7_MOUSE(pre=R,post=F)	109676	Ank2	ankyrin 2, brain	0.0278894	1.56413	0.0429016	0.906949
ILQLGPPGTK	sp|Q8C8R3-2|ANK2_MOUSE(pre=R,post=F);tr|S4R1J9|S4R1J9_MOUSE(pre=R,post=F);tr|S4R2T7|S4R2T7_MOUSE(pre=R,post=F)	109676	Ank2	ankyrin 2, brain	0.0294633	1.38545	0.0480635	0.777996
HGADRDAYTK	sp|Q8C8R3|ANK2_MOUSE(pre=K,post=L);sp|Q8C8R3-2|ANK2_MOUSE(pre=K,post=L);sp|Q8C8R3-4|ANK2_MOUSE(pre=K,post=L);sp|Q8C8R3-5|ANK2_MOUSE(pre=K,post=L);tr|S4R1J9|S4R1J9_MOUSE(pre=K,post=L);tr|S4R2F3|S4R2F3_MOUSE(pre=K,post=L);tr|S4R2T7|S4R2T7_MOUSE(pre=K,post=L)	109676	Ank2	ankyrin 2, brain	0.0316167	1.42044	0.0398007	0.872106
MVNFLLK	sp|Q8C8R3|ANK2_MOUSE(pre=K,post=Q);sp|Q8C8R3-2|ANK2_MOUSE(pre=K,post=Q);sp|Q8C8R3-4|ANK2_MOUSE(pre=K,post=Q);sp|Q8C8R3-5|ANK2_MOUSE(pre=K,post=Q);tr|S4R1J9|S4R1J9_MOUSE(pre=K,post=Q);tr|S4R2F3|S4R2F3_MOUSE(pre=K,post=Q);tr|S4R2T7|S4R2T7_MOUSE(pre=K,post=Q)	109676	Ank2	ankyrin 2, brain	0.0238706	1.82873	0.0197186	1.31632
QDSNLIGPEGGVLSSTVVSQVQAVFPEGALTK	sp|Q8C8R3|ANK2_MOUSE(pre=K,post=R);sp|Q8C8R3-2|ANK2_MOUSE(pre=K,post=R);sp|Q8C8R3-3|ANK2_MOUSE(pre=K,post=R);sp|Q8C8R3-4|ANK2_MOUSE(pre=K,post=R);sp|Q8C8R3-5|ANK2_MOUSE(pre=K,post=R);tr|S4R2F3|S4R2F3_MOUSE(pre=K,post=R);tr|S4R2T7|S4R2T7_MOUSE(pre=K,post=R)	109676	Ank2	ankyrin 2, brain	0.00283563	1.74158	0.000839031	1.17838
QDSNLIGPEGGVLSSTVVSQVQAVFPEGALTK	sp|Q8C8R3|ANK2_MOUSE(pre=K,post=R);sp|Q8C8R3-2|ANK2_MOUSE(pre=K,post=R);sp|Q8C8R3-3|ANK2_MOUSE(pre=K,post=R);sp|Q8C8R3-4|ANK2_MOUSE(pre=K,post=R);sp|Q8C8R3-5|ANK2_MOUSE(pre=K,post=R);tr|S4R2F3|S4R2F3_MOUSE(pre=K,post=R);tr|S4R2T7|S4R2T7_MOUSE(pre=K,post=R)	109676	Ank2	ankyrin 2, brain	0.0296332	1.64067	0.0205454	1.24086
QDSNLIGPEGGVLSSTVVSQVQAVFPEGALTK	sp|Q8C8R3|ANK2_MOUSE(pre=K,post=R);sp|Q8C8R3-2|ANK2_MOUSE(pre=K,post=R);sp|Q8C8R3-3|ANK2_MOUSE(pre=K,post=R);sp|Q8C8R3-4|ANK2_MOUSE(pre=K,post=R);sp|Q8C8R3-5|ANK2_MOUSE(pre=K,post=R);tr|S4R2F3|S4R2F3_MOUSE(pre=K,post=R);tr|S4R2T7|S4R2T7_MOUSE(pre=K,post=R)	109676	Ank2	ankyrin 2, brain	0.0114335	1.52189	0.00752239	1.06713
QDSNLIGPEGGVLSSTVVSQVQAVFPEGALTK	sp|Q8C8R3|ANK2_MOUSE(pre=K,post=R);sp|Q8C8R3-2|ANK2_MOUSE(pre=K,post=R);sp|Q8C8R3-3|ANK2_MOUSE(pre=K,post=R);sp|Q8C8R3-4|ANK2_MOUSE(pre=K,post=R);sp|Q8C8R3-5|ANK2_MOUSE(pre=K,post=R);tr|S4R2F3|S4R2F3_MOUSE(pre=K,post=R);tr|S4R2T7|S4R2T7_MOUSE(pre=K,post=R)	109676	Ank2	ankyrin 2, brain	0.0310561	1.66565	0.0287502	0.960979
QDSNLIGPEGGVLSSTVVSQVQAVFPEGALTK	sp|Q8C8R3|ANK2_MOUSE(pre=K,post=R);sp|Q8C8R3-2|ANK2_MOUSE(pre=K,post=R);sp|Q8C8R3-3|ANK2_MOUSE(pre=K,post=R);sp|Q8C8R3-4|ANK2_MOUSE(pre=K,post=R);sp|Q8C8R3-5|ANK2_MOUSE(pre=K,post=R);tr|S4R2F3|S4R2F3_MOUSE(pre=K,post=R);tr|S4R2T7|S4R2T7_MOUSE(pre=K,post=R)	109676	Ank2	ankyrin 2, brain	0.0212996	1.68489	0.0174943	1.16119
GGIDINTCNQNGLNALHLAAK	sp|Q8C8R3|ANK2_MOUSE(pre=K,post=E);sp|Q8C8R3-2|ANK2_MOUSE(pre=K,post=E);sp|Q8C8R3-4|ANK2_MOUSE(pre=K,post=E);sp|Q8C8R3-5|ANK2_MOUSE(pre=K,post=E);sp|Q8C8R3-6|ANK2_MOUSE(pre=K,post=E);sp|Q8C8R3-7|ANK2_MOUSE(pre=K,post=E);sp|Q8C8R3-8|ANK2_MOUSE(pre=K,post=E);tr|S4R1I1|S4R1I1_MOUSE(pre=K,post=E);tr|S4R1J9|S4R1J9_MOUSE(pre=K,post=E);tr|S4R1U2|S4R1U2_MOUSE(pre=K,post=E);tr|S4R2D6|S4R2D6_MOUSE(pre=K,po…	109676	Ank2	ankyrin 2, brain	0.0122623	1.64172	0.0211854	0.994369
SGLTSLHLAAQEDKVNVADILTK	sp|Q8C8R3|ANK2_MOUSE(pre=K,post=H);sp|Q8C8R3-2|ANK2_MOUSE(pre=K,post=H);sp|Q8C8R3-4|ANK2_MOUSE(pre=K,post=H);sp|Q8C8R3-5|ANK2_MOUSE(pre=K,post=H);tr|S4R1J9|S4R1J9_MOUSE(pre=K,post=H);tr|S4R2F3|S4R2F3_MOUSE(pre=K,post=H);tr|S4R2T7|S4R2T7_MOUSE(pre=K,post=H)	109676	Ank2	ankyrin 2, brain	0.0243214	1.16526	0.0349787	0.627467
FAMDVPVSELAETDENSDPQIISPYENVPSSSFFSAEPSK	sp|Q8C8R3|ANK2_MOUSE(pre=R,post=I);sp|Q8C8R3-2|ANK2_MOUSE(pre=R,post=I);sp|Q8C8R3-4|ANK2_MOUSE(pre=R,post=I);sp|Q8C8R3-5|ANK2_MOUSE(pre=R,post=I)	109676	Ank2	ankyrin 2, brain	0.0266167	1.41066	0.0127795	1.13716
NSIEFFEEISDEASKLVDR	sp|Q8C8R3|ANK2_MOUSE(pre=R,post=L);sp|Q8C8R3-2|ANK2_MOUSE(pre=R,post=L);sp|Q8C8R3-4|ANK2_MOUSE(pre=R,post=L);sp|Q8C8R3-5|ANK2_MOUSE(pre=R,post=L);tr|S4R2R5|S4R2R5_MOUSE(pre=R,post=L)	109676	Ank2	ankyrin 2, brain	0.0142443	1.39044	0.0144809	0.827949
GGIDINTCNQNGLNALHLAAK	sp|Q8C8R3|ANK2_MOUSE(pre=K,post=E);sp|Q8C8R3-2|ANK2_MOUSE(pre=K,post=E);sp|Q8C8R3-4|ANK2_MOUSE(pre=K,post=E);sp|Q8C8R3-5|ANK2_MOUSE(pre=K,post=E);sp|Q8C8R3-6|ANK2_MOUSE(pre=K,post=E);sp|Q8C8R3-7|ANK2_MOUSE(pre=K,post=E);sp|Q8C8R3-8|ANK2_MOUSE(pre=K,post=E);tr|S4R1I1|S4R1I1_MOUSE(pre=K,post=E);tr|S4R1J9|S4R1J9_MOUSE(pre=K,post=E);tr|S4R1U2|S4R1U2_MOUSE(pre=K,post=E);tr|S4R2D6|S4R2D6_MOUSE(pre=K,po…	109676	Ank2	ankyrin 2, brain	0.0187496	1.54086	0.0432864	0.783378
TAEGTEPKPQGAIR	sp|Q8C8R3|ANK2_MOUSE(pre=K,post=S);sp|Q8C8R3-2|ANK2_MOUSE(pre=K,post=S);sp|Q8C8R3-4|ANK2_MOUSE(pre=K,post=S);sp|Q8C8R3-5|ANK2_MOUSE(pre=K,post=S)	109676	Ank2	ankyrin 2, brain	0.032677	1.67711	0.0437921	1.04969
FAMDVPVSELAETDENSDPQIISPYENVPSSSFFSAEPSK	sp|Q8C8R3|ANK2_MOUSE(pre=R,post=I);sp|Q8C8R3-2|ANK2_MOUSE(pre=R,post=I);sp|Q8C8R3-4|ANK2_MOUSE(pre=R,post=I);sp|Q8C8R3-5|ANK2_MOUSE(pre=R,post=I)	109676	Ank2	ankyrin 2, brain	0.0151327	1.5711	0.0204984	1.24293
QDSNLIGPEGGVLSSTVVSQVQAVFPEGALTK	sp|Q8C8R3|ANK2_MOUSE(pre=K,post=R);sp|Q8C8R3-2|ANK2_MOUSE(pre=K,post=R);sp|Q8C8R3-3|ANK2_MOUSE(pre=K,post=R);sp|Q8C8R3-4|ANK2_MOUSE(pre=K,post=R);sp|Q8C8R3-5|ANK2_MOUSE(pre=K,post=R);tr|S4R2F3|S4R2F3_MOUSE(pre=K,post=R);tr|S4R2T7|S4R2T7_MOUSE(pre=K,post=R)	109676	Ank2	ankyrin 2, brain	0.0278603	1.33758	0.0194279	0.951954
TAVPQGQETLSR	sp|Q8C8R3|ANK2_MOUSE(pre=K,post=A);sp|Q8C8R3-2|ANK2_MOUSE(pre=K,post=A);sp|Q8C8R3-4|ANK2_MOUSE(pre=K,post=A);sp|Q8C8R3-5|ANK2_MOUSE(pre=K,post=A);tr|S4R2R5|S4R2R5_MOUSE(pre=K,post=A)	109676	Ank2	ankyrin 2, brain	0.00613314	1.18901	0.0158051	0.684077
CAIPEGNESAK	sp|Q8C8R3|ANK2_MOUSE(pre=R,post=E);sp|Q8C8R3-2|ANK2_MOUSE(pre=R,post=E);sp|Q8C8R3-4|ANK2_MOUSE(pre=R,post=E);sp|Q8C8R3-5|ANK2_MOUSE(pre=R,post=E)	109676	Ank2	ankyrin 2, brain	0.0169982	1.22903	0.025687	0.709292
FAMDVPVSELAETDENSDPQIISPYENVPSSSFFSAEPSK	sp|Q8C8R3|ANK2_MOUSE(pre=R,post=I);sp|Q8C8R3-2|ANK2_MOUSE(pre=R,post=I);sp|Q8C8R3-4|ANK2_MOUSE(pre=R,post=I);sp|Q8C8R3-5|ANK2_MOUSE(pre=R,post=I)	109676	Ank2	ankyrin 2, brain	0.0136516	1.32361	0.00993907	0.838017
IPVKAPTQR	sp|Q8C8R3|ANK2_MOUSE(pre=K,post=T);sp|Q8C8R3-2|ANK2_MOUSE(pre=K,post=T);sp|Q8C8R3-4|ANK2_MOUSE(pre=K,post=T);sp|Q8C8R3-5|ANK2_MOUSE(pre=K,post=T);tr|S4R2R5|S4R2R5_MOUSE(pre=K,post=T)	109676	Ank2	ankyrin 2, brain	0.0362317	0.97108	0.0271834	0.631291
FWLIDCR	sp|Q8C8R3|ANK2_MOUSE(pre=R,post=Q);sp|Q8C8R3-2|ANK2_MOUSE(pre=R,post=Q);sp|Q8C8R3-3|ANK2_MOUSE(pre=R,post=Q);sp|Q8C8R3-4|ANK2_MOUSE(pre=R,post=Q);sp|Q8C8R3-5|ANK2_MOUSE(pre=R,post=Q);tr|S4R2F3|S4R2F3_MOUSE(pre=R,post=Q)	109676	Ank2	ankyrin 2, brain	0.0289374	1.43882	0.0247257	0.85773
FAMDVPVSELAETDENSDPQIISPYENVPSSSFFSAEPSK	sp|Q8C8R3|ANK2_MOUSE(pre=R,post=I);sp|Q8C8R3-2|ANK2_MOUSE(pre=R,post=I);sp|Q8C8R3-4|ANK2_MOUSE(pre=R,post=I);sp|Q8C8R3-5|ANK2_MOUSE(pre=R,post=I)	109676	Ank2	ankyrin 2, brain	0.0340309	1.02521	0.0249217	0.85692
SALWAAQSDAPPLAVAPTASDAASVTGEQASK	sp|Q8C8R3|ANK2_MOUSE(pre=K,post=V);sp|Q8C8R3-2|ANK2_MOUSE(pre=K,post=V);sp|Q8C8R3-4|ANK2_MOUSE(pre=K,post=V);sp|Q8C8R3-5|ANK2_MOUSE(pre=K,post=V);tr|S4R2R5|S4R2R5_MOUSE(pre=K,post=V)	109676	Ank2	ankyrin 2, brain	0.00668228	1.38425	0.0143819	0.822985
SALWAAQSDAPPLAVAPTASDAASVTGEQASK	sp|Q8C8R3|ANK2_MOUSE(pre=K,post=V);sp|Q8C8R3-2|ANK2_MOUSE(pre=K,post=V);sp|Q8C8R3-4|ANK2_MOUSE(pre=K,post=V);sp|Q8C8R3-5|ANK2_MOUSE(pre=K,post=V);tr|S4R2R5|S4R2R5_MOUSE(pre=K,post=V)	109676	Ank2	ankyrin 2, brain	0.022569	1.52538	0.0187748	1.02855
ELGDDSLPSSQFLDGMNYLR	sp|Q8C8R3|ANK2_MOUSE(pre=K,post=Y);sp|Q8C8R3-2|ANK2_MOUSE(pre=K,post=Y);sp|Q8C8R3-3|ANK2_MOUSE(pre=K,post=Y);sp|Q8C8R3-4|ANK2_MOUSE(pre=K,post=Y);sp|Q8C8R3-5|ANK2_MOUSE(pre=K,post=Y);tr|S4R1J9|S4R1J9_MOUSE(pre=K,post=Y);tr|S4R2F3|S4R2F3_MOUSE(pre=K,post=Y);tr|S4R2T7|S4R2T7_MOUSE(pre=K,post=Y)	109676	Ank2	ankyrin 2, brain	0.01202	1.61537	0.0385494	0.780198
NSIEFFEEISDEASKLVDR	sp|Q8C8R3|ANK2_MOUSE(pre=R,post=L);sp|Q8C8R3-2|ANK2_MOUSE(pre=R,post=L);sp|Q8C8R3-4|ANK2_MOUSE(pre=R,post=L);sp|Q8C8R3-5|ANK2_MOUSE(pre=R,post=L);tr|S4R2R5|S4R2R5_MOUSE(pre=R,post=L)	109676	Ank2	ankyrin 2, brain	0.0280285	1.32693	0.0320208	0.716718
TLEQQENFSEVAR	sp|Q8C8R3|ANK2_MOUSE(pre=K,post=S);sp|Q8C8R3-2|ANK2_MOUSE(pre=K,post=S);sp|Q8C8R3-3|ANK2_MOUSE(pre=K,post=S);sp|Q8C8R3-4|ANK2_MOUSE(pre=K,post=S);sp|Q8C8R3-5|ANK2_MOUSE(pre=K,post=S);tr|S4R1M4|S4R1M4_MOUSE(pre=K,post=S);tr|S4R2F3|S4R2F3_MOUSE(pre=K,post=S)	109676	Ank2	ankyrin 2, brain	0.0124085	1.43491	0.0189521	0.635649
GADSGLLTEPVIR	sp|Q8C8R3|ANK2_MOUSE(pre=K,post=V);sp|Q8C8R3-2|ANK2_MOUSE(pre=K,post=V);sp|Q8C8R3-4|ANK2_MOUSE(pre=K,post=V);sp|Q8C8R3-5|ANK2_MOUSE(pre=K,post=V)	109676	Ank2	ankyrin 2, brain	0.0236447	1.91001	0.0275215	1.23497
QSQGTTPDTTPAR	sp|Q8C8R3|ANK2_MOUSE(pre=R,post=T);sp|Q8C8R3-2|ANK2_MOUSE(pre=R,post=T);sp|Q8C8R3-4|ANK2_MOUSE(pre=R,post=T);sp|Q8C8R3-5|ANK2_MOUSE(pre=R,post=T);tr|S4R2R5|S4R2R5_MOUSE(pre=R,post=T)	109676	Ank2	ankyrin 2, brain	0.012115	1.24722	0.0294357	0.590749
QSQGTTPDTTPAR	sp|Q8C8R3|ANK2_MOUSE(pre=R,post=T);sp|Q8C8R3-2|ANK2_MOUSE(pre=R,post=T);sp|Q8C8R3-4|ANK2_MOUSE(pre=R,post=T);sp|Q8C8R3-5|ANK2_MOUSE(pre=R,post=T);tr|S4R2R5|S4R2R5_MOUSE(pre=R,post=T)	109676	Ank2	ankyrin 2, brain	0.0138564	1.21813	0.042023	0.68869
SSESNKGK	sp|Q8C8R3|ANK2_MOUSE(pre=K,post=A);sp|Q8C8R3-2|ANK2_MOUSE(pre=K,post=A);sp|Q8C8R3-4|ANK2_MOUSE(pre=K,post=A);sp|Q8C8R3-5|ANK2_MOUSE(pre=K,post=A);tr|S4R2F3|S4R2F3_MOUSE(pre=K,post=A)	109676	Ank2	ankyrin 2, brain	0.0271425	1.56659	0.0168358	1.15321
MTAILTTDVSDK	sp|Q8C8R3|ANK2_MOUSE(pre=K,post=A);sp|Q8C8R3-2|ANK2_MOUSE(pre=K,post=A);sp|Q8C8R3-4|ANK2_MOUSE(pre=K,post=A);sp|Q8C8R3-5|ANK2_MOUSE(pre=K,post=A);tr|S4R2F3|S4R2F3_MOUSE(pre=K,post=A)	109676	Ank2	ankyrin 2, brain	0.030023	1.38226	0.0357001	0.721242
AREEQTPLHIASR	sp|Q8C8R3|ANK2_MOUSE(pre=R,post=L);sp|Q8C8R3-2|ANK2_MOUSE(pre=R,post=L);sp|Q8C8R3-4|ANK2_MOUSE(pre=R,post=L);sp|Q8C8R3-5|ANK2_MOUSE(pre=R,post=L);tr|S4R1J9|S4R1J9_MOUSE(pre=R,post=L);tr|S4R2F3|S4R2F3_MOUSE(pre=R,post=L);tr|S4R2T7|S4R2T7_MOUSE(pre=R,post=L)	109676	Ank2	ankyrin 2, brain	0.00758919	1.1712	0.0213684	0.594979
MTAILTTDVSDK	sp|Q8C8R3|ANK2_MOUSE(pre=K,post=A);sp|Q8C8R3-2|ANK2_MOUSE(pre=K,post=A);sp|Q8C8R3-4|ANK2_MOUSE(pre=K,post=A);sp|Q8C8R3-5|ANK2_MOUSE(pre=K,post=A);tr|S4R2F3|S4R2F3_MOUSE(pre=K,post=A)	109676	Ank2	ankyrin 2, brain	0.0402337	1.48607	0.0473231	0.846359
YGSLDVAK	sp|Q8C8R3|ANK2_MOUSE(pre=K,post=L);sp|Q8C8R3-2|ANK2_MOUSE(pre=K,post=L);sp|Q8C8R3-4|ANK2_MOUSE(pre=K,post=L);sp|Q8C8R3-5|ANK2_MOUSE(pre=K,post=L);tr|S4R1J9|S4R1J9_MOUSE(pre=K,post=L);tr|S4R2F3|S4R2F3_MOUSE(pre=K,post=L);tr|S4R2T7|S4R2T7_MOUSE(pre=K,post=L)	109676	Ank2	ankyrin 2, brain	0.0249918	1.17473	0.0255216	0.661477
ATAVPDSLCKTPEDISTPPEGTKPCLQTPVTSER	sp|Q8C8R3|ANK2_MOUSE(pre=K,post=G);sp|Q8C8R3-2|ANK2_MOUSE(pre=K,post=G);sp|Q8C8R3-3|ANK2_MOUSE(pre=K,post=G);sp|Q8C8R3-4|ANK2_MOUSE(pre=K,post=G);sp|Q8C8R3-5|ANK2_MOUSE(pre=K,post=G);tr|S4R2R5|S4R2R5_MOUSE(pre=K,post=G)	109676	Ank2	ankyrin 2, brain	0.0324991	1.48305	0.0444684	1.07283
GSCGESQLPLVSSAFK	sp|Q8C8R3|ANK2_MOUSE(pre=K,post=T);sp|Q8C8R3-2|ANK2_MOUSE(pre=K,post=T);sp|Q8C8R3-4|ANK2_MOUSE(pre=K,post=T);sp|Q8C8R3-5|ANK2_MOUSE(pre=K,post=T)	109676	Ank2	ankyrin 2, brain	0.026123	1.73772	0.0253371	1.06097
GSCGESQLPLVSSAFK	sp|Q8C8R3|ANK2_MOUSE(pre=K,post=T);sp|Q8C8R3-2|ANK2_MOUSE(pre=K,post=T);sp|Q8C8R3-4|ANK2_MOUSE(pre=K,post=T);sp|Q8C8R3-5|ANK2_MOUSE(pre=K,post=T)	109676	Ank2	ankyrin 2, brain	0.0212484	1.84782	0.0192191	1.19694
GSCGESQLPLVSSAFK	sp|Q8C8R3|ANK2_MOUSE(pre=K,post=T);sp|Q8C8R3-2|ANK2_MOUSE(pre=K,post=T);sp|Q8C8R3-4|ANK2_MOUSE(pre=K,post=T);sp|Q8C8R3-5|ANK2_MOUSE(pre=K,post=T)	109676	Ank2	ankyrin 2, brain	0.0282222	1.87436	0.0283176	1.14025
SDSTIPSSDR	sp|Q8C8R3-2|ANK2_MOUSE(pre=R,post=S);tr|S4R2T7|S4R2T7_MOUSE(pre=R,post=S)	109676	Ank2	ankyrin 2, brain	0.0163565	1.3541	0.0396422	0.618208
FQVSAATESR	sp|Q8C8R3|ANK2_MOUSE(pre=R,post=R);sp|Q8C8R3-2|ANK2_MOUSE(pre=R,post=R);sp|Q8C8R3-4|ANK2_MOUSE(pre=R,post=R);sp|Q8C8R3-5|ANK2_MOUSE(pre=R,post=R)	109676	Ank2	ankyrin 2, brain	0.0158156	1.33933	0.0241224	0.651106
SEEQIGEAK	sp|Q8C8R3|ANK2_MOUSE(pre=K,post=E);sp|Q8C8R3-2|ANK2_MOUSE(pre=K,post=E);sp|Q8C8R3-4|ANK2_MOUSE(pre=K,post=E);sp|Q8C8R3-5|ANK2_MOUSE(pre=K,post=E)	109676	Ank2	ankyrin 2, brain	0.0163904	1.32686	0.0438858	0.645246
FQVSAATESRR	sp|Q8C8R3|ANK2_MOUSE(pre=R,post=F);sp|Q8C8R3-2|ANK2_MOUSE(pre=R,post=F);sp|Q8C8R3-4|ANK2_MOUSE(pre=R,post=F);sp|Q8C8R3-5|ANK2_MOUSE(pre=R,post=F)	109676	Ank2	ankyrin 2, brain	0.0146488	1.26703	0.0174065	0.692383
QMAGTEGEGEVPVLVTSENR	sp|Q8C8R3|ANK2_MOUSE(pre=K,post=K);sp|Q8C8R3-2|ANK2_MOUSE(pre=K,post=K);sp|Q8C8R3-4|ANK2_MOUSE(pre=K,post=K);sp|Q8C8R3-5|ANK2_MOUSE(pre=K,post=K)	109676	Ank2	ankyrin 2, brain	0.00464431	1.45871	0.00821584	0.696328
DVEVLEGKPIYVDCFGNLVPLTK	sp|Q8C8R3|ANK2_MOUSE(pre=R,post=S);sp|Q8C8R3-2|ANK2_MOUSE(pre=R,post=S);sp|Q8C8R3-3|ANK2_MOUSE(pre=R,post=S);sp|Q8C8R3-4|ANK2_MOUSE(pre=R,post=S);sp|Q8C8R3-5|ANK2_MOUSE(pre=R,post=S);tr|S4R2F3|S4R2F3_MOUSE(pre=R,post=S)	109676	Ank2	ankyrin 2, brain	0.0208817	1.57253	0.0213999	0.931086
DVEVLEGKPIYVDCFGNLVPLTK	sp|Q8C8R3|ANK2_MOUSE(pre=R,post=S);sp|Q8C8R3-2|ANK2_MOUSE(pre=R,post=S);sp|Q8C8R3-3|ANK2_MOUSE(pre=R,post=S);sp|Q8C8R3-4|ANK2_MOUSE(pre=R,post=S);sp|Q8C8R3-5|ANK2_MOUSE(pre=R,post=S);tr|S4R2F3|S4R2F3_MOUSE(pre=R,post=S)	109676	Ank2	ankyrin 2, brain	0.0404314	1.453	0.0320111	0.673912
GSSVDSATKK	sp|Q8C8R3|ANK2_MOUSE(pre=R,post=G);sp|Q8C8R3-2|ANK2_MOUSE(pre=R,post=G);sp|Q8C8R3-4|ANK2_MOUSE(pre=R,post=G);sp|Q8C8R3-5|ANK2_MOUSE(pre=R,post=G);sp|Q8C8R3-6|ANK2_MOUSE(pre=R,post=G);sp|Q8C8R3-7|ANK2_MOUSE(pre=R,post=G);sp|Q8C8R3-8|ANK2_MOUSE(pre=R,post=G);tr|S4R1I1|S4R1I1_MOUSE(pre=R,post=G);tr|S4R1J9|S4R1J9_MOUSE(pre=R,post=G);tr|S4R1U2|S4R1U2_MOUSE(pre=R,post=G);tr|S4R2D6|S4R2D6_MOUSE(pre=R,po…	109676	Ank2	ankyrin 2, brain	0.042497	1.58682	0.0318895	1.10865
QKQPQDK	sp|Q8C8R3|ANK2_MOUSE(pre=K,post=S);sp|Q8C8R3-2|ANK2_MOUSE(pre=K,post=S);sp|Q8C8R3-4|ANK2_MOUSE(pre=K,post=S);sp|Q8C8R3-5|ANK2_MOUSE(pre=K,post=S)	109676	Ank2	ankyrin 2, brain	0.0205813	1.92815	0.0173918	1.26694
MNEEIQEEPATSEDKDCK	sp|Q8C8R3|ANK2_MOUSE(pre=K,post=S);sp|Q8C8R3-2|ANK2_MOUSE(pre=K,post=S);sp|Q8C8R3-4|ANK2_MOUSE(pre=K,post=S);sp|Q8C8R3-5|ANK2_MOUSE(pre=K,post=S)	109676	Ank2	ankyrin 2, brain	0.0293224	1.69375	0.0294309	1.02411
LGYTPLIVACHYGNVK	sp|Q8C8R3|ANK2_MOUSE(pre=K,post=M);sp|Q8C8R3-2|ANK2_MOUSE(pre=K,post=M);sp|Q8C8R3-4|ANK2_MOUSE(pre=K,post=M);sp|Q8C8R3-5|ANK2_MOUSE(pre=K,post=M);tr|S4R1J9|S4R1J9_MOUSE(pre=K,post=M);tr|S4R2F3|S4R2F3_MOUSE(pre=K,post=M);tr|S4R2T7|S4R2T7_MOUSE(pre=K,post=M)	109676	Ank2	ankyrin 2, brain	0.0467004	1.42626	0.0421694	0.95649
LGYTPLIVACHYGNVK	sp|Q8C8R3|ANK2_MOUSE(pre=K,post=M);sp|Q8C8R3-2|ANK2_MOUSE(pre=K,post=M);sp|Q8C8R3-4|ANK2_MOUSE(pre=K,post=M);sp|Q8C8R3-5|ANK2_MOUSE(pre=K,post=M);tr|S4R1J9|S4R1J9_MOUSE(pre=K,post=M);tr|S4R2F3|S4R2F3_MOUSE(pre=K,post=M);tr|S4R2T7|S4R2T7_MOUSE(pre=K,post=M)	109676	Ank2	ankyrin 2, brain	0.0442141	1.44508	0.0475426	0.974693
QELEDNDKYQQFR	sp|Q8C8R3|ANK2_MOUSE(pre=K,post=L);sp|Q8C8R3-2|ANK2_MOUSE(pre=K,post=L);sp|Q8C8R3-4|ANK2_MOUSE(pre=K,post=L);sp|Q8C8R3-5|ANK2_MOUSE(pre=K,post=L)	109676	Ank2	ankyrin 2, brain	0.0123293	1.28054	0.0426002	0.599305
ATFSPIVTLEPR	sp|Q8C8R3|ANK2_MOUSE(pre=K,post=R);sp|Q8C8R3-2|ANK2_MOUSE(pre=K,post=R);sp|Q8C8R3-3|ANK2_MOUSE(pre=K,post=R);sp|Q8C8R3-4|ANK2_MOUSE(pre=K,post=R);sp|Q8C8R3-5|ANK2_MOUSE(pre=K,post=R);tr|S4R2F3|S4R2F3_MOUSE(pre=K,post=R)	109676	Ank2	ankyrin 2, brain	0.0226085	1.3264	0.0412141	0.608056
ATFSPIVTLEPR	sp|Q8C8R3|ANK2_MOUSE(pre=K,post=R);sp|Q8C8R3-2|ANK2_MOUSE(pre=K,post=R);sp|Q8C8R3-3|ANK2_MOUSE(pre=K,post=R);sp|Q8C8R3-4|ANK2_MOUSE(pre=K,post=R);sp|Q8C8R3-5|ANK2_MOUSE(pre=K,post=R);tr|S4R2F3|S4R2F3_MOUSE(pre=K,post=R)	109676	Ank2	ankyrin 2, brain	0.0235032	1.22015	0.0380214	0.61959
QKEESSQSSEEK	sp|Q8C8R3|ANK2_MOUSE(pre=K,post=T);sp|Q8C8R3-2|ANK2_MOUSE(pre=K,post=T);sp|Q8C8R3-4|ANK2_MOUSE(pre=K,post=T);sp|Q8C8R3-5|ANK2_MOUSE(pre=K,post=T)	109676	Ank2	ankyrin 2, brain	0.0266118	1.90163	0.0285325	1.24094
RVEDEQKGR	sp|Q8C8R3|ANK2_MOUSE(pre=K,post=S);sp|Q8C8R3-2|ANK2_MOUSE(pre=K,post=S);sp|Q8C8R3-4|ANK2_MOUSE(pre=K,post=S);sp|Q8C8R3-5|ANK2_MOUSE(pre=K,post=S)	109676	Ank2	ankyrin 2, brain	0.00842653	1.84423	0.00757714	1.171
QKEESSQSSEEK	sp|Q8C8R3|ANK2_MOUSE(pre=K,post=T);sp|Q8C8R3-2|ANK2_MOUSE(pre=K,post=T);sp|Q8C8R3-4|ANK2_MOUSE(pre=K,post=T);sp|Q8C8R3-5|ANK2_MOUSE(pre=K,post=T)	109676	Ank2	ankyrin 2, brain	0.0231238	1.5432	0.0289571	0.984573
RVEDEQKGR	sp|Q8C8R3|ANK2_MOUSE(pre=K,post=S);sp|Q8C8R3-2|ANK2_MOUSE(pre=K,post=S);sp|Q8C8R3-4|ANK2_MOUSE(pre=K,post=S);sp|Q8C8R3-5|ANK2_MOUSE(pre=K,post=S)	109676	Ank2	ankyrin 2, brain	0.0198268	1.44653	0.025564	0.886856
DEFLPALSLQSGALGGSSESLK	sp|Q8C8R3|ANK2_MOUSE(pre=K,post=Q);sp|Q8C8R3-2|ANK2_MOUSE(pre=K,post=Q);sp|Q8C8R3-4|ANK2_MOUSE(pre=K,post=Q);sp|Q8C8R3-5|ANK2_MOUSE(pre=K,post=Q)	109676	Ank2	ankyrin 2, brain	0.0290818	1.16476	0.0220884	0.738024
HSPVFSGKPEK	sp|Q8C8R3|ANK2_MOUSE(pre=R,post=H);sp|Q8C8R3-2|ANK2_MOUSE(pre=R,post=H);sp|Q8C8R3-4|ANK2_MOUSE(pre=R,post=H);sp|Q8C8R3-5|ANK2_MOUSE(pre=R,post=H)	109676	Ank2	ankyrin 2, brain	0.0279113	1.75474	0.0248675	1.19455
EESSQSSEEK	sp|Q8C8R3|ANK2_MOUSE(pre=K,post=T);sp|Q8C8R3-2|ANK2_MOUSE(pre=K,post=T);sp|Q8C8R3-4|ANK2_MOUSE(pre=K,post=T);sp|Q8C8R3-5|ANK2_MOUSE(pre=K,post=T);XXX_sp|Q8C8R3|ANK2_MOUSE(pre=K,post=Q);XXX_sp|Q8C8R3-2|ANK2_MOUSE(pre=K,post=Q);XXX_sp|Q8C8R3-4|ANK2_MOUSE(pre=K,post=Q);XXX_sp|Q8C8R3-5|ANK2_MOUSE(pre=K,post=Q)	109676	Ank2	ankyrin 2, brain	0.0118325	1.34953	0.0462985	0.617479
QLKPGLAIK	sp|Q8C8R3|ANK2_MOUSE(pre=K,post=K);sp|Q8C8R3-2|ANK2_MOUSE(pre=K,post=K);sp|Q8C8R3-4|ANK2_MOUSE(pre=K,post=K);sp|Q8C8R3-5|ANK2_MOUSE(pre=K,post=K);tr|S4R2F3|S4R2F3_MOUSE(pre=K,post=K)	109676	Ank2	ankyrin 2, brain	0.0217222	1.85791	0.0170457	1.32429
LEVASLLLQK	sp|G5E8K5|ANK3_MOUSE(pre=K,post=S);tr|G5E8K2|G5E8K2_MOUSE(pre=K,post=S);tr|G5E8K3|G5E8K3_MOUSE(pre=K,post=S);sp|G5E8K5-2|ANK3_MOUSE(pre=K,post=S);sp|G5E8K5-3|ANK3_MOUSE(pre=K,post=S);tr|S4R1S2|S4R1S2_MOUSE(pre=K,post=S);tr|S4R2K9|S4R2K9_MOUSE(pre=K,post=S);tr|S4R2S8|S4R2S8_MOUSE(pre=K,post=S)	11735	Ank3	ankyrin 3, epithelial	0.0480163	0.75545	0.0168738	0.617532
LLCSITGGTSPAQWEDITGTTPLTFIK	sp|G5E8K5|ANK3_MOUSE(pre=R,post=D);tr|G3X971|G3X971_MOUSE(pre=R,post=D);tr|G5E8K2|G5E8K2_MOUSE(pre=R,post=D);tr|G5E8K3|G5E8K3_MOUSE(pre=R,post=D);sp|G5E8K5-2|ANK3_MOUSE(pre=R,post=D);sp|G5E8K5-3|ANK3_MOUSE(pre=R,post=D);sp|G5E8K5-4|ANK3_MOUSE(pre=R,post=D);sp|G5E8K5-5|ANK3_MOUSE(pre=R,post=D);sp|G5E8K5-6|ANK3_MOUSE(pre=R,post=D);tr|S4R165|S4R165_MOUSE(pre=R,post=D);tr|S4R187|S4R187_MOUSE(pre=R,po…	11735	Ank3	ankyrin 3, epithelial	0.00720782	1.25647	0.0129227	0.867051
LLCSITGGTSPAQWEDITGTTPLTFIK	sp|G5E8K5|ANK3_MOUSE(pre=R,post=D);tr|G3X971|G3X971_MOUSE(pre=R,post=D);tr|G5E8K2|G5E8K2_MOUSE(pre=R,post=D);tr|G5E8K3|G5E8K3_MOUSE(pre=R,post=D);sp|G5E8K5-2|ANK3_MOUSE(pre=R,post=D);sp|G5E8K5-3|ANK3_MOUSE(pre=R,post=D);sp|G5E8K5-4|ANK3_MOUSE(pre=R,post=D);sp|G5E8K5-5|ANK3_MOUSE(pre=R,post=D);sp|G5E8K5-6|ANK3_MOUSE(pre=R,post=D);tr|S4R165|S4R165_MOUSE(pre=R,post=D);tr|S4R187|S4R187_MOUSE(pre=R,po…	11735	Ank3	ankyrin 3, epithelial	0.00929891	1.32288	0.00827413	0.852168
ELICVPYMAK	sp|G5E8K5|ANK3_MOUSE(pre=R,post=F);tr|A0A087WNU5|A0A087WNU5_MOUSE(pre=R,post=F);tr|G3X971|G3X971_MOUSE(pre=R,post=F);tr|G5E8K2|G5E8K2_MOUSE(pre=R,post=F);tr|G5E8K3|G5E8K3_MOUSE(pre=R,post=F);sp|G5E8K5-2|ANK3_MOUSE(pre=R,post=F);sp|G5E8K5-3|ANK3_MOUSE(pre=R,post=F);sp|G5E8K5-4|ANK3_MOUSE(pre=R,post=F);sp|G5E8K5-5|ANK3_MOUSE(pre=R,post=F);sp|G5E8K5-6|ANK3_MOUSE(pre=R,post=F);tr|S4R165|S4R165_MOUSE(…	11735	Ank3	ankyrin 3, epithelial	0.0357491	1.59171	0.035726	0.941997
ELICVPYMAK	sp|G5E8K5|ANK3_MOUSE(pre=R,post=F);tr|A0A087WNU5|A0A087WNU5_MOUSE(pre=R,post=F);tr|G3X971|G3X971_MOUSE(pre=R,post=F);tr|G5E8K2|G5E8K2_MOUSE(pre=R,post=F);tr|G5E8K3|G5E8K3_MOUSE(pre=R,post=F);sp|G5E8K5-2|ANK3_MOUSE(pre=R,post=F);sp|G5E8K5-3|ANK3_MOUSE(pre=R,post=F);sp|G5E8K5-4|ANK3_MOUSE(pre=R,post=F);sp|G5E8K5-5|ANK3_MOUSE(pre=R,post=F);sp|G5E8K5-6|ANK3_MOUSE(pre=R,post=F);tr|S4R165|S4R165_MOUSE(…	11735	Ank3	ankyrin 3, epithelial	0.0317254	1.68304	0.0300126	1.02155
QESNQIGPEGGILSSTTVPLVQASFPEGALTK	sp|G5E8K5|ANK3_MOUSE(pre=K,post=R);tr|G3X971|G3X971_MOUSE(pre=K,post=R);tr|G5E8K2|G5E8K2_MOUSE(pre=K,post=R);tr|G5E8K3|G5E8K3_MOUSE(pre=K,post=R);sp|G5E8K5-2|ANK3_MOUSE(pre=K,post=R);sp|G5E8K5-3|ANK3_MOUSE(pre=K,post=R);sp|G5E8K5-4|ANK3_MOUSE(pre=K,post=R);sp|G5E8K5-5|ANK3_MOUSE(pre=K,post=R);sp|G5E8K5-6|ANK3_MOUSE(pre=K,post=R);tr|S4R165|S4R165_MOUSE(pre=K,post=R);tr|S4R187|S4R187_MOUSE(pre=K,po…	11735	Ank3	ankyrin 3, epithelial	0.0402018	0.73653	0.0235426	0.702948
IQEGEAHNIFCPAYECFQLVPVDVIESVVSK	sp|Q6ZPS6|AKIB1_MOUSE(pre=K,post=E);tr|A0A0G2JEA0|A0A0G2JEA0_MOUSE(pre=K,post=E)	70797	Ankib1	ankyrin repeat and IBR domain containing 1	0.0021584	1.16362	0.0440735	0.946623
TPLDLAAFK	sp|Q505D1|ANR28_MOUSE(pre=R,post=G)	105522	Ankrd28	ankyrin repeat domain 28	0.0167102	0.87624	0.00188937	0.686512
YYPVDGYSLLK	tr|A0A0R4J2A6|A0A0R4J2A6_MOUSE(pre=R,post=R);tr|A0A0R4J2A8|A0A0R4J2A8_MOUSE(pre=R,post=R);tr|E9QPP6|E9QPP6_MOUSE(pre=R,post=R);sp|Q8BIZ1-2|ANS1B_MOUSE(pre=R,post=R);sp|Q8BIZ1-4|ANS1B_MOUSE(pre=R,post=R);tr|S4R1H2|S4R1H2_MOUSE(pre=R,post=R);tr|S4R1Q0|S4R1Q0_MOUSE(pre=R,post=R);tr|S4R2H2|S4R2H2_MOUSE(pre=R,post=R);tr|S4R2I2|S4R2I2_MOUSE(pre=R,post=R);tr|S4R2K2|S4R2K2_MOUSE(pre=R,post=R);tr|S4R2Q2|S…	77531	Anks1b	ankyrin repeat and sterile alpha motif domain containing 1B	0.0315588	1.75158	0.0300799	0.913676
NISCAAQDPEDLSTFAYITK	sp|Q8BIZ1|ANS1B_MOUSE(pre=R,post=D);tr|A0A0R4J2A2|A0A0R4J2A2_MOUSE(pre=R,post=D);tr|A0A0R4J2A6|A0A0R4J2A6_MOUSE(pre=R,post=D);tr|A0A0R4J2A8|A0A0R4J2A8_MOUSE(pre=R,post=D);tr|E9QPP6|E9QPP6_MOUSE(pre=R,post=D);sp|Q8BIZ1-2|ANS1B_MOUSE(pre=R,post=D);sp|Q8BIZ1-3|ANS1B_MOUSE(pre=R,post=D);sp|Q8BIZ1-4|ANS1B_MOUSE(pre=R,post=D);sp|Q8BIZ1-5|ANS1B_MOUSE(pre=R,post=D);tr|S4R1H2|S4R1H2_MOUSE(pre=R,post=D);tr…	77531	Anks1b	ankyrin repeat and sterile alpha motif domain containing 1B	0.00871435	1.25768	0.0236282	0.803431
NISCAAQDPEDLSTFAYITK	sp|Q8BIZ1|ANS1B_MOUSE(pre=R,post=D);tr|A0A0R4J2A2|A0A0R4J2A2_MOUSE(pre=R,post=D);tr|A0A0R4J2A6|A0A0R4J2A6_MOUSE(pre=R,post=D);tr|A0A0R4J2A8|A0A0R4J2A8_MOUSE(pre=R,post=D);tr|E9QPP6|E9QPP6_MOUSE(pre=R,post=D);sp|Q8BIZ1-2|ANS1B_MOUSE(pre=R,post=D);sp|Q8BIZ1-3|ANS1B_MOUSE(pre=R,post=D);sp|Q8BIZ1-4|ANS1B_MOUSE(pre=R,post=D);sp|Q8BIZ1-5|ANS1B_MOUSE(pre=R,post=D);tr|S4R1H2|S4R1H2_MOUSE(pre=R,post=D);tr…	77531	Anks1b	ankyrin repeat and sterile alpha motif domain containing 1B	0.0397924	1.39022	0.0351539	0.718353
ELRGTESTQDACAK	sp|Q8BIZ1|ANS1B_MOUSE(pre=K,post=M);tr|A0A0R4J2A2|A0A0R4J2A2_MOUSE(pre=K,post=M);tr|A0A0R4J2A6|A0A0R4J2A6_MOUSE(pre=K,post=M);tr|A0A0R4J2A8|A0A0R4J2A8_MOUSE(pre=K,post=M);tr|E9QPP6|E9QPP6_MOUSE(pre=K,post=M);sp|Q8BIZ1-2|ANS1B_MOUSE(pre=K,post=M);sp|Q8BIZ1-3|ANS1B_MOUSE(pre=K,post=M);sp|Q8BIZ1-4|ANS1B_MOUSE(pre=K,post=M);sp|Q8BIZ1-5|ANS1B_MOUSE(pre=K,post=M);tr|S4R1H2|S4R1H2_MOUSE(pre=K,post=M);tr…	77531	Anks1b	ankyrin repeat and sterile alpha motif domain containing 1B	0.0128645	1.7233	0.035215	0.98862
TLANLPWIVEPGQEAK	sp|Q8BIZ1|ANS1B_MOUSE(pre=K,post=R);tr|A0A0R4J2A6|A0A0R4J2A6_MOUSE(pre=K,post=R);tr|A0A0R4J2A8|A0A0R4J2A8_MOUSE(pre=K,post=R);sp|Q8BIZ1-2|ANS1B_MOUSE(pre=K,post=R);sp|Q8BIZ1-4|ANS1B_MOUSE(pre=K,post=R);sp|Q8BIZ1-5|ANS1B_MOUSE(pre=K,post=R);tr|S4R1H2|S4R1H2_MOUSE(pre=K,post=R);tr|S4R1K4|S4R1K4_MOUSE(pre=K,post=R);tr|S4R1Q0|S4R1Q0_MOUSE(pre=K,post=R);tr|S4R286|S4R286_MOUSE(pre=K,post=R);tr|S4R2E3|S…	77531	Anks1b	ankyrin repeat and sterile alpha motif domain containing 1B	0.0395341	1.42311	0.0428061	0.72181
AFYLGSMLIK	sp|Q8BIZ1|ANS1B_MOUSE(pre=K,post=E);tr|A0A0R4J2A2|A0A0R4J2A2_MOUSE(pre=K,post=E);tr|A0A0R4J2A6|A0A0R4J2A6_MOUSE(pre=K,post=E);tr|A0A0R4J2A8|A0A0R4J2A8_MOUSE(pre=K,post=E);tr|E9QPP6|E9QPP6_MOUSE(pre=K,post=E);sp|Q8BIZ1-2|ANS1B_MOUSE(pre=K,post=E);sp|Q8BIZ1-3|ANS1B_MOUSE(pre=K,post=E);sp|Q8BIZ1-4|ANS1B_MOUSE(pre=K,post=E);sp|Q8BIZ1-5|ANS1B_MOUSE(pre=K,post=E);tr|S4R1H2|S4R1H2_MOUSE(pre=K,post=E);tr…	77531	Anks1b	ankyrin repeat and sterile alpha motif domain containing 1B	0.0367193	1.95505	0.036353	1.43218
ILQAIQLLPK	sp|Q8BIZ1|ANS1B_MOUSE(pre=R,post=M);tr|A0A0R4J2A2|A0A0R4J2A2_MOUSE(pre=R,post=M);tr|A0A0R4J2A6|A0A0R4J2A6_MOUSE(pre=R,post=M);tr|A0A0R4J2A8|A0A0R4J2A8_MOUSE(pre=R,post=M);tr|E9QPP6|E9QPP6_MOUSE(pre=R,post=M);tr|K4DI73|K4DI73_MOUSE(pre=R,post=M);sp|Q8BIZ1-2|ANS1B_MOUSE(pre=R,post=M);sp|Q8BIZ1-3|ANS1B_MOUSE(pre=R,post=M);sp|Q8BIZ1-4|ANS1B_MOUSE(pre=R,post=M);tr|S4R1H2|S4R1H2_MOUSE(pre=R,post=M);tr|…	77531	Anks1b	ankyrin repeat and sterile alpha motif domain containing 1B	0.0246932	1.22023	0.0293763	0.689808
LGAPISSGLSDLFDLTSGVGTLSGSYVAPK	sp|O35643|AP1B1_MOUSE(pre=R,post=A);tr|Q5SVG4|Q5SVG4_MOUSE(pre=R,post=A);tr|Q5SVG5|Q5SVG5_MOUSE(pre=R,post=A)	11764	Ap1b1	adaptor protein complex AP-1, beta 1 subunit	0.000806952	0.89104	0.0198093	0.651273
IVSSASTDLQDYTYYFVPAPWLSVK	sp|P17426|AP2A1_MOUSE(pre=R,post=L);sp|P17426-2|AP2A1_MOUSE(pre=R,post=L)	11771	Ap2a1	adaptor-related protein complex 2, alpha 1 subunit	0.0251441	0.74882	0.0290054	0.790198
IVSSASTDLQDYTYYFVPAPWLSVK	sp|P17426|AP2A1_MOUSE(pre=R,post=L);sp|P17426-2|AP2A1_MOUSE(pre=R,post=L)	11771	Ap2a1	adaptor-related protein complex 2, alpha 1 subunit	0.031899	0.92933	0.0120459	0.850211
FLELLPKDSDYYNMLLK	sp|Q9DBG3|AP2B1_MOUSE(pre=K,post=K);tr|H3BIY9|H3BIY9_MOUSE(pre=K,post=K);tr|H3BKM0|H3BKM0_MOUSE(pre=K,post=K);sp|Q9DBG3-2|AP2B1_MOUSE(pre=K,post=K)	71770	Ap2b1	adaptor-related protein complex 2, beta 1 subunit	0.023354	1.27758	0.00800692	1.10693
VIAAMTVGKDVSSLFPDVVNCMQTDNLELKK	sp|Q9DBG3|AP2B1_MOUSE(pre=K,post=L);tr|H3BIY9|H3BIY9_MOUSE(pre=K,post=L);tr|H3BJ06|H3BJ06_MOUSE(pre=K,post=L);tr|H3BKM0|H3BKM0_MOUSE(pre=K,post=L);sp|Q9DBG3-2|AP2B1_MOUSE(pre=K,post=L)	71770	Ap2b1	adaptor-related protein complex 2, beta 1 subunit	0.0311569	1.16285	0.0331519	0.865524
VIAAMTVGKDVSSLFPDVVNCMQTDNLELKK	sp|Q9DBG3|AP2B1_MOUSE(pre=K,post=L);tr|H3BIY9|H3BIY9_MOUSE(pre=K,post=L);tr|H3BJ06|H3BJ06_MOUSE(pre=K,post=L);tr|H3BKM0|H3BKM0_MOUSE(pre=K,post=L);sp|Q9DBG3-2|AP2B1_MOUSE(pre=K,post=L)	71770	Ap2b1	adaptor-related protein complex 2, beta 1 subunit	0.0167652	0.89465	0.0279294	0.68872
LTNGIWILAELR	sp|Q9DBG3|AP2B1_MOUSE(pre=K,post=I);tr|H3BIY9|H3BIY9_MOUSE(pre=K,post=I);tr|H3BKM0|H3BKM0_MOUSE(pre=K,post=I);sp|Q9DBG3-2|AP2B1_MOUSE(pre=K,post=I)	71770	Ap2b1	adaptor-related protein complex 2, beta 1 subunit	0.00718182	1.09413	0.017415	0.72108
VIAAMTVGKDVSSLFPDVVNCMQTDNLELKK	sp|Q9DBG3|AP2B1_MOUSE(pre=K,post=L);tr|H3BIY9|H3BIY9_MOUSE(pre=K,post=L);tr|H3BJ06|H3BJ06_MOUSE(pre=K,post=L);tr|H3BKM0|H3BKM0_MOUSE(pre=K,post=L);sp|Q9DBG3-2|AP2B1_MOUSE(pre=K,post=L)	71770	Ap2b1	adaptor-related protein complex 2, beta 1 subunit	0.0337688	0.94663	0.0182703	0.665171
NSFGVIPSTPLAIHTPLMPNQSIDVSLPLNTLGPVMK	sp|Q9DBG3|AP2B1_MOUSE(pre=K,post=M);tr|H3BIY9|H3BIY9_MOUSE(pre=K,post=M);tr|H3BKM0|H3BKM0_MOUSE(pre=K,post=M);sp|Q9DBG3-2|AP2B1_MOUSE(pre=K,post=M)	71770	Ap2b1	adaptor-related protein complex 2, beta 1 subunit	0.0319148	1.25736	0.0224413	1.08822
CRAPEVSQYIYQVYDSILK+114.043	sp|Q9DBG3|AP2B1_MOUSE(pre=K,post=N);tr|H3BKM0|H3BKM0_MOUSE(pre=K,post=N);sp|Q9DBG3-2|AP2B1_MOUSE(pre=K,post=N)	71770	Ap2b1	adaptor-related protein complex 2, beta 1 subunit	0.0292051	0.77834	0.0345317	0.640305
MIGGLFIYNHK	sp|P84091|AP2M1_MOUSE(pre=-,post=G);tr|Q3TWV4|Q3TWV4_MOUSE(pre=-,post=G);tr|Q5FWI9|Q5FWI9_MOUSE(pre=-,post=G)	11773	Ap2m1	adaptor-related protein complex 2, mu 1 subunit	0.00158929	1.19681	0.00623174	0.862359
ALDLLYGMVSKK	sp|O54774|AP3D1_MOUSE(pre=R,post=N)	11776	Ap3d1	adaptor-related protein complex 3, delta 1 subunit	0.0349773	1.11833	0.0169828	0.853009
LNIGDQIMSINGTSLVGLPLSTCQSIIK	sp|B2RUJ5|APBA1_MOUSE(pre=K,post=G);sp|B2RUJ5-2|APBA1_MOUSE(pre=K,post=G);sp|B2RUJ5-3|APBA1_MOUSE(pre=K,post=G)	319924	Apba1	amyloid beta (A4) precursor protein binding, family A, member 1	0.0408623	0.8247	0.00430314	1.1256
DFANVYVDAVK	sp|Q00623|APOA1_MOUSE(pre=K,post=D)	11806	Apoa1	apolipoprotein A-I	0.0440959	1.1619	0.000183676	2.49785
VQPYLDEFQK	sp|Q00623|APOA1_MOUSE(pre=K,post=K)	11806	Apoa1	apolipoprotein A-I	0.0301252	1.0539	0.00189895	2.09385
DFANVYVDAVK	sp|Q00623|APOA1_MOUSE(pre=K,post=D)	11806	Apoa1	apolipoprotein A-I	0.0361999	1.2064	0.000386906	2.58517
DFANVYVDAVKDSGR	sp|Q00623|APOA1_MOUSE(pre=K,post=D)	11806	Apoa1	apolipoprotein A-I	0.0143687	1.0088	0.000677936	1.82643
DFWDNLEKETDWVR	sp|Q00623|APOA1_MOUSE(pre=R,post=Q)	11806	Apoa1	apolipoprotein A-I	0.0401455	1.0182	0.00194828	1.87407
LSPVAEEFRDR	sp|Q00623|APOA1_MOUSE(pre=R,post=M)	11806	Apoa1	apolipoprotein A-I	0.0461261	1.0261	0.00146802	2.00931
VAPLGAELQESAR	sp|Q00623|APOA1_MOUSE(pre=K,post=Q)	11806	Apoa1	apolipoprotein A-I	0.045996	0.8483	0.000475968	1.48397
VAPLGAELQESAR	sp|Q00623|APOA1_MOUSE(pre=K,post=Q)	11806	Apoa1	apolipoprotein A-I	0.0135179	1.1174	0.000234515	2.17639
TQLAPHSEQMR	sp|Q00623|APOA1_MOUSE(pre=R,post=E)	11806	Apoa1	apolipoprotein A-I	0.0434105	0.9308	0.000906144	2.1996
TQLAPHSEQMR	sp|Q00623|APOA1_MOUSE(pre=R,post=E)	11806	Apoa1	apolipoprotein A-I	0.0300774	1.18705	0.0181289	0.861525
SAGTSLVNFFSSLM+15.995NLEEKPAPAA	sp|P09813|APOA2_MOUSE(pre=R,post=K)	11807	Apoa2	apolipoprotein A-II	0.0320858	0.7006	0.0047974	0.889037
SAGTSLVNFFSSLM+15.995NLEEKPAPAA	sp|P09813|APOA2_MOUSE(pre=R,post=K)	11807	Apoa2	apolipoprotein A-II	0.0202961	0.8441	0.000882553	1.14741
ALVQQLEQFR	sp|P06728|APOA4_MOUSE(pre=K,post=Q)	11808	Apoa4	apolipoprotein A-IV	0.0321221	0.71162	0.00317522	0.72452
LGADMEDLR	sp|P08226|APOE_MOUSE(pre=R,post=N);tr|E9Q327|E9Q327_MOUSE(pre=R,post=N);tr|G3UWN5|G3UWN5_MOUSE(pre=R,post=N);tr|G3UZM8|G3UZM8_MOUSE(pre=R,post=N);tr|Q3TXU4|Q3TXU4_MOUSE(pre=R,post=N)	11816	Apoe	apolipoprotein E	0.0497987	1.00112	0.0373996	0.969871
ELEEQLGPVAEETR	sp|P08226|APOE_MOUSE(pre=K,post=A);tr|E9Q327|E9Q327_MOUSE(pre=K,post=A);tr|G3UWN5|G3UWN5_MOUSE(pre=K,post=A);tr|G3UZM8|G3UZM8_MOUSE(pre=K,post=A);tr|Q3TXU4|Q3TXU4_MOUSE(pre=K,post=A)	11816	Apoe	apolipoprotein E	0.0254701	1.0276	0.0222986	1.27742
MEEQTQQIR	sp|P08226|APOE_MOUSE(pre=K,post=L);tr|Q3TXU4|Q3TXU4_MOUSE(pre=K,post=L)	11816	Apoe	apolipoprotein E	0.0397492	1.7401	0.0241144	1.9008
M+15.995EEQTQQIR	sp|P08226|APOE_MOUSE(pre=K,post=L);tr|Q3TXU4|Q3TXU4_MOUSE(pre=K,post=L)	11816	Apoe	apolipoprotein E	0.0415075	1.83171	0.0265196	1.77066
TANLGAGAAQPLRDR	sp|P08226|APOE_MOUSE(pre=R,post=A);tr|G3UWN5|G3UWN5_MOUSE(pre=R,post=A);tr|Q3TXU4|Q3TXU4_MOUSE(pre=R,post=A)	11816	Apoe	apolipoprotein E	0.0321806	1.98902	0.0145905	1.81583
M+15.995EEQTQQIR	sp|P08226|APOE_MOUSE(pre=K,post=L);tr|Q3TXU4|Q3TXU4_MOUSE(pre=K,post=L)	11816	Apoe	apolipoprotein E	0.0174473	1.4348	0.0126508	1.6631
LGPLVEQGR	sp|P08226|APOE_MOUSE(pre=R,post=Q);tr|G3UWN5|G3UWN5_MOUSE(pre=R,post=Q);tr|Q3TXU4|Q3TXU4_MOUSE(pre=R,post=Q)	11816	Apoe	apolipoprotein E	0.0393967	1.67644	0.0126909	1.24643
LGPLVEQGR	sp|P08226|APOE_MOUSE(pre=R,post=Q);tr|G3UWN5|G3UWN5_MOUSE(pre=R,post=Q);tr|Q3TXU4|Q3TXU4_MOUSE(pre=R,post=Q)	11816	Apoe	apolipoprotein E	0.0318084	1.33921	0.0323124	0.916226
EGEPEVTDQLEWQSNQPWEQALNR	sp|P08226|APOE_MOUSE(pre=A,post=F);tr|E9Q327|E9Q327_MOUSE(pre=A,post=F);tr|G3UWN5|G3UWN5_MOUSE(pre=A,post=F);tr|G3UWW2|G3UWW2_MOUSE(pre=A,post=F);tr|Q3TXU4|Q3TXU4_MOUSE(pre=A,post=F)	11816	Apoe	apolipoprotein E	0.0152316	1.04357	0.012411	0.695121
GRLEEVGNQAR	sp|P08226|APOE_MOUSE(pre=R,post=D);tr|Q3TXU4|Q3TXU4_MOUSE(pre=R,post=D)	11816	Apoe	apolipoprotein E	0.00550337	1.58458	0.000954838	1.54756
GRLEEVGNQAR	sp|P08226|APOE_MOUSE(pre=R,post=D);tr|Q3TXU4|Q3TXU4_MOUSE(pre=R,post=D)	11816	Apoe	apolipoprotein E	0.00490412	0.80008	0.0232076	0.647847
GRLEEVGNQAR	sp|P08226|APOE_MOUSE(pre=R,post=D);tr|Q3TXU4|Q3TXU4_MOUSE(pre=R,post=D)	11816	Apoe	apolipoprotein E	0.0192673	1.6064	0.0184121	1.77
LQAEIFQAR	sp|P08226|APOE_MOUSE(pre=R,post=L);tr|Q3TXU4|Q3TXU4_MOUSE(pre=R,post=L)	11816	Apoe	apolipoprotein E	0.0154739	1.6365	0.00741277	1.81659
LEEVGNQAR	sp|P08226|APOE_MOUSE(pre=R,post=D);tr|Q3TXU4|Q3TXU4_MOUSE(pre=R,post=D)	11816	Apoe	apolipoprotein E	0.039629	1.19882	0.0221351	1.16251
LGKEVQAAQAR	sp|P08226|APOE_MOUSE(pre=R,post=L);tr|E9Q327|E9Q327_MOUSE(pre=R,post=L);tr|G3UWN5|G3UWN5_MOUSE(pre=R,post=L);tr|G3UZM8|G3UZM8_MOUSE(pre=R,post=L);tr|Q3TXU4|Q3TXU4_MOUSE(pre=R,post=L)	11816	Apoe	apolipoprotein E	0.0292077	1.58775	0.0192722	1.11976
KELEEQLGPVAEETR	sp|P08226|APOE_MOUSE(pre=K,post=A);tr|E9Q327|E9Q327_MOUSE(pre=K,post=A);tr|G3UWN5|G3UWN5_MOUSE(pre=K,post=A);tr|G3UZM8|G3UZM8_MOUSE(pre=K,post=A);tr|Q3TXU4|Q3TXU4_MOUSE(pre=K,post=A)	11816	Apoe	apolipoprotein E	0.0487743	1.42324	0.0382252	1.18383
QWANLMEK	sp|P08226|APOE_MOUSE(pre=R,post=I);tr|Q3TXU4|Q3TXU4_MOUSE(pre=R,post=I)	11816	Apoe	apolipoprotein E	0.0388319	2.49771	0.0349374	1.98185
GWFEPIVEDMHR	sp|P08226|APOE_MOUSE(pre=K,post=Q);tr|Q3TXU4|Q3TXU4_MOUSE(pre=K,post=Q)	11816	Apoe	apolipoprotein E	0.0305547	1.41601	0.0337261	0.913389
GWFEPIVEDMHR	sp|P08226|APOE_MOUSE(pre=K,post=Q);tr|Q3TXU4|Q3TXU4_MOUSE(pre=K,post=Q)	11816	Apoe	apolipoprotein E	0.0263761	0.92807	0.0167067	0.590137
CLVGEFVSDALLVPDKCK	gi|4502167|ref|NP_000475.1|(pre=R,post=F);sp|P12023|A4_MOUSE(pre=R,post=F);sp|P12023-2|A4_MOUSE(pre=R,post=F);sp|P12023-3|A4_MOUSE(pre=R,post=F)	11820	App	amyloid beta (A4) precursor protein	0.039105	1.21545	0.0308434	0.812551
CLVGEFVSDALLVPDKCK	gi|4502167|ref|NP_000475.1|(pre=R,post=F);sp|P12023|A4_MOUSE(pre=R,post=F);sp|P12023-2|A4_MOUSE(pre=R,post=F);sp|P12023-3|A4_MOUSE(pre=R,post=F)	11820	App	amyloid beta (A4) precursor protein	0.0360972	1.21354	0.0464748	0.768088
LVFFAEDVGSNK	gi|4502167|ref|NP_000475.1|(pre=K,post=G);sp|P12023|A4_MOUSE(pre=K,post=G);sp|P12023-2|A4_MOUSE(pre=K,post=G);sp|P12023-3|A4_MOUSE(pre=K,post=G)	11820	App	amyloid beta (A4) precursor protein	0.0497875	2.22017	0.0397038	1.48947
LVFFAEDVGSNK	gi|4502167|ref|NP_000475.1|(pre=K,post=G);sp|P12023|A4_MOUSE(pre=K,post=G);sp|P12023-2|A4_MOUSE(pre=K,post=G);sp|P12023-3|A4_MOUSE(pre=K,post=G)	11820	App	amyloid beta (A4) precursor protein	0.0305884	1.48672	0.0199484	1.44579
LVFFAEDVGSNK	gi|4502167|ref|NP_000475.1|(pre=K,post=G);sp|P12023|A4_MOUSE(pre=K,post=G);sp|P12023-2|A4_MOUSE(pre=K,post=G);sp|P12023-3|A4_MOUSE(pre=K,post=G)	11820	App	amyloid beta (A4) precursor protein	0.0291589	1.30135	0.0329926	0.994598
LVFFAEDVGSNK	gi|4502167|ref|NP_000475.1|(pre=K,post=G);sp|P12023|A4_MOUSE(pre=K,post=G);sp|P12023-2|A4_MOUSE(pre=K,post=G);sp|P12023-3|A4_MOUSE(pre=K,post=G)	11820	App	amyloid beta (A4) precursor protein	0.0265045	1.55173	0.0459791	1.13932
LVFFAEDVGSNK	gi|4502167|ref|NP_000475.1|(pre=K,post=G);sp|P12023|A4_MOUSE(pre=K,post=G);sp|P12023-2|A4_MOUSE(pre=K,post=G);sp|P12023-3|A4_MOUSE(pre=K,post=G)	11820	App	amyloid beta (A4) precursor protein	0.0289023	1.54458	0.04782	1.28345
LVFFAEDVGSNK	gi|4502167|ref|NP_000475.1|(pre=K,post=G);sp|P12023|A4_MOUSE(pre=K,post=G);sp|P12023-2|A4_MOUSE(pre=K,post=G);sp|P12023-3|A4_MOUSE(pre=K,post=G)	11820	App	amyloid beta (A4) precursor protein	0.0344867	1.55212	0.0354765	1.22767
TNPFGETEDGSFPEAEDSLLQQMFIVR	sp|Q8K3G9|DP13B_MOUSE(pre=R,post=F);tr|Q3TVI6|Q3TVI6_MOUSE(pre=R,post=F)	216190	Appl2	adaptor protein, phosphotyrosine interaction, PH domain and leucine zipper containing 2	0.0331965	1.37377	0.0453806	1.3076
LNQTALQAVTPITSFGK	sp|Q8K3G9|DP13B_MOUSE(pre=K,post=K);tr|Q3TVI6|Q3TVI6_MOUSE(pre=K,post=K)	216190	Appl2	adaptor protein, phosphotyrosine interaction, PH domain and leucine zipper containing 2	0.0232846	1.25765	0.0323436	0.667341
REDDFLNNAMSSLYSGWSSFTTGASK	sp|Q9EPJ9|ARFG1_MOUSE(pre=K,post=F);tr|Q3TGS9|Q3TGS9_MOUSE(pre=K,post=F);sp|Q9EPJ9-2|ARFG1_MOUSE(pre=K,post=F);tr|V9GWV1|V9GWV1_MOUSE(pre=K,post=F);tr|V9GXM1|V9GXM1_MOUSE(pre=K,post=F)	228998	Arfgap1	ADP-ribosylation factor GTPase activating protein 1	0.0227482	1.01745	0.0259619	0.660521
CLLPLQLALESK	sp|Q3UGY8|BIG3_MOUSE(pre=K,post=N)	215821	Arfgef3	ARFGEF family member 3	0.0113217	0.79843	0.0197761	0.900509
GGSLSGNSAAK	sp|Q3UGY8|BIG3_MOUSE(pre=R,post=V)	215821	Arfgef3	ARFGEF family member 3	0.00154459	0.83133	0.00705185	0.70641
KPAATGTFGVR	sp|Q6DFV3|RHG21_MOUSE(pre=K,post=L);tr|A0A0A0MQE8|A0A0A0MQE8_MOUSE(pre=K,post=L);tr|B7ZCJ0|B7ZCJ0_MOUSE(pre=K,post=L);tr|B7ZCJ1|B7ZCJ1_MOUSE(pre=K,post=L);tr|G3UWM5|G3UWM5_MOUSE(pre=K,post=L);tr|G3UX38|G3UX38_MOUSE(pre=K,post=L)	71435	Arhgap21	Rho GTPase activating protein 21	0.0284593	1.03782	0.0470286	0.594846
YIPLIVDICCK	sp|Q6DFV3|RHG21_MOUSE(pre=R,post=L);tr|A0A0A0MQE8|A0A0A0MQE8_MOUSE(pre=R,post=L);tr|B7ZCJ0|B7ZCJ0_MOUSE(pre=R,post=L);tr|B7ZCJ1|B7ZCJ1_MOUSE(pre=R,post=L);tr|G3UWM5|G3UWM5_MOUSE(pre=R,post=L);tr|G3UX38|G3UX38_MOUSE(pre=R,post=L)	71435	Arhgap21	Rho GTPase activating protein 21	0.00371755	1.25227	0.0305196	0.585868
SCGSTASTK	sp|Q811P8|RHG32_MOUSE(pre=K,post=V);tr|S4R2G6|S4R2G6_MOUSE(pre=K,post=V)	330914	Arhgap32	Rho GTPase activating protein 32	0.0159457	1.0668	0.00951861	0.650771
VKIPEMLQAEIDLR	tr|Q68FM7|Q68FM7_MOUSE(pre=R,post=L);tr|D6RGQ8|D6RGQ8_MOUSE(pre=R,post=L);tr|E9Q0A3|E9Q0A3_MOUSE(pre=R,post=L)	213498	Arhgef11	Rho guanine nucleotide exchange factor (GEF) 11	0.0345148	1.42923	0.0386489	0.859023
VEVNDSEVYPTEREPK	tr|Q68FM7|Q68FM7_MOUSE(pre=R,post=K);tr|E9Q0A3|E9Q0A3_MOUSE(pre=R,post=K)	213498	Arhgef11	Rho guanine nucleotide exchange factor (GEF) 11	0.0282463	1.09946	0.0320532	0.580717
QLAALGDILSK	tr|Q68FM7|Q68FM7_MOUSE(pre=K,post=Y);tr|D6RGQ8|D6RGQ8_MOUSE(pre=K,post=Y);tr|E9Q0A3|E9Q0A3_MOUSE(pre=K,post=Y)	213498	Arhgef11	Rho guanine nucleotide exchange factor (GEF) 11	0.0179556	1.06971	0.0163748	0.628949
QVATDNK	sp|Q8R4H2|ARHGC_MOUSE(pre=R,post=A);tr|F8VQN6|F8VQN6_MOUSE(pre=R,post=A)	69632	Arhgef12	Rho guanine nucleotide exchange factor (GEF) 12	0.00161001	0.97911	0.00374808	0.792304
LGDLLISQFSGSNAEQMRK	sp|Q60875|ARHG2_MOUSE(pre=R,post=T);tr|H3BJ40|H3BJ40_MOUSE(pre=R,post=T);tr|H3BJ45|H3BJ45_MOUSE(pre=R,post=T);tr|H3BJU7|H3BJU7_MOUSE(pre=R,post=T);tr|H3BJX8|H3BJX8_MOUSE(pre=R,post=T);tr|H3BKH9|H3BKH9_MOUSE(pre=R,post=T);sp|Q60875-2|ARHG2_MOUSE(pre=R,post=T);sp|Q60875-3|ARHG2_MOUSE(pre=R,post=T);sp|Q60875-4|ARHG2_MOUSE(pre=R,post=T);sp|Q60875-5|ARHG2_MOUSE(pre=R,post=T)	16800	Arhgef2	rho/rac guanine nucleotide exchange factor (GEF) 2	0.0259583	1.55781	0.0416315	1.05613
FLNQLLER	sp|Q60875|ARHG2_MOUSE(pre=R,post=R);tr|H3BJ40|H3BJ40_MOUSE(pre=R,post=R);tr|H3BJ45|H3BJ45_MOUSE(pre=R,post=R);tr|H3BJU7|H3BJU7_MOUSE(pre=R,post=R);tr|H3BJX8|H3BJX8_MOUSE(pre=R,post=R);tr|H3BKH9|H3BKH9_MOUSE(pre=R,post=R);sp|Q60875-2|ARHG2_MOUSE(pre=R,post=R);sp|Q60875-3|ARHG2_MOUSE(pre=R,post=R);sp|Q60875-4|ARHG2_MOUSE(pre=R,post=R);sp|Q60875-5|ARHG2_MOUSE(pre=R,post=R)	16800	Arhgef2	rho/rac guanine nucleotide exchange factor (GEF) 2	0.00382756	1.02278	0.0108802	0.608897
GLSSLSLAK	sp|Q60875|ARHG2_MOUSE(pre=R,post=S);tr|H3BJ40|H3BJ40_MOUSE(pre=R,post=S);tr|H3BJ45|H3BJ45_MOUSE(pre=R,post=S);tr|H3BJ59|H3BJ59_MOUSE(pre=R,post=S);tr|H3BJU7|H3BJU7_MOUSE(pre=R,post=S);tr|H3BJX8|H3BJX8_MOUSE(pre=R,post=S);tr|H3BKH9|H3BKH9_MOUSE(pre=R,post=S);tr|H3BL15|H3BL15_MOUSE(pre=R,post=S);tr|H3BLF9|H3BLF9_MOUSE(pre=R,post=S);sp|Q60875-2|ARHG2_MOUSE(pre=R,post=S);sp|Q60875-3|ARHG2_MOUSE(pre=R…	16800	Arhgef2	rho/rac guanine nucleotide exchange factor (GEF) 2	0.0217998	1.11692	0.0166572	0.802288
VIIEGGGALAALQAMK	sp|Q8BNU0|ARMC6_MOUSE(pre=R,post=A)	76813	Armc6	armadillo repeat containing 6	0.0115711	0.88184	0.013827	0.582351
DKPIEMQLTSAK	sp|Q9DBR3|ARMC8_MOUSE(pre=R,post=C);tr|G3X920|G3X920_MOUSE(pre=R,post=C);sp|Q9DBR3-2|ARMC8_MOUSE(pre=R,post=C);sp|Q9DBR3-3|ARMC8_MOUSE(pre=R,post=C)	74125	Armc8	armadillo repeat containing 8	0.0220014	0.80087	0.00039397	0.649796
RKPVEGYDISFLITNFHTEQMYK	sp|P59999|ARPC4_MOUSE(pre=R,post=H);tr|E9PWA7|E9PWA7_MOUSE(pre=R,post=H);tr|Q3TX55|Q3TX55_MOUSE(pre=R,post=H)	68089	Arpc4	actin related protein 2/3 complex, subunit 4	0.00811799	1.21294	0.0142519	0.853339
GLLLFVDEADAFLRK	sp|Q925I1|ATAD3_MOUSE(pre=R,post=R);sp|Q925I1-2|ATAD3_MOUSE(pre=R,post=R)	108888	Atad3a	ATPase family, AAA domain containing 3A	0.017982	0.71544	0.00215264	0.630323
GLLLFVDEADAFLRK	sp|Q925I1|ATAD3_MOUSE(pre=R,post=R);sp|Q925I1-2|ATAD3_MOUSE(pre=R,post=R)	108888	Atad3a	ATPase family, AAA domain containing 3A	0.0253271	1.00611	0.00753867	0.801508
MNVFDTELKGLSK	sp|O55143|AT2A2_MOUSE(pre=K,post=I);tr|J3KMM5|J3KMM5_MOUSE(pre=K,post=I);sp|O55143-2|AT2A2_MOUSE(pre=K,post=I)	11938	Atp2a2	ATPase, Ca++ transporting, cardiac muscle, slow twitch 2	0.0327571	0.92189	0.039928	0.58761
KVPEPEAIPPNILSYLVTGISVNCAYTSK	sp|G5E829|AT2B1_MOUSE(pre=K,post=I)	67972	Atp2b1	ATPase, Ca++ transporting, plasma membrane 1	0.0234108	0.74944	0.0183208	0.755724
KVPEPEAIPPNILSYLVTGISVNCAYTSK	sp|G5E829|AT2B1_MOUSE(pre=K,post=I)	67972	Atp2b1	ATPase, Ca++ transporting, plasma membrane 1	0.0328402	0.79099	0.00551823	0.90561
TECALLGFVLDLKR	tr|Q0VF55|Q0VF55_MOUSE(pre=K,post=D);tr|A2ALL9|A2ALL9_MOUSE(pre=K,post=D);tr|Q8C048|Q8C048_MOUSE(pre=K,post=D)	320707	Atp2b3	ATPase, Ca++ transporting, plasma membrane 3	0.00739392	0.93526	0.0183435	0.742303
AIEPQVVGFSGLSDDKNYK	sp|Q8CI32|BAG5_MOUSE(pre=K,post=R);tr|E0CYW3|E0CYW3_MOUSE(pre=K,post=R)	70369	Bag5	BCL2-associated athanogene 5	0.0328669	1.02435	0.0275813	0.944875
EGLEVPLIAVVQWSTPK	sp|Q3UTZ3|CG043_MOUSE(pre=K,post=L);tr|A0A0G2JDC3|A0A0G2JDC3_MOUSE(pre=K,post=L);tr|E9Q2V5|E9Q2V5_MOUSE(pre=K,post=L)	231807	BC037034	cDNA sequence BC037034	0.00701744	1.09531	0.0044607	0.692989
EGLEVPLIAVVQWSTPK	sp|Q3UTZ3|CG043_MOUSE(pre=K,post=L);tr|A0A0G2JDC3|A0A0G2JDC3_MOUSE(pre=K,post=L);tr|E9Q2V5|E9Q2V5_MOUSE(pre=K,post=L)	231807	BC037034	cDNA sequence BC037034	0.012017	1.1257	0.0037757	0.907145
EGLEVPLIAVVQWSTPK	sp|Q3UTZ3|CG043_MOUSE(pre=K,post=L);tr|A0A0G2JDC3|A0A0G2JDC3_MOUSE(pre=K,post=L);tr|E9Q2V5|E9Q2V5_MOUSE(pre=K,post=L)	231807	BC037034	cDNA sequence BC037034	0.0207861	0.74563	0.00428056	0.624245
AQVSTLLTLLPPPVLK	sp|Q3UTZ3|CG043_MOUSE(pre=K,post=C);tr|E9Q2V5|E9Q2V5_MOUSE(pre=K,post=C)	231807	BC037034	cDNA sequence BC037034	0.0328178	1.10413	0.0169721	0.994357
AAFDVNNKDVSVMMSEMDVNAIAGTLK	sp|Q6PAJ1|BCR_MOUSE(pre=K,post=L)	110279	Bcr	breakpoint cluster region	0.0385147	1.32956	0.0483986	0.763147
TQQYDCK	sp|Q6PAJ1|BCR_MOUSE(pre=K,post=W)	110279	Bcr	breakpoint cluster region	0.0155443	1.60342	0.0234509	0.844276
SQSTSEQEK	sp|Q6PAJ1|BCR_MOUSE(pre=R,post=R)	110279	Bcr	breakpoint cluster region	0.0277301	1.50396	0.0241882	1.30717
ELPEPLFTDEFYPNFAEGIALSDPVAK	sp|Q6PAJ1|BCR_MOUSE(pre=R,post=E)	110279	Bcr	breakpoint cluster region	0.00380646	1.25009	0.0145609	0.612985
VGDLFQK	sp|Q6PAJ1|BCR_MOUSE(pre=R,post=L)	110279	Bcr	breakpoint cluster region	0.0300515	1.25952	0.0439603	0.668288
SLAPAAISSK	sp|O88737|BSN_MOUSE(pre=K,post=R);sp|O88737-2|BSN_MOUSE(pre=K,post=R);tr|V9GX98|V9GX98_MOUSE(pre=K,post=R)	12217	Bsn	bassoon	0.017814	1.55947	0.03559	0.794071
GYMTPTSPAGSER	sp|O88737|BSN_MOUSE(pre=R,post=S);sp|O88737-2|BSN_MOUSE(pre=R,post=S)	12217	Bsn	bassoon	0.0389242	1.52956	0.035668	0.917486
YNLPNQVTPLAR	sp|O88737|BSN_MOUSE(pre=R,post=R);sp|O88737-2|BSN_MOUSE(pre=R,post=R)	12217	Bsn	bassoon	0.0169594	1.46056	0.0356789	0.67682
LEQIQQLQQQLQLQLEEQKQR	sp|O88737|BSN_MOUSE(pre=Q,post=Q);sp|O88737-2|BSN_MOUSE(pre=Q,post=Q)	12217	Bsn	bassoon	0.0237939	1.17674	0.0301954	0.840373
ASQPVAESTPAGLGAAVYEEILQTSQSIAR	sp|O88737|BSN_MOUSE(pre=R,post=M);sp|O88737-2|BSN_MOUSE(pre=R,post=M)	12217	Bsn	bassoon	0.0344968	1.13214	0.0274835	0.774474
ASQPVAESTPAGLGAAVYEEILQTSQSIAR	sp|O88737|BSN_MOUSE(pre=R,post=M);sp|O88737-2|BSN_MOUSE(pre=R,post=M)	12217	Bsn	bassoon	0.0441469	1.26429	0.0175184	0.594569
ELQELQTIK	sp|O88737|BSN_MOUSE(pre=R,post=Q);sp|O88737-2|BSN_MOUSE(pre=R,post=Q)	12217	Bsn	bassoon	0.0127437	1.53304	0.0301926	0.581072
LQLEQIQQLQQQLQLQLEEQK	sp|O88737|BSN_MOUSE(pre=R,post=Q);sp|O88737-2|BSN_MOUSE(pre=R,post=Q)	12217	Bsn	bassoon	0.0125144	1.38176	0.0485475	0.583469
GGEAEEPVPKPYSQDLSR	sp|O88737|BSN_MOUSE(pre=K,post=S);sp|O88737-2|BSN_MOUSE(pre=K,post=S)	12217	Bsn	bassoon	0.0451945	1.2179	0.0324869	0.802084
SSSSAVEDQK	sp|O88737|BSN_MOUSE(pre=R,post=R);sp|O88737-2|BSN_MOUSE(pre=R,post=R)	12217	Bsn	bassoon	0.0193319	1.63339	0.021593	0.933322
AEQASSSKPPAAK	sp|O88737|BSN_MOUSE(pre=R,post=A);sp|O88737-2|BSN_MOUSE(pre=R,post=A);tr|V9GX98|V9GX98_MOUSE(pre=R,post=A)	12217	Bsn	bassoon	0.0223126	1.28045	0.0489609	0.712504
GTAPAASQPAGKPQPGPTTAPGPQPAGPPR	sp|O88737|BSN_MOUSE(pre=R,post=A);sp|O88737-2|BSN_MOUSE(pre=R,post=A);tr|V9GX98|V9GX98_MOUSE(pre=R,post=A)	12217	Bsn	bassoon	0.0186032	1.20583	0.0328366	0.865894
LQLEQIQQLQQQLQLQLEEQKQR	sp|O88737|BSN_MOUSE(pre=R,post=Q);sp|O88737-2|BSN_MOUSE(pre=R,post=Q)	12217	Bsn	bassoon	0.0159532	1.21773	0.030586	0.653407
EAERQEEEQKQR	tr|E9Q3Y7|E9Q3Y7_MOUSE(pre=R,post=E);tr|E9Q5L4|E9Q5L4_MOUSE(pre=R,post=E)	320827	C530008M17Rik	RIKEN cDNA C530008M17 gene	0.033915	1.51986	0.0456942	0.700893
EAERQEEEQKQR	tr|E9Q3Y7|E9Q3Y7_MOUSE(pre=R,post=E);tr|E9Q5L4|E9Q5L4_MOUSE(pre=R,post=E)	320827	C530008M17Rik	RIKEN cDNA C530008M17 gene	0.0220666	1.56835	0.040658	0.797432
NSEGDQRGDREPARAGDEPVPR	sp|Q5PR69|K1211_MOUSE(pre=K,post=A);tr|E9Q3Y7|E9Q3Y7_MOUSE(pre=K,post=A);tr|E9Q5L4|E9Q5L4_MOUSE(pre=K,post=A);sp|Q5PR69-2|K1211_MOUSE(pre=K,post=A)	320827	C530008M17Rik	RIKEN cDNA C530008M17 gene	0.0057544	1.49114	0.00998322	0.706714
VETAQPLWITLALQK	sp|Q5PR69|K1211_MOUSE(pre=K,post=Q);tr|E9Q3Y7|E9Q3Y7_MOUSE(pre=K,post=Q);tr|E9Q5L4|E9Q5L4_MOUSE(pre=K,post=Q);sp|Q5PR69-2|K1211_MOUSE(pre=K,post=Q)	320827	C530008M17Rik	RIKEN cDNA C530008M17 gene	0.00765612	1.66712	0.00944039	0.899803
QREAERQEEEQKQR	tr|E9Q3Y7|E9Q3Y7_MOUSE(pre=R,post=E);tr|E9Q5L4|E9Q5L4_MOUSE(pre=R,post=E)	320827	C530008M17Rik	RIKEN cDNA C530008M17 gene	0.0288436	0.99692	0.0183339	0.64586
DLPSFLVPGLPSPQK	sp|Q5PR69|K1211_MOUSE(pre=K,post=A);tr|E9Q3Y7|E9Q3Y7_MOUSE(pre=K,post=A);tr|E9Q5L4|E9Q5L4_MOUSE(pre=K,post=A);sp|Q5PR69-2|K1211_MOUSE(pre=K,post=A)	320827	C530008M17Rik	RIKEN cDNA C530008M17 gene	0.042633	1.27961	0.0445278	0.689818
LAADFSVPLIIDIK	sp|B2RQC6|PYR1_MOUSE(pre=R,post=C);sp|B2RQC6-2|PYR1_MOUSE(pre=R,post=C);tr|E9QAI5|E9QAI5_MOUSE(pre=R,post=C);tr|G3UWN2|G3UWN2_MOUSE(pre=R,post=C)	69719	Cad	carbamoyl-phosphate synthetase 2, aspartate transcarbamylase, and dihydroorotase	0.0113752	0.93694	0.0238863	0.656372
ASGDKEAEGAPQVEAGK	tr|E9QA15|E9QA15_MOUSE(pre=R,post=R);tr|D3Z6I7|D3Z6I7_MOUSE(pre=R,post=R);tr|E9Q0M9|E9Q0M9_MOUSE(pre=R,post=R);tr|E9QA16|E9QA16_MOUSE(pre=R,post=R);tr|F6QLP8|F6QLP8_MOUSE(pre=R,post=R);tr|F6RGN9|F6RGN9_MOUSE(pre=R,post=R);tr|F6T2Z7|F6T2Z7_MOUSE(pre=R,post=R);tr|F6ZAW1|F6ZAW1_MOUSE(pre=R,post=R);tr|Q8VCQ8|Q8VCQ8_MOUSE(pre=R,post=R);tr|S4R1T7|S4R1T7_MOUSE(pre=R,post=R)	109624	Cald1	caldesmon 1	0.00942976	1.50362	0.0151139	0.821948
KDKEPKEEVK	tr|E9QA15|E9QA15_MOUSE(pre=K,post=S);tr|D3Z6I7|D3Z6I7_MOUSE(pre=K,post=S);tr|E9Q0M9|E9Q0M9_MOUSE(pre=K,post=S);tr|E9Q9F3|E9Q9F3_MOUSE(pre=K,post=S);tr|E9QA16|E9QA16_MOUSE(pre=K,post=S);tr|F6QLP8|F6QLP8_MOUSE(pre=K,post=S);tr|F6RGN9|F6RGN9_MOUSE(pre=K,post=S);tr|F6T2Z7|F6T2Z7_MOUSE(pre=K,post=S);tr|F6ZAW1|F6ZAW1_MOUSE(pre=K,post=S);tr|Q8VCQ8|Q8VCQ8_MOUSE(pre=K,post=S);tr|S4R1T7|S4R1T7_MOUSE(pre=K,…	109624	Cald1	caldesmon 1	0.0177966	1.53547	0.0384869	0.898964
LTEEQIAEFK+114.043EAFSLFDKDGDGTITTK	sp|P62204|CALM_MOUSE(pre=Q,post=E);tr|Q3UKW2|Q3UKW2_MOUSE(pre=Q,post=E)	12313	Calm1	calmodulin 1	0.0117972	1.73006	0.0269036	0.735114
EADIDGDGQVNYEEFVQMMTAK	sp|P62204|CALM_MOUSE(pre=R,post=-);tr|G3UX57|G3UX57_MOUSE(pre=R,post=-);tr|Q3UKW2|Q3UKW2_MOUSE(pre=R,post=-)	12313	Calm1	calmodulin 1	0.035699	1.22536	0.0355353	0.720687
SLGQNPTEAELQDMINEVDADGNGTIDFPEFLTMMAR	sp|P62204|CALM_MOUSE(pre=R,post=K);tr|Q3UKW2|Q3UKW2_MOUSE(pre=R,post=K)	12313	Calm1	calmodulin 1	0.0216516	1.643	0.0363766	0.750787
LTEEQIAEFK+114.043EAFSLFDKDGDGTITTK	sp|P62204|CALM_MOUSE(pre=Q,post=E);tr|Q3UKW2|Q3UKW2_MOUSE(pre=Q,post=E)	12313	Calm1	calmodulin 1	0.0246295	1.36184	0.0451953	0.787079
GDGTITTK	sp|P62204|CALM_MOUSE(pre=D,post=E);tr|Q3UKW2|Q3UKW2_MOUSE(pre=D,post=E)	12313	Calm1	calmodulin 1	0.023624	1.24945	0.0420791	0.70512
LTEEQIAEFK+114.043EAFSLFDKDGDGTITTK	sp|P62204|CALM_MOUSE(pre=Q,post=E);tr|Q3UKW2|Q3UKW2_MOUSE(pre=Q,post=E)	12313	Calm1	calmodulin 1	0.0324752	1.46436	0.0437582	0.718544
LTEEQIAEFK+114.043EAFSLFDKDGDGTITTK	sp|P62204|CALM_MOUSE(pre=Q,post=E);tr|Q3UKW2|Q3UKW2_MOUSE(pre=Q,post=E)	12313	Calm1	calmodulin 1	0.0298578	1.49062	0.0456173	0.906666
QLTEEQIAEFKEAFSLFDKDGDGTITTK	sp|P62204|CALM_MOUSE(pre=D,post=E);tr|Q3UKW2|Q3UKW2_MOUSE(pre=D,post=E)	12313	Calm1	calmodulin 1	0.024027	1.55707	0.0459364	0.925186
LTEEQIAEFK+114.043EAFSLFDKDGDGTITTK	sp|P62204|CALM_MOUSE(pre=Q,post=E);tr|Q3UKW2|Q3UKW2_MOUSE(pre=Q,post=E)	12313	Calm1	calmodulin 1	0.0246159	1.42013	0.0294491	0.957696
LTEEQIAEFK+114.043EAFSLFDKDGDGTITTK	sp|P62204|CALM_MOUSE(pre=Q,post=E);tr|Q3UKW2|Q3UKW2_MOUSE(pre=Q,post=E)	12313	Calm1	calmodulin 1	0.0359033	1.91347	0.0448187	1.03822
LTEEQIAEFK+114.043EAFSLFDKDGDGTITTK	sp|P62204|CALM_MOUSE(pre=Q,post=E);tr|Q3UKW2|Q3UKW2_MOUSE(pre=Q,post=E)	12313	Calm1	calmodulin 1	0.0164389	1.93213	0.0316366	0.902127
LTEEQIAEFK+114.043EAFSLFDKDGDGTITTK	sp|P62204|CALM_MOUSE(pre=Q,post=E);tr|Q3UKW2|Q3UKW2_MOUSE(pre=Q,post=E)	12313	Calm1	calmodulin 1	0.000722816	1.45529	0.0311648	0.599623
GSQATQGGPAK	sp|Q8VBY2|KKCC1_MOUSE(pre=R,post=Q);tr|B1AUD3|B1AUD3_MOUSE(pre=R,post=Q)	55984	Camkk1	calcium/calmodulin-dependent protein kinase kinase 1, alpha	0.0278908	0.97937	0.0452784	0.855026
SQPGSSASSSSGVK	sp|Q8C1B1|CAMP2_MOUSE(pre=K,post=M);tr|A0A0A6YY67|A0A0A6YY67_MOUSE(pre=K,post=M);tr|H7BX08|H7BX08_MOUSE(pre=K,post=M);sp|Q8C1B1-2|CAMP2_MOUSE(pre=K,post=M)	67886	Camsap2	calmodulin regulated spectrin-associated protein family, member 2	0.00286251	1.0223	0.00401287	0.710634
VIRPLDQPSSFDATPYIKDLFTCTIK	sp|Q6ZQ38|CAND1_MOUSE(pre=K,post=R)	71902	Cand1	cullin associated and neddylation disassociated 1	0.0299774	0.75078	0.0356301	0.632317
VIRPLDQPSSFDATPYIKDLFTCTIK	sp|Q6ZQ38|CAND1_MOUSE(pre=K,post=R)	71902	Cand1	cullin associated and neddylation disassociated 1	0.0488298	0.709	0.00625609	0.725547
SAASYALGSISVGNLPEYLPFVLQEITSQPK	sp|Q6ZQ38|CAND1_MOUSE(pre=K,post=R)	71902	Cand1	cullin associated and neddylation disassociated 1	0.00505871	0.80422	0.0409952	0.954203
SAASYALGSISVGNLPEYLPFVLQEITSQPK	sp|Q6ZQ38|CAND1_MOUSE(pre=K,post=R)	71902	Cand1	cullin associated and neddylation disassociated 1	0.0265316	1.07311	0.0271613	0.677154
GAVPYVQAFDSLLANPVAEYLK	sp|P40124|CAP1_MOUSE(pre=K,post=M);tr|B1ARS0|B1ARS0_MOUSE(pre=K,post=M)	12331	Cap1	CAP, adenylate cyclase-associated protein 1 (yeast)	0.039624	0.7634	0.0193367	0.770611
GAVPYVQAFDSLLANPVAEYLK	sp|P40124|CAP1_MOUSE(pre=K,post=M);tr|B1ARS0|B1ARS0_MOUSE(pre=K,post=M)	12331	Cap1	CAP, adenylate cyclase-associated protein 1 (yeast)	0.0464408	0.59197	0.0227387	0.582485
LINSMVAEFLK	sp|Q9CYT6|CAP2_MOUSE(pre=K,post=N);tr|D3YTR7|D3YTR7_MOUSE(pre=K,post=N)	67252	Cap2	CAP, adenylate cyclase-associated protein, 2 (yeast)	0.0184249	0.645	0.0303497	0.744783
LFVQLAGDDM+15.995EVSATELMNILNK	sp|O88456|CPNS1_MOUSE(pre=K,post=V);tr|A0A0R4IZW8|A0A0R4IZW8_MOUSE(pre=K,post=V);tr|A0A0R4J1C2|A0A0R4J1C2_MOUSE(pre=K,post=V);tr|D3YW48|D3YW48_MOUSE(pre=K,post=V)	12336	Capns1	calpain, small subunit 1	0.0413458	0.94606	0.03437	0.612644
KEASDPQPEDVDGGLK	sp|P47753|CAZA1_MOUSE(pre=R,post=S);tr|Q5RKN9|Q5RKN9_MOUSE(pre=R,post=S)	12340	Capza1	capping protein (actin filament) muscle Z-line, alpha 1	0.0081519	1.29465	0.0201981	0.677329
ESCDSALR	sp|P47753|CAZA1_MOUSE(pre=R,post=A);tr|Q5RKN9|Q5RKN9_MOUSE(pre=R,post=A)	12340	Capza1	capping protein (actin filament) muscle Z-line, alpha 1	0.0218237	1.22822	0.0167117	0.761535
TIDGQQTIIACIESHQFQPK	sp|P47753|CAZA1_MOUSE(pre=K,post=N);tr|A0A0G2JE27|A0A0G2JE27_MOUSE(pre=K,post=N);tr|Q5RKN9|Q5RKN9_MOUSE(pre=K,post=N)	12340	Capza1	capping protein (actin filament) muscle Z-line, alpha 1	0.0270069	1.23299	0.0270126	0.751469
TIDGQQTIIACIESHQFQPK	sp|P47753|CAZA1_MOUSE(pre=K,post=N);tr|A0A0G2JE27|A0A0G2JE27_MOUSE(pre=K,post=N);tr|Q5RKN9|Q5RKN9_MOUSE(pre=K,post=N)	12340	Capza1	capping protein (actin filament) muscle Z-line, alpha 1	0.0172849	1.24307	0.0210106	0.701597
FTITPPSAQVVGVLK	sp|P47753|CAZA1_MOUSE(pre=K,post=I);tr|Q5RKN9|Q5RKN9_MOUSE(pre=K,post=I)	12340	Capza1	capping protein (actin filament) muscle Z-line, alpha 1	0.00569412	1.54104	0.00278668	1.05519
TIDGQQTIIACIESHQFQPK	sp|P47753|CAZA1_MOUSE(pre=K,post=N);tr|A0A0G2JE27|A0A0G2JE27_MOUSE(pre=K,post=N);tr|Q5RKN9|Q5RKN9_MOUSE(pre=K,post=N)	12340	Capza1	capping protein (actin filament) muscle Z-line, alpha 1	0.0128777	1.3093	0.0206831	0.682641
FTITPPSAQVVGVLK	sp|P47753|CAZA1_MOUSE(pre=K,post=I);tr|Q5RKN9|Q5RKN9_MOUSE(pre=K,post=I)	12340	Capza1	capping protein (actin filament) muscle Z-line, alpha 1	0.00156857	1.40913	0.000535512	0.905232
FTITPPSAQVVGVLK	sp|P47753|CAZA1_MOUSE(pre=K,post=I);tr|Q5RKN9|Q5RKN9_MOUSE(pre=K,post=I)	12340	Capza1	capping protein (actin filament) muscle Z-line, alpha 1	0.00888853	1.77583	0.000945124	1.32535
EASDPQPEDVDGGLK	sp|P47753|CAZA1_MOUSE(pre=K,post=S);tr|Q5RKN9|Q5RKN9_MOUSE(pre=K,post=S)	12340	Capza1	capping protein (actin filament) muscle Z-line, alpha 1	0.00110042	1.4397	0.000362054	0.728724
EASDPQPEDVDGGLK	sp|P47753|CAZA1_MOUSE(pre=K,post=S);tr|Q5RKN9|Q5RKN9_MOUSE(pre=K,post=S)	12340	Capza1	capping protein (actin filament) muscle Z-line, alpha 1	0.00404556	1.24916	0.00483651	0.617427
IIESAENEYQTAISENYQTMSDTTFK	sp|P47753|CAZA1_MOUSE(pre=K,post=A);tr|Q5RKN9|Q5RKN9_MOUSE(pre=K,post=A)	12340	Capza1	capping protein (actin filament) muscle Z-line, alpha 1	0.00202328	1.42946	0.000723224	0.816208
IIESAENEYQTAISENYQTMSDTTFK	sp|P47753|CAZA1_MOUSE(pre=K,post=A);tr|Q5RKN9|Q5RKN9_MOUSE(pre=K,post=A)	12340	Capza1	capping protein (actin filament) muscle Z-line, alpha 1	0.00273442	1.29101	0.00482982	0.67288
IIESAENEYQTAISENYQTMSDTTFK	sp|P47753|CAZA1_MOUSE(pre=K,post=A);tr|Q5RKN9|Q5RKN9_MOUSE(pre=K,post=A)	12340	Capza1	capping protein (actin filament) muscle Z-line, alpha 1	0.00538684	1.06966	0.00437189	0.683672
DIQDSLTVSNEVQTAK	sp|P47754|CAZA2_MOUSE(pre=K,post=E);tr|Q5DQJ3|Q5DQJ3_MOUSE(pre=K,post=E)	12343	Capza2	capping protein (actin filament) muscle Z-line, alpha 2	0.00232466	1.24345	0.0210249	0.629531
AYVKEHYPNGVCTVYGK	sp|P47754|CAZA2_MOUSE(pre=R,post=K);tr|D6RCW7|D6RCW7_MOUSE(pre=R,post=K);tr|Q5DQJ3|Q5DQJ3_MOUSE(pre=R,post=K)	12343	Capza2	capping protein (actin filament) muscle Z-line, alpha 2	0.0210394	1.86613	0.0175009	1.25574
FIIHAPPGEFNEVFNDVR	sp|P47754|CAZA2_MOUSE(pre=K,post=L);tr|A0A0N4SVM0|A0A0N4SVM0_MOUSE(pre=K,post=L);tr|D6RCW7|D6RCW7_MOUSE(pre=K,post=L);tr|Q5DQJ3|Q5DQJ3_MOUSE(pre=K,post=L)	12343	Capza2	capping protein (actin filament) muscle Z-line, alpha 2	0.0133084	1.27849	0.0241737	0.785506
VDGQQTIIACIESHQFQAK	sp|P47754|CAZA2_MOUSE(pre=K,post=N);tr|D6RCW7|D6RCW7_MOUSE(pre=K,post=N);tr|Q5DQJ3|Q5DQJ3_MOUSE(pre=K,post=N)	12343	Capza2	capping protein (actin filament) muscle Z-line, alpha 2	0.000221265	1.2568	0.000718809	0.607611
FTVTPSTTQVVGILK	sp|P47754|CAZA2_MOUSE(pre=K,post=I);tr|Q5DQJ3|Q5DQJ3_MOUSE(pre=K,post=I)	12343	Capza2	capping protein (actin filament) muscle Z-line, alpha 2	0.00228134	1.81662	0.0100293	1.32591
KVDGQQTIIACIESHQFQAK	sp|P47754|CAZA2_MOUSE(pre=K,post=N);tr|D6RCW7|D6RCW7_MOUSE(pre=K,post=N);tr|Q5DQJ3|Q5DQJ3_MOUSE(pre=K,post=N)	12343	Capza2	capping protein (actin filament) muscle Z-line, alpha 2	0.0177935	1.57584	0.024108	0.81246
IQVHYYEDGNVQLVSHKDIQDSLTVSNEVQTAK	sp|P47754|CAZA2_MOUSE(pre=K,post=E);tr|Q5DQJ3|Q5DQJ3_MOUSE(pre=K,post=E)	12343	Capza2	capping protein (actin filament) muscle Z-line, alpha 2	0.0101659	1.77565	0.0114941	1.15046
FTVTPSTTQVVGILK	sp|P47754|CAZA2_MOUSE(pre=K,post=I);tr|Q5DQJ3|Q5DQJ3_MOUSE(pre=K,post=I)	12343	Capza2	capping protein (actin filament) muscle Z-line, alpha 2	0.00411274	1.33226	0.00673508	0.721935
FTVTPSTTQVVGILK	sp|P47754|CAZA2_MOUSE(pre=K,post=I);tr|Q5DQJ3|Q5DQJ3_MOUSE(pre=K,post=I)	12343	Capza2	capping protein (actin filament) muscle Z-line, alpha 2	0.00273706	1.71394	0.00658509	1.17755
KVDGQQTIIACIESHQFQAK	sp|P47754|CAZA2_MOUSE(pre=K,post=N);tr|D6RCW7|D6RCW7_MOUSE(pre=K,post=N);tr|Q5DQJ3|Q5DQJ3_MOUSE(pre=K,post=N)	12343	Capza2	capping protein (actin filament) muscle Z-line, alpha 2	0.0208672	1.31144	0.0333571	0.712783
KVDGQQTIIACIESHQFQAK	sp|P47754|CAZA2_MOUSE(pre=K,post=N);tr|D6RCW7|D6RCW7_MOUSE(pre=K,post=N);tr|Q5DQJ3|Q5DQJ3_MOUSE(pre=K,post=N)	12343	Capza2	capping protein (actin filament) muscle Z-line, alpha 2	0.0238465	1.60392	0.0237093	1.17039
KVDGQQTIIACIESHQFQAK	sp|P47754|CAZA2_MOUSE(pre=K,post=N);tr|D6RCW7|D6RCW7_MOUSE(pre=K,post=N);tr|Q5DQJ3|Q5DQJ3_MOUSE(pre=K,post=N)	12343	Capza2	capping protein (actin filament) muscle Z-line, alpha 2	0.0311694	1.8597	0.0287662	1.1576
KVDGQQTIIACIESHQFQAK	sp|P47754|CAZA2_MOUSE(pre=K,post=N);tr|D6RCW7|D6RCW7_MOUSE(pre=K,post=N);tr|Q5DQJ3|Q5DQJ3_MOUSE(pre=K,post=N)	12343	Capza2	capping protein (actin filament) muscle Z-line, alpha 2	0.0282588	1.59125	0.0194939	1.03799
KVDGQQTIIACIESHQFQAK	sp|P47754|CAZA2_MOUSE(pre=K,post=N);tr|D6RCW7|D6RCW7_MOUSE(pre=K,post=N);tr|Q5DQJ3|Q5DQJ3_MOUSE(pre=K,post=N)	12343	Capza2	capping protein (actin filament) muscle Z-line, alpha 2	0.0157891	1.32602	0.0254792	0.733557
EGAAHAFAQYNLDQFTPVKIEGYEDQVLITEHGDLGNGK	sp|P47754|CAZA2_MOUSE(pre=R,post=F);tr|A0A0N4SVM0|A0A0N4SVM0_MOUSE(pre=R,post=F);tr|D6RCW7|D6RCW7_MOUSE(pre=R,post=F);tr|Q5DQJ3|Q5DQJ3_MOUSE(pre=R,post=F)	12343	Capza2	capping protein (actin filament) muscle Z-line, alpha 2	0.0182623	1.16406	0.0469937	0.645378
EGAAHAFAQYNLDQFTPVKIEGYEDQVLITEHGDLGNGK	sp|P47754|CAZA2_MOUSE(pre=R,post=F);tr|A0A0N4SVM0|A0A0N4SVM0_MOUSE(pre=R,post=F);tr|D6RCW7|D6RCW7_MOUSE(pre=R,post=F);tr|Q5DQJ3|Q5DQJ3_MOUSE(pre=R,post=F)	12343	Capza2	capping protein (actin filament) muscle Z-line, alpha 2	0.0282451	1.42144	0.042594	0.90759
EGAAHAFAQYNLDQFTPVKIEGYEDQVLITEHGDLGNGK	sp|P47754|CAZA2_MOUSE(pre=R,post=F);tr|A0A0N4SVM0|A0A0N4SVM0_MOUSE(pre=R,post=F);tr|D6RCW7|D6RCW7_MOUSE(pre=R,post=F);tr|Q5DQJ3|Q5DQJ3_MOUSE(pre=R,post=F)	12343	Capza2	capping protein (actin filament) muscle Z-line, alpha 2	0.0453033	1.39128	0.0390607	0.843906
EGAAHAFAQYNLDQFTPVKIEGYEDQVLITEHGDLGNGK	sp|P47754|CAZA2_MOUSE(pre=R,post=F);tr|A0A0N4SVM0|A0A0N4SVM0_MOUSE(pre=R,post=F);tr|D6RCW7|D6RCW7_MOUSE(pre=R,post=F);tr|Q5DQJ3|Q5DQJ3_MOUSE(pre=R,post=F)	12343	Capza2	capping protein (actin filament) muscle Z-line, alpha 2	0.0228513	1.55963	0.0090521	0.911672
EGAAHAFAQYNLDQFTPVKIEGYEDQVLITEHGDLGNGK	sp|P47754|CAZA2_MOUSE(pre=R,post=F);tr|A0A0N4SVM0|A0A0N4SVM0_MOUSE(pre=R,post=F);tr|D6RCW7|D6RCW7_MOUSE(pre=R,post=F);tr|Q5DQJ3|Q5DQJ3_MOUSE(pre=R,post=F)	12343	Capza2	capping protein (actin filament) muscle Z-line, alpha 2	0.011122	1.29272	0.0109165	0.629671
EGAAHAFAQYNLDQFTPVKIEGYEDQVLITEHGDLGNGK	sp|P47754|CAZA2_MOUSE(pre=R,post=F);tr|A0A0N4SVM0|A0A0N4SVM0_MOUSE(pre=R,post=F);tr|D6RCW7|D6RCW7_MOUSE(pre=R,post=F);tr|Q5DQJ3|Q5DQJ3_MOUSE(pre=R,post=F)	12343	Capza2	capping protein (actin filament) muscle Z-line, alpha 2	0.0271056	1.65347	0.0370185	1.04268
IEGYEDQVLITEHGDLGNGKFLDPK	sp|P47754|CAZA2_MOUSE(pre=K,post=N);tr|A0A0N4SVM0|A0A0N4SVM0_MOUSE(pre=K,post=N);tr|D6RCW7|D6RCW7_MOUSE(pre=K,post=N);tr|Q5DQJ3|Q5DQJ3_MOUSE(pre=K,post=N)	12343	Capza2	capping protein (actin filament) muscle Z-line, alpha 2	0.0317322	1.47578	0.0403791	0.875655
EGAAHAFAQYNLDQFTPVKIEGYEDQVLITEHGDLGNGK	sp|P47754|CAZA2_MOUSE(pre=R,post=F);tr|A0A0N4SVM0|A0A0N4SVM0_MOUSE(pre=R,post=F);tr|D6RCW7|D6RCW7_MOUSE(pre=R,post=F);tr|Q5DQJ3|Q5DQJ3_MOUSE(pre=R,post=F)	12343	Capza2	capping protein (actin filament) muscle Z-line, alpha 2	0.014527	1.36665	0.041139	0.828536
IVEAAENEYQTAISENYQTMSDTTFK	sp|P47754|CAZA2_MOUSE(pre=K,post=A);tr|Q5DQJ3|Q5DQJ3_MOUSE(pre=K,post=A)	12343	Capza2	capping protein (actin filament) muscle Z-line, alpha 2	0.0234757	1.69069	0.0418626	1.00227
IVEAAENEYQTAISENYQTMSDTTFK	sp|P47754|CAZA2_MOUSE(pre=K,post=A);tr|Q5DQJ3|Q5DQJ3_MOUSE(pre=K,post=A)	12343	Capza2	capping protein (actin filament) muscle Z-line, alpha 2	0.00165195	1.29008	0.0358677	0.680405
IVEAAENEYQTAISENYQTMSDTTFK	sp|P47754|CAZA2_MOUSE(pre=K,post=A);tr|Q5DQJ3|Q5DQJ3_MOUSE(pre=K,post=A)	12343	Capza2	capping protein (actin filament) muscle Z-line, alpha 2	0.0123489	1.25871	0.0480811	0.620284
IVEAAENEYQTAISENYQTMSDTTFK	sp|P47754|CAZA2_MOUSE(pre=K,post=A);tr|Q5DQJ3|Q5DQJ3_MOUSE(pre=K,post=A)	12343	Capza2	capping protein (actin filament) muscle Z-line, alpha 2	0.000883177	1.08146	0.0159074	0.617168
IVEAAENEYQTAISENYQTMSDTTFK	sp|P47754|CAZA2_MOUSE(pre=K,post=A);tr|Q5DQJ3|Q5DQJ3_MOUSE(pre=K,post=A)	12343	Capza2	capping protein (actin filament) muscle Z-line, alpha 2	0.013029	1.47337	0.0121427	1.14119
IVEAAENEYQTAISENYQTMSDTTFK	sp|P47754|CAZA2_MOUSE(pre=K,post=A);tr|Q5DQJ3|Q5DQJ3_MOUSE(pre=K,post=A)	12343	Capza2	capping protein (actin filament) muscle Z-line, alpha 2	0.0160285	1.65067	0.0369736	0.648653
SPWSNKYDPPLEDGAMPSAR	sp|P47757|CAPZB_MOUSE(pre=R,post=L);tr|A0A0A0MQI9|A0A0A0MQI9_MOUSE(pre=R,post=L);tr|A2AMW0|A2AMW0_MOUSE(pre=R,post=L);tr|F6YHZ8|F6YHZ8_MOUSE(pre=R,post=L);tr|F7CAZ6|F7CAZ6_MOUSE(pre=R,post=L);sp|P47757-2|CAPZB_MOUSE(pre=R,post=L);sp|P47757-4|CAPZB_MOUSE(pre=R,post=L)	12345	Capzb	capping protein (actin filament) muscle Z-line, beta	0.0151157	1.4104	0.0207321	0.74141
SPWSNKYDPPLEDGAMPSAR	sp|P47757|CAPZB_MOUSE(pre=R,post=L);tr|A0A0A0MQI9|A0A0A0MQI9_MOUSE(pre=R,post=L);tr|A2AMW0|A2AMW0_MOUSE(pre=R,post=L);tr|F6YHZ8|F6YHZ8_MOUSE(pre=R,post=L);tr|F7CAZ6|F7CAZ6_MOUSE(pre=R,post=L);sp|P47757-2|CAPZB_MOUSE(pre=R,post=L);sp|P47757-4|CAPZB_MOUSE(pre=R,post=L)	12345	Capzb	capping protein (actin filament) muscle Z-line, beta	0.0466469	0.96506	0.0149171	0.932929
LVEDMENKIR	sp|P47757|CAPZB_MOUSE(pre=R,post=S);tr|A2AMW0|A2AMW0_MOUSE(pre=R,post=S);sp|P47757-2|CAPZB_MOUSE(pre=R,post=S);sp|P47757-4|CAPZB_MOUSE(pre=R,post=S)	12345	Capzb	capping protein (actin filament) muscle Z-line, beta	0.0261527	1.3579	0.0299236	0.784137
ELSQVLTQR	sp|P47757|CAPZB_MOUSE(pre=R,post=Q)	12345	Capzb	capping protein (actin filament) muscle Z-line, beta	0.0125235	1.28717	0.0175679	0.598109
NLSDLIDLVPSLCEDLLSSVDQPLK	sp|P47757|CAPZB_MOUSE(pre=K,post=I);tr|A0A0A0MQI9|A0A0A0MQI9_MOUSE(pre=K,post=I);tr|A2AMW0|A2AMW0_MOUSE(pre=K,post=I);tr|F6YHZ8|F6YHZ8_MOUSE(pre=K,post=I);tr|F7CAZ6|F7CAZ6_MOUSE(pre=K,post=I);sp|P47757-2|CAPZB_MOUSE(pre=K,post=I);sp|P47757-4|CAPZB_MOUSE(pre=K,post=I)	12345	Capzb	capping protein (actin filament) muscle Z-line, beta	0.0215956	1.49146	0.0177821	1.01307
NLSDLIDLVPSLCEDLLSSVDQPLK	sp|P47757|CAPZB_MOUSE(pre=K,post=I);tr|A0A0A0MQI9|A0A0A0MQI9_MOUSE(pre=K,post=I);tr|A2AMW0|A2AMW0_MOUSE(pre=K,post=I);tr|F6YHZ8|F6YHZ8_MOUSE(pre=K,post=I);tr|F7CAZ6|F7CAZ6_MOUSE(pre=K,post=I);sp|P47757-2|CAPZB_MOUSE(pre=K,post=I);sp|P47757-4|CAPZB_MOUSE(pre=K,post=I)	12345	Capzb	capping protein (actin filament) muscle Z-line, beta	0.00298432	1.75932	0.00835499	1.02511
NLSDLIDLVPSLCEDLLSSVDQPLK	sp|P47757|CAPZB_MOUSE(pre=K,post=I);tr|A0A0A0MQI9|A0A0A0MQI9_MOUSE(pre=K,post=I);tr|A2AMW0|A2AMW0_MOUSE(pre=K,post=I);tr|F6YHZ8|F6YHZ8_MOUSE(pre=K,post=I);tr|F7CAZ6|F7CAZ6_MOUSE(pre=K,post=I);sp|P47757-2|CAPZB_MOUSE(pre=K,post=I);sp|P47757-4|CAPZB_MOUSE(pre=K,post=I)	12345	Capzb	capping protein (actin filament) muscle Z-line, beta	0.0223115	1.39335	0.0210989	1.02093
NLSDLIDLVPSLCEDLLSSVDQPLK	sp|P47757|CAPZB_MOUSE(pre=K,post=I);tr|A0A0A0MQI9|A0A0A0MQI9_MOUSE(pre=K,post=I);tr|A2AMW0|A2AMW0_MOUSE(pre=K,post=I);tr|F6YHZ8|F6YHZ8_MOUSE(pre=K,post=I);tr|F7CAZ6|F7CAZ6_MOUSE(pre=K,post=I);sp|P47757-2|CAPZB_MOUSE(pre=K,post=I);sp|P47757-4|CAPZB_MOUSE(pre=K,post=I)	12345	Capzb	capping protein (actin filament) muscle Z-line, beta	0.0254113	1.49729	0.0312819	0.850502
SLDAIPDNHKFK	sp|P47757|CAPZB_MOUSE(pre=R,post=Q)	12345	Capzb	capping protein (actin filament) muscle Z-line, beta	0.0391937	1.39976	0.0330314	0.900825
SLDAIPDNHKFK	sp|P47757|CAPZB_MOUSE(pre=R,post=Q)	12345	Capzb	capping protein (actin filament) muscle Z-line, beta	0.0289886	1.39257	0.026219	0.988849
NLSDLIDLVPSLCEDLLSSVDQPLK	sp|P47757|CAPZB_MOUSE(pre=K,post=I);tr|A0A0A0MQI9|A0A0A0MQI9_MOUSE(pre=K,post=I);tr|A2AMW0|A2AMW0_MOUSE(pre=K,post=I);tr|F6YHZ8|F6YHZ8_MOUSE(pre=K,post=I);tr|F7CAZ6|F7CAZ6_MOUSE(pre=K,post=I);sp|P47757-2|CAPZB_MOUSE(pre=K,post=I);sp|P47757-4|CAPZB_MOUSE(pre=K,post=I)	12345	Capzb	capping protein (actin filament) muscle Z-line, beta	0.0350456	1.35787	0.0234581	0.892336
NLSDLIDLVPSLCEDLLSSVDQPLK	sp|P47757|CAPZB_MOUSE(pre=K,post=I);tr|A0A0A0MQI9|A0A0A0MQI9_MOUSE(pre=K,post=I);tr|A2AMW0|A2AMW0_MOUSE(pre=K,post=I);tr|F6YHZ8|F6YHZ8_MOUSE(pre=K,post=I);tr|F7CAZ6|F7CAZ6_MOUSE(pre=K,post=I);sp|P47757-2|CAPZB_MOUSE(pre=K,post=I);sp|P47757-4|CAPZB_MOUSE(pre=K,post=I)	12345	Capzb	capping protein (actin filament) muscle Z-line, beta	0.0343053	1.50486	0.0373372	0.972851
NLSDLIDLVPSLCEDLLSSVDQPLK	sp|P47757|CAPZB_MOUSE(pre=K,post=I);tr|A0A0A0MQI9|A0A0A0MQI9_MOUSE(pre=K,post=I);tr|A2AMW0|A2AMW0_MOUSE(pre=K,post=I);tr|F6YHZ8|F6YHZ8_MOUSE(pre=K,post=I);tr|F7CAZ6|F7CAZ6_MOUSE(pre=K,post=I);sp|P47757-2|CAPZB_MOUSE(pre=K,post=I);sp|P47757-4|CAPZB_MOUSE(pre=K,post=I)	12345	Capzb	capping protein (actin filament) muscle Z-line, beta	0.0251882	1.64938	0.0433488	0.956103
NLSDLIDLVPSLCEDLLSSVDQPLK	sp|P47757|CAPZB_MOUSE(pre=K,post=I);tr|A0A0A0MQI9|A0A0A0MQI9_MOUSE(pre=K,post=I);tr|A2AMW0|A2AMW0_MOUSE(pre=K,post=I);tr|F6YHZ8|F6YHZ8_MOUSE(pre=K,post=I);tr|F7CAZ6|F7CAZ6_MOUSE(pre=K,post=I);sp|P47757-2|CAPZB_MOUSE(pre=K,post=I);sp|P47757-4|CAPZB_MOUSE(pre=K,post=I)	12345	Capzb	capping protein (actin filament) muscle Z-line, beta	0.0225059	1.33068	0.0327699	0.78685
NLSDLIDLVPSLCEDLLSSVDQPLK	sp|P47757|CAPZB_MOUSE(pre=K,post=I);tr|A0A0A0MQI9|A0A0A0MQI9_MOUSE(pre=K,post=I);tr|A2AMW0|A2AMW0_MOUSE(pre=K,post=I);tr|F6YHZ8|F6YHZ8_MOUSE(pre=K,post=I);tr|F7CAZ6|F7CAZ6_MOUSE(pre=K,post=I);sp|P47757-2|CAPZB_MOUSE(pre=K,post=I);sp|P47757-4|CAPZB_MOUSE(pre=K,post=I)	12345	Capzb	capping protein (actin filament) muscle Z-line, beta	0.0337806	1.42258	0.0455867	0.840464
NLSDLIDLVPSLCEDLLSSVDQPLK	sp|P47757|CAPZB_MOUSE(pre=K,post=I);tr|A0A0A0MQI9|A0A0A0MQI9_MOUSE(pre=K,post=I);tr|A2AMW0|A2AMW0_MOUSE(pre=K,post=I);tr|F6YHZ8|F6YHZ8_MOUSE(pre=K,post=I);tr|F7CAZ6|F7CAZ6_MOUSE(pre=K,post=I);sp|P47757-2|CAPZB_MOUSE(pre=K,post=I);sp|P47757-4|CAPZB_MOUSE(pre=K,post=I)	12345	Capzb	capping protein (actin filament) muscle Z-line, beta	0.0159389	1.72118	0.0453767	0.927259
NLSDLIDLVPSLCEDLLSSVDQPLK	sp|P47757|CAPZB_MOUSE(pre=K,post=I);tr|A0A0A0MQI9|A0A0A0MQI9_MOUSE(pre=K,post=I);tr|A2AMW0|A2AMW0_MOUSE(pre=K,post=I);tr|F6YHZ8|F6YHZ8_MOUSE(pre=K,post=I);tr|F7CAZ6|F7CAZ6_MOUSE(pre=K,post=I);sp|P47757-2|CAPZB_MOUSE(pre=K,post=I);sp|P47757-4|CAPZB_MOUSE(pre=K,post=I)	12345	Capzb	capping protein (actin filament) muscle Z-line, beta	0.0369575	1.40354	0.0404636	0.797229
QMEKDETVSDCSPHIANIGR	sp|P47757|CAPZB_MOUSE(pre=R,post=L);tr|A2AMW0|A2AMW0_MOUSE(pre=R,post=L);tr|F7CAZ6|F7CAZ6_MOUSE(pre=R,post=L);sp|P47757-2|CAPZB_MOUSE(pre=R,post=L);sp|P47757-4|CAPZB_MOUSE(pre=R,post=L)	12345	Capzb	capping protein (actin filament) muscle Z-line, beta	0.00210892	1.22443	0.00254043	0.741777
QM+15.995EKDETVSDCSPHIANIGR	sp|P47757|CAPZB_MOUSE(pre=R,post=L);tr|A2AMW0|A2AMW0_MOUSE(pre=R,post=L);tr|F7CAZ6|F7CAZ6_MOUSE(pre=R,post=L);sp|P47757-2|CAPZB_MOUSE(pre=R,post=L);sp|P47757-4|CAPZB_MOUSE(pre=R,post=L)	12345	Capzb	capping protein (actin filament) muscle Z-line, beta	0.0140746	1.02285	0.0179201	0.661187
RLPPQQIEK	sp|P47757|CAPZB_MOUSE(pre=R,post=N);tr|A0A0A0MQI9|A0A0A0MQI9_MOUSE(pre=R,post=N);tr|A2AMW0|A2AMW0_MOUSE(pre=R,post=N);tr|F6YHZ8|F6YHZ8_MOUSE(pre=R,post=N);tr|F7CAZ6|F7CAZ6_MOUSE(pre=R,post=N);sp|P47757-2|CAPZB_MOUSE(pre=R,post=N);sp|P47757-4|CAPZB_MOUSE(pre=R,post=N)	12345	Capzb	capping protein (actin filament) muscle Z-line, beta	0.0171764	1.22563	0.0245612	0.753259
NDLVEALKR	tr|A2AMW0|A2AMW0_MOUSE(pre=K,post=K);sp|P47757-2|CAPZB_MOUSE(pre=K,post=K);sp|P47757-4|CAPZB_MOUSE(pre=K,post=K)	12345	Capzb	capping protein (actin filament) muscle Z-line, beta	0.00610124	1.33748	0.00224574	0.912293
RLPPQQIEK	sp|P47757|CAPZB_MOUSE(pre=R,post=N);tr|A0A0A0MQI9|A0A0A0MQI9_MOUSE(pre=R,post=N);tr|A2AMW0|A2AMW0_MOUSE(pre=R,post=N);tr|F6YHZ8|F6YHZ8_MOUSE(pre=R,post=N);tr|F7CAZ6|F7CAZ6_MOUSE(pre=R,post=N);sp|P47757-2|CAPZB_MOUSE(pre=R,post=N);sp|P47757-4|CAPZB_MOUSE(pre=R,post=N)	12345	Capzb	capping protein (actin filament) muscle Z-line, beta	0.00671807	1.15036	0.0141396	0.591892
SVQTFADK	tr|A2AMW0|A2AMW0_MOUSE(pre=R,post=S);sp|P47757-2|CAPZB_MOUSE(pre=R,post=S);sp|P47757-4|CAPZB_MOUSE(pre=R,post=S)	12345	Capzb	capping protein (actin filament) muscle Z-line, beta	0.0013561	1.13806	0.00703759	0.623287
SGSGTMNLGGSLTR	sp|P47757|CAPZB_MOUSE(pre=K,post=Q);tr|A2AMW0|A2AMW0_MOUSE(pre=K,post=Q);tr|F7CAZ6|F7CAZ6_MOUSE(pre=K,post=Q);sp|P47757-2|CAPZB_MOUSE(pre=K,post=Q);sp|P47757-4|CAPZB_MOUSE(pre=K,post=Q)	12345	Capzb	capping protein (actin filament) muscle Z-line, beta	0.00504364	1.18484	0.00295433	0.719574
QMEKDETVSDCSPHIANIGR	sp|P47757|CAPZB_MOUSE(pre=R,post=L);tr|A2AMW0|A2AMW0_MOUSE(pre=R,post=L);tr|F7CAZ6|F7CAZ6_MOUSE(pre=R,post=L);sp|P47757-2|CAPZB_MOUSE(pre=R,post=L);sp|P47757-4|CAPZB_MOUSE(pre=R,post=L)	12345	Capzb	capping protein (actin filament) muscle Z-line, beta	0.0150666	1.60433	0.0204123	1.0403
SGSGTMNLGGSLTR	sp|P47757|CAPZB_MOUSE(pre=K,post=Q);tr|A2AMW0|A2AMW0_MOUSE(pre=K,post=Q);tr|F7CAZ6|F7CAZ6_MOUSE(pre=K,post=Q);sp|P47757-2|CAPZB_MOUSE(pre=K,post=Q);sp|P47757-4|CAPZB_MOUSE(pre=K,post=Q)	12345	Capzb	capping protein (actin filament) muscle Z-line, beta	0.0193067	1.10165	0.0351084	0.637186
QMEKDETVSDCSPHIANIGR	sp|P47757|CAPZB_MOUSE(pre=R,post=L);tr|A2AMW0|A2AMW0_MOUSE(pre=R,post=L);tr|F7CAZ6|F7CAZ6_MOUSE(pre=R,post=L);sp|P47757-2|CAPZB_MOUSE(pre=R,post=L);sp|P47757-4|CAPZB_MOUSE(pre=R,post=L)	12345	Capzb	capping protein (actin filament) muscle Z-line, beta	0.025453	1.20932	0.0219464	0.698343
SGSGTMNLGGSLTR	sp|P47757|CAPZB_MOUSE(pre=K,post=Q);tr|A2AMW0|A2AMW0_MOUSE(pre=K,post=Q);tr|F7CAZ6|F7CAZ6_MOUSE(pre=K,post=Q);sp|P47757-2|CAPZB_MOUSE(pre=K,post=Q);sp|P47757-4|CAPZB_MOUSE(pre=K,post=Q)	12345	Capzb	capping protein (actin filament) muscle Z-line, beta	0.0309394	1.11893	0.0298829	0.605574
NDLVEALK	tr|A2AMW0|A2AMW0_MOUSE(pre=K,post=R);sp|P47757-2|CAPZB_MOUSE(pre=K,post=R);sp|P47757-4|CAPZB_MOUSE(pre=K,post=R)	12345	Capzb	capping protein (actin filament) muscle Z-line, beta	0.0265176	1.61544	0.0376014	1.03725
STLNEIYFGK	sp|P47757|CAPZB_MOUSE(pre=R,post=T);tr|A2AMW0|A2AMW0_MOUSE(pre=R,post=T);sp|P47757-2|CAPZB_MOUSE(pre=R,post=T);sp|P47757-4|CAPZB_MOUSE(pre=R,post=T)	12345	Capzb	capping protein (actin filament) muscle Z-line, beta	0.00813369	1.40582	0.00896897	0.724407
STLNEIYFGK	sp|P47757|CAPZB_MOUSE(pre=R,post=T);tr|A2AMW0|A2AMW0_MOUSE(pre=R,post=T);sp|P47757-2|CAPZB_MOUSE(pre=R,post=T);sp|P47757-4|CAPZB_MOUSE(pre=R,post=T)	12345	Capzb	capping protein (actin filament) muscle Z-line, beta	0.00529793	1.2058	0.0076083	0.729574
SDLIDLVPSLCEDLLSSVDQPLK	sp|P47757|CAPZB_MOUSE(pre=L,post=I);tr|A0A0A0MQI9|A0A0A0MQI9_MOUSE(pre=L,post=I);tr|A2AMW0|A2AMW0_MOUSE(pre=L,post=I);tr|F6YHZ8|F6YHZ8_MOUSE(pre=L,post=I);tr|F7CAZ6|F7CAZ6_MOUSE(pre=L,post=I);sp|P47757-2|CAPZB_MOUSE(pre=L,post=I);sp|P47757-4|CAPZB_MOUSE(pre=L,post=I)	12345	Capzb	capping protein (actin filament) muscle Z-line, beta	0.0491545	1.18064	0.0349348	0.7065
GCWDSIHVVEVQEK	sp|P47757|CAPZB_MOUSE(pre=K,post=S);tr|A2AMW0|A2AMW0_MOUSE(pre=K,post=S);tr|F7CAZ6|F7CAZ6_MOUSE(pre=K,post=S);sp|P47757-2|CAPZB_MOUSE(pre=K,post=S);sp|P47757-4|CAPZB_MOUSE(pre=K,post=S)	12345	Capzb	capping protein (actin filament) muscle Z-line, beta	0.0449939	1.41013	0.0409372	0.876105
SDLIDLVPSLCEDLLSSVDQPLK	sp|P47757|CAPZB_MOUSE(pre=L,post=I);tr|A0A0A0MQI9|A0A0A0MQI9_MOUSE(pre=L,post=I);tr|A2AMW0|A2AMW0_MOUSE(pre=L,post=I);tr|F6YHZ8|F6YHZ8_MOUSE(pre=L,post=I);tr|F7CAZ6|F7CAZ6_MOUSE(pre=L,post=I);sp|P47757-2|CAPZB_MOUSE(pre=L,post=I);sp|P47757-4|CAPZB_MOUSE(pre=L,post=I)	12345	Capzb	capping protein (actin filament) muscle Z-line, beta	0.0250561	2.16565	0.0138991	1.26257
TQSSSCERDSPSTSR	sp|O70589|CSKP_MOUSE(pre=R,post=Q);sp|O70589-4|CSKP_MOUSE(pre=R,post=Q);sp|O70589-5|CSKP_MOUSE(pre=R,post=Q)	12361	Cask	calcium/calmodulin-dependent serine protein kinase (MAGUK family)	0.0153199	0.67867	0.0129905	0.864849
KLESASASASEGK	sp|Q6P9K8|CSKI1_MOUSE(pre=K,post=S);sp|Q6P9K8-2|CSKI1_MOUSE(pre=K,post=A);sp|Q6P9K8-3|CSKI1_MOUSE(pre=K,post=S)	268932	Caskin1	CASK interacting protein 1	0.0370357	1.15859	0.0350974	0.649032
EKVREETNTR	sp|Q3UHB8|CC177_MOUSE(pre=R,post=S)	380768	Ccdc177	coiled-coil domain containing 177	0.0391531	1.33893	0.0433237	1.00885
AAAHGQWEQQR	sp|Q3UHB8|CC177_MOUSE(pre=R,post=V)	380768	Ccdc177	coiled-coil domain containing 177	0.0195753	1.07407	0.0273576	0.754359
YGLPDSLAILSEMGEVTEGMMDTK	sp|Q9D024|CCD47_MOUSE(pre=K,post=M);tr|F7C265|F7C265_MOUSE(pre=K,post=M);sp|Q9D024-2|CCD47_MOUSE(pre=K,post=M)	67163	Ccdc47	coiled-coil domain containing 47	0.0212198	0.86759	0.0129165	0.652432
GLEILTDMSRPVQLSDRETLLNSATTSLNSK	sp|P80315|TCPD_MOUSE(pre=K,post=V);tr|G5E839|G5E839_MOUSE(pre=K,post=V);tr|Q564F4|Q564F4_MOUSE(pre=K,post=V)	12464	Cct4	chaperonin containing Tcp1, subunit 4 (delta)	0.0365205	0.76391	0.019124	0.595543
AQLGVQAFADALLIIPK	sp|P80317|TCPZ_MOUSE(pre=R,post=V)	12466	Cct6a	chaperonin containing Tcp1, subunit 6a (zeta)	0.0228659	1.05121	0.0362664	0.70352
WFLDALEK	sp|Q8R349|CDC16_MOUSE(pre=K,post=I);tr|Q3TI84|Q3TI84_MOUSE(pre=K,post=I)	69957	Cdc16	CDC16 cell division cycle 16	0.0023057	0.90221	0.00128447	0.880379
SAAPHPGDIGDFINEGLK	sp|P15116|CADH2_MOUSE(pre=R,post=A);tr|D3YYT0|D3YYT0_MOUSE(pre=R,post=A)	12558	Cdh2	cadherin 2	0.035633	1.24108	0.0486434	0.659323
FLEAGIYEVPIIITDSGNPPK	sp|P15116|CADH2_MOUSE(pre=K,post=S);tr|D3YYT0|D3YYT0_MOUSE(pre=K,post=S)	12558	Cdh2	cadherin 2	0.0347395	1.28654	0.0123914	0.688315
FLEAGIYEVPIIITDSGNPPK	sp|P15116|CADH2_MOUSE(pre=K,post=S);tr|D3YYT0|D3YYT0_MOUSE(pre=K,post=S)	12558	Cdh2	cadherin 2	0.0137599	1.53155	0.0339402	0.759742
FAILTDPNSNDGLVTVVKPIDFETNR	sp|P15116|CADH2_MOUSE(pre=R,post=M);tr|D3YYT0|D3YYT0_MOUSE(pre=R,post=M)	12558	Cdh2	cadherin 2	0.0202645	1.23259	0.0175715	0.613884
SAAPHPGDIGDFINEGLK	sp|P15116|CADH2_MOUSE(pre=R,post=A);tr|D3YYT0|D3YYT0_MOUSE(pre=R,post=A)	12558	Cdh2	cadherin 2	0.0173954	1.3118	0.0113642	0.622913
SQEAGASGCSTEAK	sp|Q6A065|CE170_MOUSE(pre=K,post=H);tr|H7BX26|H7BX26_MOUSE(pre=K,post=H)	545389	Cep170	centrosomal protein 170	0.000834453	1.01621	0.000144695	0.615641
AAATAANTGPR	sp|Q80U49|C170B_MOUSE(pre=K,post=Q);sp|Q80U49-2|C170B_MOUSE(pre=K,post=Q)	217882	Cep170b	centrosomal protein 170B	0.0159615	1.54795	0.0432899	0.812082
WASLADSYSDAGLPEDGPGRR	sp|Q80U49|C170B_MOUSE(pre=R,post=T)	217882	Cep170b	centrosomal protein 170B	0.00802833	1.20026	0.0129058	0.629415
INSENEVPILK	sp|Q80U49|C170B_MOUSE(pre=R,post=T);sp|Q80U49-2|C170B_MOUSE(pre=R,post=T)	217882	Cep170b	centrosomal protein 170B	0.0053469	1.13053	0.0227573	0.622522
MALLQEFASR	sp|Q80U49|C170B_MOUSE(pre=R,post=A)	217882	Cep170b	centrosomal protein 170B	0.0030196	1.2372	0.0207327	0.596031
KAGEEQAK	sp|Q6A078|CE290_MOUSE(pre=E,post=F);tr|E9Q9M0|E9Q9M0_MOUSE(pre=E,post=F)	216274	Cep290	centrosomal protein 290	0.0140968	1.22628	0.0256455	0.762982
MNFSDFLTVMTQK	sp|Q9R1K9|CETN2_MOUSE(pre=K,post=M);tr|B1AUQ7|B1AUQ7_MOUSE(pre=K,post=M);tr|Z4YJH1|Z4YJH1_MOUSE(pre=K,post=M)	26370	Cetn2	centrin 2	0.0127348	0.71566	0.0376662	0.736436
RQIIVEEAK	sp|P45591|COF2_MOUSE(pre=K,post=Q);tr|Q3UHW9|Q3UHW9_MOUSE(pre=K,post=Q)	12632	Cfl2	cofilin 2, muscle	0.0357354	1.06047	0.0494235	0.636908
QILVGDIGDTVEDPYTSFVK	sp|P45591|COF2_MOUSE(pre=K,post=L);tr|Q3UHW9|Q3UHW9_MOUSE(pre=K,post=L)	12632	Cfl2	cofilin 2, muscle	0.0350743	1.3358	0.0277303	0.878364
QILVGDIGDTVEDPYTSFVK	sp|P45591|COF2_MOUSE(pre=K,post=L);tr|Q3UHW9|Q3UHW9_MOUSE(pre=K,post=L)	12632	Cfl2	cofilin 2, muscle	0.0276865	1.36073	0.0281313	0.829233
SSTQEEIKK	sp|P45591|COF2_MOUSE(pre=K,post=R);tr|Q3UHW9|Q3UHW9_MOUSE(pre=K,post=R)	12632	Cfl2	cofilin 2, muscle	0.0407268	1.19773	0.0300907	0.799758
LGGSVVVSLEGKPL	sp|P45591|COF2_MOUSE(pre=K,post=-);tr|Q3UHW9|Q3UHW9_MOUSE(pre=K,post=-)	12632	Cfl2	cofilin 2, muscle	0.0180694	1.24585	0.0239535	0.744245
LGGSVVVSLEGKPL	sp|P45591|COF2_MOUSE(pre=K,post=-);tr|Q3UHW9|Q3UHW9_MOUSE(pre=K,post=-)	12632	Cfl2	cofilin 2, muscle	0.0311637	1.20841	0.0375015	0.607376
EDLVFIFWAPESAPLK	sp|P45591|COF2_MOUSE(pre=K,post=S);tr|Q3UHW9|Q3UHW9_MOUSE(pre=K,post=S)	12632	Cfl2	cofilin 2, muscle	0.00517248	1.33462	0.0307382	0.828313
ALSAMDLQK	sp|Q921W0|CHM1A_MOUSE(pre=K,post=V)	234852	Chmp1a	charged multivesicular body protein 1A	0.0142614	1.42472	0.0394249	0.804185
SQEDQLSR	sp|Q921W0|CHM1A_MOUSE(pre=R,post=R)	234852	Chmp1a	charged multivesicular body protein 1A	0.0153929	1.3702	0.0360961	0.776559
VQTAVTMK	sp|Q921W0|CHM1A_MOUSE(pre=K,post=G)	234852	Chmp1a	charged multivesicular body protein 1A	0.0207391	1.21236	0.0144871	0.863331
LFGAGGGK	sp|Q9D8B3|CHM4B_MOUSE(pre=K,post=A)	75608	Chmp4b	charged multivesicular body protein 4B	0.0239246	1.58596	0.0405148	0.748324
GGPTPQEAIQR	sp|Q9D8B3|CHM4B_MOUSE(pre=K,post=L)	75608	Chmp4b	charged multivesicular body protein 4B	0.0216199	1.73498	0.0497217	0.838627
GGPTPQEAIQR	sp|Q9D8B3|CHM4B_MOUSE(pre=K,post=L)	75608	Chmp4b	charged multivesicular body protein 4B	0.0162415	1.81924	0.0366974	0.967216
QLAQIDGTLSTIEFQR	sp|Q9D8B3|CHM4B_MOUSE(pre=K,post=E)	75608	Chmp4b	charged multivesicular body protein 4B	0.0135488	1.59523	0.0494751	0.600253
NMGYAAK	sp|Q9D8B3|CHM4B_MOUSE(pre=K,post=A)	75608	Chmp4b	charged multivesicular body protein 4B	0.018987	1.34284	0.0289005	0.679065
EALENANTNTEVLK	sp|Q9D8B3|CHM4B_MOUSE(pre=R,post=N)	75608	Chmp4b	charged multivesicular body protein 4B	0.0257505	1.81473	0.0483304	0.791944
VQLLTVEPMDKEDYFECIPLK	sp|Q8C5W0|CLMN_MOUSE(pre=K,post=A);sp|Q8C5W0-2|CLMN_MOUSE(pre=K,post=A);sp|Q8C5W0-3|CLMN_MOUSE(pre=K,post=A);sp|Q8C5W0-4|CLMN_MOUSE(pre=K,post=A)	94040	Clmn	calmin	0.032128	1.40757	0.0241053	0.87704
FQSVPAQPGQTSPLLQYFGILLDQGQLNK	sp|Q68FD5|CLH1_MOUSE(pre=R,post=Y);tr|Q5SXR6|Q5SXR6_MOUSE(pre=R,post=Y)	67300	Cltc	clathrin, heavy polypeptide (Hc)	0.0139156	1.29	0.0491843	1.65954
FQSVPAQPGQTSPLLQYFGILLDQGQLNK	sp|Q68FD5|CLH1_MOUSE(pre=R,post=Y);tr|Q5SXR6|Q5SXR6_MOUSE(pre=R,post=Y)	67300	Cltc	clathrin, heavy polypeptide (Hc)	0.0163784	1.06714	0.0315399	0.864324
LTEQYKELLQSFQSK	sp|Q06890|CLUS_MOUSE(pre=R,post=M);tr|Q549A5|Q549A5_MOUSE(pre=R,post=M)	12759	Clu	clusterin	0.00764294	0.98166	0.00576359	0.895498
VTDPYNDLVKEELNIIQGALELR	sp|Q3TWN3|CNNM2_MOUSE(pre=R,post=T);sp|Q3TWN3-2|CNNM2_MOUSE(pre=R,post=T)	94219	Cnnm2	cyclin M2	0.00501425	0.62975	0.0180802	0.710281
LSISALFVTPK	sp|P16330|CN37_MOUSE(pre=K,post=T);sp|P16330-2|CN37_MOUSE(pre=K,post=T)	12799	Cnp	2',3'-cyclic nucleotide 3' phosphodiesterase	0.0290984	1.0188	0.0133079	1.18538
LSISALFVTPK	sp|P16330|CN37_MOUSE(pre=K,post=T);sp|P16330-2|CN37_MOUSE(pre=K,post=T)	12799	Cnp	2',3'-cyclic nucleotide 3' phosphodiesterase	0.0245401	1.0438	0.0160208	1.32492
ATTEQCHEEAK	sp|Q5NBX1|COBL_MOUSE(pre=K,post=L);tr|G3UWY3|G3UWY3_MOUSE(pre=K,post=L);tr|G5E8P4|G5E8P4_MOUSE(pre=K,post=L);sp|Q5NBX1-2|COBL_MOUSE(pre=K,post=L);sp|Q5NBX1-3|COBL_MOUSE(pre=K,post=L)	12808	Cobl	cordon-bleu WH2 repeat	0.00568144	1.75305	0.0215861	0.822771
WPGS+79.966PGTPGSR	sp|Q8C6K9|CO6A6_MOUSE(pre=G,post=R);tr|E9Q6A6|E9Q6A6_MOUSE(pre=G,post=R)	245026	Col6a6	collagen, type VI, alpha 6	0.0383763	1.44015	0.0145416	1.32543
AIFLADGNVFTTGFSR	sp|Q9WUM4|COR1C_MOUSE(pre=R,post=M);tr|Q499X7|Q499X7_MOUSE(pre=R,post=M)	23790	Coro1c	coronin, actin binding protein 1C	0.0311769	1.64737	0.0355475	0.900469
AIFLADGNVFTTGFSR	sp|Q9WUM4|COR1C_MOUSE(pre=R,post=M);tr|Q499X7|Q499X7_MOUSE(pre=R,post=M)	23790	Coro1c	coronin, actin binding protein 1C	0.0124993	1.36401	0.0290454	0.674838
AIFLADGNVFTTGFSR	sp|Q9WUM4|COR1C_MOUSE(pre=R,post=M);tr|Q499X7|Q499X7_MOUSE(pre=R,post=M)	23790	Coro1c	coronin, actin binding protein 1C	0.0112327	1.41401	0.0367339	0.872767
AIFLADGNVFTTGFSR	sp|Q9WUM4|COR1C_MOUSE(pre=R,post=M);tr|Q499X7|Q499X7_MOUSE(pre=R,post=M)	23790	Coro1c	coronin, actin binding protein 1C	0.0135638	1.21635	0.03656	0.585132
AIFLADGNVFTTGFSR	sp|Q9WUM4|COR1C_MOUSE(pre=R,post=M);tr|Q499X7|Q499X7_MOUSE(pre=R,post=M)	23790	Coro1c	coronin, actin binding protein 1C	0.0203433	1.29354	0.02342	0.73095
AIFLADGNVFTTGFSR	sp|Q9WUM4|COR1C_MOUSE(pre=R,post=M);tr|Q499X7|Q499X7_MOUSE(pre=R,post=M)	23790	Coro1c	coronin, actin binding protein 1C	0.00397097	1.63763	0.014888	1.06257
AIFLADGNVFTTGFSR	sp|Q9WUM4|COR1C_MOUSE(pre=R,post=M);tr|Q499X7|Q499X7_MOUSE(pre=R,post=M)	23790	Coro1c	coronin, actin binding protein 1C	0.015888	1.16149	0.013402	0.616128
AIFLADGNVFTTGFSR	sp|Q9WUM4|COR1C_MOUSE(pre=R,post=M);tr|Q499X7|Q499X7_MOUSE(pre=R,post=M)	23790	Coro1c	coronin, actin binding protein 1C	0.0297319	1.22313	0.0278593	0.731175
NILDSKPAANK	sp|Q9WUM4|COR1C_MOUSE(pre=K,post=K);tr|Q499X7|Q499X7_MOUSE(pre=K,post=K)	23790	Coro1c	coronin, actin binding protein 1C	0.00441752	1.45218	0.00665056	0.964534
KQEIVAEKEK	sp|Q9WUM4|COR1C_MOUSE(pre=R,post=A);tr|Q499X7|Q499X7_MOUSE(pre=R,post=A)	23790	Coro1c	coronin, actin binding protein 1C	0.015183	1.55688	0.0216092	0.916249
KQEIVAEKEK	sp|Q9WUM4|COR1C_MOUSE(pre=R,post=A);tr|Q499X7|Q499X7_MOUSE(pre=R,post=A)	23790	Coro1c	coronin, actin binding protein 1C	0.0108778	1.44606	0.0117003	1.0469
KQEIVAEKEK	sp|Q9WUM4|COR1C_MOUSE(pre=R,post=A);tr|Q499X7|Q499X7_MOUSE(pre=R,post=A)	23790	Coro1c	coronin, actin binding protein 1C	0.0109121	1.20816	0.0094771	0.767702
QLALWNPK	sp|Q9WUM4|COR1C_MOUSE(pre=R,post=N);tr|Q499X7|Q499X7_MOUSE(pre=R,post=N)	23790	Coro1c	coronin, actin binding protein 1C	0.0099882	1.26647	0.00877406	0.797582
NMQEPIALHEMDTSNGVLLPFYDPDTSIIYLCGK	sp|Q9WUM4|COR1C_MOUSE(pre=K,post=G);tr|Q499X7|Q499X7_MOUSE(pre=K,post=G)	23790	Coro1c	coronin, actin binding protein 1C	0.0249226	1.82691	0.0203835	1.2927
NMQEPIALHEMDTSNGVLLPFYDPDTSIIYLCGK	sp|Q9WUM4|COR1C_MOUSE(pre=K,post=G);tr|Q499X7|Q499X7_MOUSE(pre=K,post=G)	23790	Coro1c	coronin, actin binding protein 1C	0.0178904	1.58242	0.0202447	0.916559
NMQEPIALHEMDTSNGVLLPFYDPDTSIIYLCGK	sp|Q9WUM4|COR1C_MOUSE(pre=K,post=G);tr|Q499X7|Q499X7_MOUSE(pre=K,post=G)	23790	Coro1c	coronin, actin binding protein 1C	0.0123459	1.4867	0.00973925	0.973968
NMQEPIALHEMDTSNGVLLPFYDPDTSIIYLCGK	sp|Q9WUM4|COR1C_MOUSE(pre=K,post=G);tr|Q499X7|Q499X7_MOUSE(pre=K,post=G)	23790	Coro1c	coronin, actin binding protein 1C	0.023727	1.39405	0.0238901	1.03467
NMQEPIALHEM+15.995DTSNGVLLPFYDPDTSIIYLCGK	sp|Q9WUM4|COR1C_MOUSE(pre=K,post=G);tr|Q499X7|Q499X7_MOUSE(pre=K,post=G)	23790	Coro1c	coronin, actin binding protein 1C	0.0268385	1.06987	0.0220376	0.612048
NM+15.995QEPIALHEMDTSNGVLLPFYDPDTSIIYLCGK	sp|Q9WUM4|COR1C_MOUSE(pre=K,post=G);tr|Q499X7|Q499X7_MOUSE(pre=K,post=G)	23790	Coro1c	coronin, actin binding protein 1C	0.0254132	1.29403	0.0193242	0.972885
NDQCYDDIR	sp|Q9WUM4|COR1C_MOUSE(pre=K,post=V);tr|E9PVJ1|E9PVJ1_MOUSE(pre=K,post=V);tr|E9PX03|E9PX03_MOUSE(pre=K,post=V);tr|E9PZJ0|E9PZJ0_MOUSE(pre=K,post=V);tr|Q499X7|Q499X7_MOUSE(pre=K,post=V)	23790	Coro1c	coronin, actin binding protein 1C	0.00337461	1.44493	0.00609915	0.749216
NMQEPIALHEMDTSNGVLLPFYDPDTSIIYLCGK	sp|Q9WUM4|COR1C_MOUSE(pre=K,post=G);tr|Q499X7|Q499X7_MOUSE(pre=K,post=G)	23790	Coro1c	coronin, actin binding protein 1C	0.0175213	1.30929	0.0215104	0.91761
HVFGQAVK	sp|Q9WUM4|COR1C_MOUSE(pre=R,post=N);tr|E9PVJ1|E9PVJ1_MOUSE(pre=R,post=N);tr|E9PX03|E9PX03_MOUSE(pre=R,post=N);tr|E9PZJ0|E9PZJ0_MOUSE(pre=R,post=N);tr|Q499X7|Q499X7_MOUSE(pre=R,post=N)	23790	Coro1c	coronin, actin binding protein 1C	0.0133509	1.27833	0.0183642	0.779704
VTWDSSFCAVNPR	sp|Q9WUM4|COR1C_MOUSE(pre=R,post=F);tr|E9PVJ1|E9PVJ1_MOUSE(pre=R,post=F);tr|E9PX03|E9PX03_MOUSE(pre=R,post=F);tr|E9PZJ0|E9PZJ0_MOUSE(pre=R,post=F);tr|Q499X7|Q499X7_MOUSE(pre=R,post=F)	23790	Coro1c	coronin, actin binding protein 1C	0.00917823	1.50699	0.0115524	0.766473
YFEITDESPYVHYLNTFSSK	sp|Q9WUM4|COR1C_MOUSE(pre=R,post=E);tr|Q499X7|Q499X7_MOUSE(pre=R,post=E)	23790	Coro1c	coronin, actin binding protein 1C	0.0170243	1.25466	0.0112667	0.718534
YFEITDESPYVHYLNTFSSK	sp|Q9WUM4|COR1C_MOUSE(pre=R,post=E);tr|Q499X7|Q499X7_MOUSE(pre=R,post=E)	23790	Coro1c	coronin, actin binding protein 1C	0.0216365	1.19581	0.0245408	0.645144
VTWDSSFCAVNPR	sp|Q9WUM4|COR1C_MOUSE(pre=R,post=F);tr|E9PVJ1|E9PVJ1_MOUSE(pre=R,post=F);tr|E9PX03|E9PX03_MOUSE(pre=R,post=F);tr|E9PZJ0|E9PZJ0_MOUSE(pre=R,post=F);tr|Q499X7|Q499X7_MOUSE(pre=R,post=F)	23790	Coro1c	coronin, actin binding protein 1C	0.04074	1.29269	0.0486444	0.585184
NILDSKPAANKK	sp|Q9WUM4|COR1C_MOUSE(pre=K,post=S);tr|Q499X7|Q499X7_MOUSE(pre=K,post=S)	23790	Coro1c	coronin, actin binding protein 1C	0.0331854	1.4005	0.0254356	1.0884
VTWDSSFCAVNPR	sp|Q9WUM4|COR1C_MOUSE(pre=R,post=F);tr|E9PVJ1|E9PVJ1_MOUSE(pre=R,post=F);tr|E9PX03|E9PX03_MOUSE(pre=R,post=F);tr|E9PZJ0|E9PZJ0_MOUSE(pre=R,post=F);tr|Q499X7|Q499X7_MOUSE(pre=R,post=F)	23790	Coro1c	coronin, actin binding protein 1C	0.0334095	1.20511	0.0263241	0.686372
SIKETICSQDER	sp|Q9WUM4|COR1C_MOUSE(pre=K,post=I);tr|Q499X7|Q499X7_MOUSE(pre=K,post=I)	23790	Coro1c	coronin, actin binding protein 1C	0.0109815	1.1431	0.0362953	0.661001
NADPILISLK	sp|Q9WUM4|COR1C_MOUSE(pre=K,post=H);tr|Q499X7|Q499X7_MOUSE(pre=K,post=H)	23790	Coro1c	coronin, actin binding protein 1C	0.00652066	1.67302	0.003781	1.03055
NADPILISLK	sp|Q9WUM4|COR1C_MOUSE(pre=K,post=H);tr|Q499X7|Q499X7_MOUSE(pre=K,post=H)	23790	Coro1c	coronin, actin binding protein 1C	0.0131555	1.29272	0.0160819	0.688816
NADPILISLK	sp|Q9WUM4|COR1C_MOUSE(pre=K,post=H);tr|Q499X7|Q499X7_MOUSE(pre=K,post=H)	23790	Coro1c	coronin, actin binding protein 1C	0.0164125	1.37968	0.0122628	0.787507
SDLFQDDLYPDTAGPEAALEAEEWFEGK	sp|Q9WUM4|COR1C_MOUSE(pre=K,post=N);tr|Q499X7|Q499X7_MOUSE(pre=K,post=N)	23790	Coro1c	coronin, actin binding protein 1C	0.0117537	1.73924	0.0264095	0.62142
SDLFQDDLYPDTAGPEAALEAEEWFEGK	sp|Q9WUM4|COR1C_MOUSE(pre=K,post=N);tr|Q499X7|Q499X7_MOUSE(pre=K,post=N)	23790	Coro1c	coronin, actin binding protein 1C	0.0151785	1.38489	0.0186361	0.738833
SDLFQDDLYPDTAGPEAALEAEEWFEGK	sp|Q9WUM4|COR1C_MOUSE(pre=K,post=N);tr|Q499X7|Q499X7_MOUSE(pre=K,post=N)	23790	Coro1c	coronin, actin binding protein 1C	0.00832255	1.41416	0.0140561	0.598002
NMQEPIALHEMDTSNGVLLPFYDPDTSIIYLCGK	sp|Q9WUM4|COR1C_MOUSE(pre=K,post=G);tr|Q499X7|Q499X7_MOUSE(pre=K,post=G)	23790	Coro1c	coronin, actin binding protein 1C	0.0468263	1.45258	0.038371	0.792795
SDLFQDDLYPDTAGPEAALEAEEWFEGK	sp|Q9WUM4|COR1C_MOUSE(pre=K,post=N);tr|Q499X7|Q499X7_MOUSE(pre=K,post=N)	23790	Coro1c	coronin, actin binding protein 1C	0.000583678	1.46845	0.04801	0.791978
QEIVAEKEK	sp|Q9WUM4|COR1C_MOUSE(pre=K,post=A);tr|Q499X7|Q499X7_MOUSE(pre=K,post=A)	23790	Coro1c	coronin, actin binding protein 1C	0.0146537	1.3666	0.014065	0.827897
QEIVAEKEK	sp|Q9WUM4|COR1C_MOUSE(pre=K,post=A);tr|Q499X7|Q499X7_MOUSE(pre=K,post=A)	23790	Coro1c	coronin, actin binding protein 1C	0.00920385	1.13215	0.00969282	0.654313
SELSCAPK	sp|Q9WUM4|COR1C_MOUSE(pre=K,post=K);tr|Q499X7|Q499X7_MOUSE(pre=K,post=K)	23790	Coro1c	coronin, actin binding protein 1C	0.00352341	1.49086	0.00838514	0.717253
VLFLGSLKK	sp|Q8C0P5|COR2A_MOUSE(pre=K,post=L);tr|B1AVH4|B1AVH4_MOUSE(pre=K,post=L);tr|B1AVH5|B1AVH5_MOUSE(pre=K,post=L)	107684	Coro2a	coronin, actin binding protein 2A	0.0323189	1.73455	0.0305057	1.33755
WNPFNDFEIASCSEDATIK	sp|Q8C0P5|COR2A_MOUSE(pre=K,post=I);tr|B1AVH4|B1AVH4_MOUSE(pre=K,post=I);tr|B1AVH5|B1AVH5_MOUSE(pre=K,post=I)	107684	Coro2a	coronin, actin binding protein 2A	0.0265253	1.71466	0.0390275	0.868746
WNPFNDFEIASCSEDATIK	sp|Q8C0P5|COR2A_MOUSE(pre=K,post=I);tr|B1AVH4|B1AVH4_MOUSE(pre=K,post=I);tr|B1AVH5|B1AVH5_MOUSE(pre=K,post=I)	107684	Coro2a	coronin, actin binding protein 2A	0.0148219	1.68672	0.0371163	0.842854
WNPFNDFEIASCSEDATIK	sp|Q8C0P5|COR2A_MOUSE(pre=K,post=I);tr|B1AVH4|B1AVH4_MOUSE(pre=K,post=I);tr|B1AVH5|B1AVH5_MOUSE(pre=K,post=I)	107684	Coro2a	coronin, actin binding protein 2A	0.0191726	1.56766	0.0345831	0.69516
WNPFNDFEIASCSEDATIK	sp|Q8C0P5|COR2A_MOUSE(pre=K,post=I);tr|B1AVH4|B1AVH4_MOUSE(pre=K,post=I);tr|B1AVH5|B1AVH5_MOUSE(pre=K,post=I)	107684	Coro2a	coronin, actin binding protein 2A	0.0266444	1.68379	0.0296556	0.929184
WNPFNDFEIASCSEDATIK	sp|Q8C0P5|COR2A_MOUSE(pre=K,post=I);tr|B1AVH4|B1AVH4_MOUSE(pre=K,post=I);tr|B1AVH5|B1AVH5_MOUSE(pre=K,post=I)	107684	Coro2a	coronin, actin binding protein 2A	0.0186985	1.42016	0.0448605	0.584677
TENELLQMFYR	sp|Q8C0P5|COR2A_MOUSE(pre=K,post=Q);tr|B1AVH4|B1AVH4_MOUSE(pre=K,post=Q);tr|B1AVH5|B1AVH5_MOUSE(pre=K,post=Q)	107684	Coro2a	coronin, actin binding protein 2A	0.00622619	1.368	0.0189405	0.592607
LGIVLQEASYK	sp|Q8C0P5|COR2A_MOUSE(pre=R,post=G);tr|B1AVH4|B1AVH4_MOUSE(pre=R,post=G);tr|B1AVH5|B1AVH5_MOUSE(pre=R,post=G)	107684	Coro2a	coronin, actin binding protein 2A	0.0325768	1.22565	0.0356757	0.677006
LGIVLQEASYK	sp|Q8C0P5|COR2A_MOUSE(pre=R,post=G);tr|B1AVH4|B1AVH4_MOUSE(pre=R,post=G);tr|B1AVH5|B1AVH5_MOUSE(pre=R,post=G)	107684	Coro2a	coronin, actin binding protein 2A	0.0203414	1.26405	0.0391351	0.585391
SLIEPVSMIVPR	sp|Q8C0P5|COR2A_MOUSE(pre=K,post=R);tr|B1AVH4|B1AVH4_MOUSE(pre=K,post=R);tr|B1AVH5|B1AVH5_MOUSE(pre=K,post=R)	107684	Coro2a	coronin, actin binding protein 2A	0.00421182	1.57845	0.0220452	0.722676
SLIEPVSMIVPR	sp|Q8C0P5|COR2A_MOUSE(pre=K,post=R);tr|B1AVH4|B1AVH4_MOUSE(pre=K,post=R);tr|B1AVH5|B1AVH5_MOUSE(pre=K,post=R)	107684	Coro2a	coronin, actin binding protein 2A	0.00670112	1.46425	0.0107389	0.758794
VMVWNLDTK	sp|Q8C0P5|COR2A_MOUSE(pre=K,post=D);tr|B1AVH4|B1AVH4_MOUSE(pre=K,post=D);tr|B1AVH5|B1AVH5_MOUSE(pre=K,post=D)	107684	Coro2a	coronin, actin binding protein 2A	0.00616968	1.31767	0.0233858	0.6272
VCGHQGNVLDIK	sp|Q8BH44|COR2B_MOUSE(pre=K,post=W);tr|G3UW48|G3UW48_MOUSE(pre=K,post=W);tr|G3V005|G3V005_MOUSE(pre=K,post=W)	235431	Coro2b	coronin, actin binding protein, 2B	0.0250219	1.29216	0.0212306	0.707908
LRQLQLELK	sp|Q8BH44|COR2B_MOUSE(pre=R,post=N)	235431	Coro2b	coronin, actin binding protein, 2B	0.018523	1.47664	0.0239555	0.944491
IWEIPDGGLKR	sp|Q8BH44|COR2B_MOUSE(pre=R,post=N);tr|G3UW48|G3UW48_MOUSE(pre=R,post=N)	235431	Coro2b	coronin, actin binding protein, 2B	0.0152037	1.2239	0.0105597	0.584716
IWEIPDGGLKR	sp|Q8BH44|COR2B_MOUSE(pre=R,post=N);tr|G3UW48|G3UW48_MOUSE(pre=R,post=N)	235431	Coro2b	coronin, actin binding protein, 2B	0.000404857	1.57059	0.0476237	0.616476
GLIEPISM+15.995IVPR	sp|Q8BH44|COR2B_MOUSE(pre=K,post=R);tr|G3UWZ2|G3UWZ2_MOUSE(pre=K,post=R)	235431	Coro2b	coronin, actin binding protein, 2B	0.00545515	1.25861	0.0171822	0.779856
VLIWNLDIGEPVK	sp|Q8BH44|COR2B_MOUSE(pre=K,post=M);tr|G3UW48|G3UW48_MOUSE(pre=K,post=M);tr|G3UYG8|G3UYG8_MOUSE(pre=K,post=M)	235431	Coro2b	coronin, actin binding protein, 2B	0.00547261	1.81814	0.00829582	1.06357
VLIWNLDIGEPVK	sp|Q8BH44|COR2B_MOUSE(pre=K,post=M);tr|G3UW48|G3UW48_MOUSE(pre=K,post=M);tr|G3UYG8|G3UYG8_MOUSE(pre=K,post=M)	235431	Coro2b	coronin, actin binding protein, 2B	0.00791933	1.72701	0.00808301	0.99437
VLIWNLDIGEPVK	sp|Q8BH44|COR2B_MOUSE(pre=K,post=M);tr|G3UW48|G3UW48_MOUSE(pre=K,post=M);tr|G3UYG8|G3UYG8_MOUSE(pre=K,post=M)	235431	Coro2b	coronin, actin binding protein, 2B	0.00634385	2.10293	0.0150834	1.00728
VLIWNLDIGEPVK	sp|Q8BH44|COR2B_MOUSE(pre=K,post=M);tr|G3UW48|G3UW48_MOUSE(pre=K,post=M);tr|G3UYG8|G3UYG8_MOUSE(pre=K,post=M)	235431	Coro2b	coronin, actin binding protein, 2B	0.00388884	1.65318	0.00480144	0.907465
VVFKAPIR	sp|Q8BH44|COR2B_MOUSE(pre=K,post=E);tr|G3UWZ2|G3UWZ2_MOUSE(pre=K,post=E)	235431	Coro2b	coronin, actin binding protein, 2B	0.0416901	2.42238	0.00817485	2.18654
VGLVEWHPTTNNILFSAGYDYK	sp|Q8BH44|COR2B_MOUSE(pre=R,post=V);tr|G3UW48|G3UW48_MOUSE(pre=R,post=V);tr|G3UYG8|G3UYG8_MOUSE(pre=R,post=V)	235431	Coro2b	coronin, actin binding protein, 2B	0.0237815	1.93076	0.0306146	1.2574
GLGVMPK	sp|Q8BH44|COR2B_MOUSE(pre=K,post=H);tr|G3UWZ2|G3UWZ2_MOUSE(pre=K,post=H)	235431	Coro2b	coronin, actin binding protein, 2B	0.0102707	1.55821	0.0119622	1.11563
LLTTGVSR	sp|Q8BH44|COR2B_MOUSE(pre=R,post=W);tr|G3UW48|G3UW48_MOUSE(pre=R,post=W)	235431	Coro2b	coronin, actin binding protein, 2B	0.0121368	1.34768	0.00392065	0.866059
FLAIVTESAGGGSFLVIPLEQTGR	sp|Q8BH44|COR2B_MOUSE(pre=R,post=I);tr|G3UW48|G3UW48_MOUSE(pre=R,post=I);tr|G3V005|G3V005_MOUSE(pre=R,post=I)	235431	Coro2b	coronin, actin binding protein, 2B	0.00021373	1.58673	0.0039725	0.776534
FLAIVTESAGGGSFLVIPLEQTGR	sp|Q8BH44|COR2B_MOUSE(pre=R,post=I);tr|G3UW48|G3UW48_MOUSE(pre=R,post=I);tr|G3V005|G3V005_MOUSE(pre=R,post=I)	235431	Coro2b	coronin, actin binding protein, 2B	0.0141288	1.30732	0.0105765	0.942386
FLAIVTESAGGGSFLVIPLEQTGR	sp|Q8BH44|COR2B_MOUSE(pre=R,post=I);tr|G3UW48|G3UW48_MOUSE(pre=R,post=I);tr|G3V005|G3V005_MOUSE(pre=R,post=I)	235431	Coro2b	coronin, actin binding protein, 2B	0.0258708	1.14666	0.0322409	0.641101
FLAIVTESAGGGSFLVIPLEQTGR	sp|Q8BH44|COR2B_MOUSE(pre=R,post=I);tr|G3UW48|G3UW48_MOUSE(pre=R,post=I);tr|G3V005|G3V005_MOUSE(pre=R,post=I)	235431	Coro2b	coronin, actin binding protein, 2B	0.0147299	1.43548	0.0472156	0.692716
FLAIVTESAGGGSFLVIPLEQTGR	sp|Q8BH44|COR2B_MOUSE(pre=R,post=I);tr|G3UW48|G3UW48_MOUSE(pre=R,post=I);tr|G3V005|G3V005_MOUSE(pre=R,post=I)	235431	Coro2b	coronin, actin binding protein, 2B	0.00511421	2.03822	0.00989252	1.04079
FLAIVTESAGGGSFLVIPLEQTGR	sp|Q8BH44|COR2B_MOUSE(pre=R,post=I);tr|G3UW48|G3UW48_MOUSE(pre=R,post=I);tr|G3V005|G3V005_MOUSE(pre=R,post=I)	235431	Coro2b	coronin, actin binding protein, 2B	0.00615737	1.5057	0.00696089	1.53001
FLAIVTESAGGGSFLVIPLEQTGR	sp|Q8BH44|COR2B_MOUSE(pre=R,post=I);tr|G3UW48|G3UW48_MOUSE(pre=R,post=I);tr|G3V005|G3V005_MOUSE(pre=R,post=I)	235431	Coro2b	coronin, actin binding protein, 2B	0.0229577	1.41658	0.0325916	0.726118
FLAIVTESAGGGSFLVIPLEQTGR	sp|Q8BH44|COR2B_MOUSE(pre=R,post=I);tr|G3UW48|G3UW48_MOUSE(pre=R,post=I);tr|G3V005|G3V005_MOUSE(pre=R,post=I)	235431	Coro2b	coronin, actin binding protein, 2B	0.0220559	0.94251	0.0122672	0.632887
IDCHTDVILCMSFNTDGSLLTTTCK	sp|Q8BH44|COR2B_MOUSE(pre=M,post=D);tr|G3UW48|G3UW48_MOUSE(pre=M,post=D);tr|G3UYG8|G3UYG8_MOUSE(pre=M,post=D)	235431	Coro2b	coronin, actin binding protein, 2B	0.0255142	1.60803	0.0487853	0.829679
FLAIVTESAGGGSFLVIPLEQTGR	sp|Q8BH44|COR2B_MOUSE(pre=R,post=I);tr|G3UW48|G3UW48_MOUSE(pre=R,post=I);tr|G3V005|G3V005_MOUSE(pre=R,post=I)	235431	Coro2b	coronin, actin binding protein, 2B	0.0388666	0.95145	0.0430059	0.682257
FLAIVTESAGGGSFLVIPLEQTGR	sp|Q8BH44|COR2B_MOUSE(pre=R,post=I);tr|G3UW48|G3UW48_MOUSE(pre=R,post=I);tr|G3V005|G3V005_MOUSE(pre=R,post=I)	235431	Coro2b	coronin, actin binding protein, 2B	0.0331247	1.44255	0.0265727	1.45875
WNPFIDNIIASCSEDTSVR	sp|Q8BH44|COR2B_MOUSE(pre=K,post=I);tr|G3UW48|G3UW48_MOUSE(pre=K,post=I);tr|G3V005|G3V005_MOUSE(pre=K,post=I)	235431	Coro2b	coronin, actin binding protein, 2B	0.0127993	1.53529	0.0284264	0.885891
YYEISTEKPYLSYLMEFR	sp|Q8BH44|COR2B_MOUSE(pre=R,post=S);tr|G3UW48|G3UW48_MOUSE(pre=R,post=S)	235431	Coro2b	coronin, actin binding protein, 2B	0.0179227	1.36782	0.0104702	0.973291
YYEISTEKPYLSYLMEFR	sp|Q8BH44|COR2B_MOUSE(pre=R,post=S);tr|G3UW48|G3UW48_MOUSE(pre=R,post=S)	235431	Coro2b	coronin, actin binding protein, 2B	0.0292565	1.81513	0.0217842	1.18684
YYEISTEKPYLSYLMEFR	sp|Q8BH44|COR2B_MOUSE(pre=R,post=S);tr|G3UW48|G3UW48_MOUSE(pre=R,post=S)	235431	Coro2b	coronin, actin binding protein, 2B	0.0129145	1.87328	0.00952214	1.36522
YYEISTEKPYLSYLMEFR	sp|Q8BH44|COR2B_MOUSE(pre=R,post=S);tr|G3UW48|G3UW48_MOUSE(pre=R,post=S)	235431	Coro2b	coronin, actin binding protein, 2B	0.0287567	1.74683	0.0180265	1.34273
YYEISTEKPYLSYLMEFR	sp|Q8BH44|COR2B_MOUSE(pre=R,post=S);tr|G3UW48|G3UW48_MOUSE(pre=R,post=S)	235431	Coro2b	coronin, actin binding protein, 2B	0.0461879	1.36996	0.0351236	0.863142
GLIEPISMIVPR	sp|Q8BH44|COR2B_MOUSE(pre=K,post=R);tr|G3UWZ2|G3UWZ2_MOUSE(pre=K,post=R)	235431	Coro2b	coronin, actin binding protein, 2B	0.0171423	1.9185	0.0121957	1.52956
GLIEPISMIVPR	sp|Q8BH44|COR2B_MOUSE(pre=K,post=R);tr|G3UWZ2|G3UWZ2_MOUSE(pre=K,post=R)	235431	Coro2b	coronin, actin binding protein, 2B	0.00729258	1.78458	0.00432433	1.23893
GLIEPISMIVPR	sp|Q8BH44|COR2B_MOUSE(pre=K,post=R);tr|G3UWZ2|G3UWZ2_MOUSE(pre=K,post=R)	235431	Coro2b	coronin, actin binding protein, 2B	0.0255048	1.44087	0.00902245	0.87261
GLIEPISMIVPR	sp|Q8BH44|COR2B_MOUSE(pre=K,post=R);tr|G3UWZ2|G3UWZ2_MOUSE(pre=K,post=R)	235431	Coro2b	coronin, actin binding protein, 2B	0.00815629	1.92397	0.007192	1.29345
AANREHCFDGIPITK	sp|Q8BH44|COR2B_MOUSE(pre=K,post=N);tr|G3UW48|G3UW48_MOUSE(pre=K,post=N);tr|G3V005|G3V005_MOUSE(pre=K,post=N)	235431	Coro2b	coronin, actin binding protein, 2B	0.0408902	1.69524	0.0301168	0.97631
HGLDVSACEVFR	sp|Q8BH44|COR2B_MOUSE(pre=K,post=F);tr|G3UWZ2|G3UWZ2_MOUSE(pre=K,post=F)	235431	Coro2b	coronin, actin binding protein, 2B	0.0148995	1.52291	0.016054	0.878956
GLIEPISMIVPR	sp|Q8BH44|COR2B_MOUSE(pre=K,post=R);tr|G3UWZ2|G3UWZ2_MOUSE(pre=K,post=R)	235431	Coro2b	coronin, actin binding protein, 2B	0.0142462	1.77747	0.0257825	1.21372
GLIEPISMIVPR	sp|Q8BH44|COR2B_MOUSE(pre=K,post=R);tr|G3UWZ2|G3UWZ2_MOUSE(pre=K,post=R)	235431	Coro2b	coronin, actin binding protein, 2B	0.0310332	1.5021	0.0336016	0.688545
GLIEPISMIVPR	sp|Q8BH44|COR2B_MOUSE(pre=K,post=R);tr|G3UWZ2|G3UWZ2_MOUSE(pre=K,post=R)	235431	Coro2b	coronin, actin binding protein, 2B	0.0366691	1.92476	0.0284526	1.0836
DSYQEDIYPMTPGTEPALTPDEWLGGINRDPVLMSLK	sp|Q8BH44|COR2B_MOUSE(pre=S,post=E);tr|G3UWZ2|G3UWZ2_MOUSE(pre=S,post=E)	235431	Coro2b	coronin, actin binding protein, 2B	0.00515553	1.46656	0.0256747	0.806221
DSYQEDIYPMTPGTEPALTPDEWLGGINRDPVLMSLK	sp|Q8BH44|COR2B_MOUSE(pre=S,post=E);tr|G3UWZ2|G3UWZ2_MOUSE(pre=S,post=E)	235431	Coro2b	coronin, actin binding protein, 2B	0.0176736	1.49977	0.0340537	0.587329
SDSYQEDIYPMTPGTEPALTPDEWLGGINRDPVLMSLK	sp|Q8BH44|COR2B_MOUSE(pre=R,post=E);tr|G3UWZ2|G3UWZ2_MOUSE(pre=R,post=E)	235431	Coro2b	coronin, actin binding protein, 2B	0.0332617	1.0681	0.000576385	0.727948
DSYQEDIYPMTPGTEPALTPDEWLGGINRDPVLMSLK	sp|Q8BH44|COR2B_MOUSE(pre=S,post=E);tr|G3UWZ2|G3UWZ2_MOUSE(pre=S,post=E)	235431	Coro2b	coronin, actin binding protein, 2B	0.0041798	1.54409	0.0464818	0.744932
SDSYQEDIYPMTPGTEPALTPDEWLGGINRDPVLMSLK	sp|Q8BH44|COR2B_MOUSE(pre=R,post=E);tr|G3UWZ2|G3UWZ2_MOUSE(pre=R,post=E)	235431	Coro2b	coronin, actin binding protein, 2B	0.0267487	1.18652	0.0297119	0.747525
IWEIPDGGLK	sp|Q8BH44|COR2B_MOUSE(pre=R,post=R);tr|G3UW48|G3UW48_MOUSE(pre=R,post=R)	235431	Coro2b	coronin, actin binding protein, 2B	0.0286653	1.56359	0.039175	0.856977
VVFLGNMK	sp|Q8BH44|COR2B_MOUSE(pre=R,post=R);tr|G3UW48|G3UW48_MOUSE(pre=R,post=R)	235431	Coro2b	coronin, actin binding protein, 2B	0.0149446	1.68537	0.0274174	0.848187
VVFLGNMK	sp|Q8BH44|COR2B_MOUSE(pre=R,post=R);tr|G3UW48|G3UW48_MOUSE(pre=R,post=R)	235431	Coro2b	coronin, actin binding protein, 2B	0.00451094	1.42231	0.00184067	0.870837
IWEIPDGGLK	sp|Q8BH44|COR2B_MOUSE(pre=R,post=R);tr|G3UW48|G3UW48_MOUSE(pre=R,post=R)	235431	Coro2b	coronin, actin binding protein, 2B	0.027347	1.57776	0.0445006	0.826234
VVFLGNMK	sp|Q8BH44|COR2B_MOUSE(pre=R,post=R);tr|G3UW48|G3UW48_MOUSE(pre=R,post=R)	235431	Coro2b	coronin, actin binding protein, 2B	0.00759246	1.61847	0.00488053	1.00457
LLSTGFSR	sp|Q920M5|CORO6_MOUSE(pre=K,post=M)	216961	Coro6	coronin 6	0.0303401	1.26803	0.0297922	0.714304
GVNSFQVYMAYK	sp|P97427|DPYL1_MOUSE(pre=K,post=D);tr|A0A0J9YTX5|A0A0J9YTX5_MOUSE(pre=K,post=D);tr|A0A0J9YUZ1|A0A0J9YUZ1_MOUSE(pre=K,post=D);tr|Q6P1J1|Q6P1J1_MOUSE(pre=K,post=D)	12933	Crmp1	collapsin response mediator protein 1	0.0204526	1.07471	0.00945162	1.1482
GVNSFQVYMAYK	sp|P97427|DPYL1_MOUSE(pre=K,post=D);tr|A0A0J9YTX5|A0A0J9YTX5_MOUSE(pre=K,post=D);tr|A0A0J9YUZ1|A0A0J9YUZ1_MOUSE(pre=K,post=D);tr|Q6P1J1|Q6P1J1_MOUSE(pre=K,post=D)	12933	Crmp1	collapsin response mediator protein 1	0.0099396	1.0626	0.0065369	1.18325
AAQQAASSSGQGQQAQTPTGK	sp|Q8BK63|KC1A_MOUSE(pre=K,post=Q);tr|E9PWB2|E9PWB2_MOUSE(pre=K,post=Q);tr|E9Q3W1|E9Q3W1_MOUSE(pre=K,post=Q);tr|E9Q4G7|E9Q4G7_MOUSE(pre=K,post=Q);tr|F6YBC9|F6YBC9_MOUSE(pre=K,post=Q)	93687	Csnk1a1	casein kinase 1, alpha 1	0.0243182	0.63408	0.00744166	0.615515
LDAEVSKWDDSGNDIIVLAK	sp|P26231|CTNA1_MOUSE(pre=K,post=Q);tr|Q545R0|Q545R0_MOUSE(pre=K,post=Q)	12385	Ctnna1	catenin (cadherin associated protein), alpha 1	0.043715	1.36755	0.0340981	0.85889
ALKPEVDKLNIMAAK	sp|P26231|CTNA1_MOUSE(pre=K,post=R);tr|Q545R0|Q545R0_MOUSE(pre=K,post=R)	12385	Ctnna1	catenin (cadherin associated protein), alpha 1	0.0275685	1.49608	0.0226536	1.02904
AEVQNLGGELVVSGVDSAMSLIQAAK	sp|P26231|CTNA1_MOUSE(pre=K,post=N);tr|Q545R0|Q545R0_MOUSE(pre=K,post=N)	12385	Ctnna1	catenin (cadherin associated protein), alpha 1	0.028885	1.38059	0.0297776	0.959534
IAEQVEIFHQEK	sp|Q61301|CTNA2_MOUSE(pre=K,post=S);tr|E0CXB9|E0CXB9_MOUSE(pre=K,post=S);sp|Q61301-2|CTNA2_MOUSE(pre=K,post=S);sp|Q61301-3|CTNA2_MOUSE(pre=K,post=S)	12386	Ctnna2	catenin (cadherin associated protein), alpha 2	0.0301442	1.47223	0.0364216	0.760509
LVEVANLACSISNNEEGVK	sp|Q61301|CTNA2_MOUSE(pre=K,post=L);tr|A0A0N4SUZ7|A0A0N4SUZ7_MOUSE(pre=K,post=L);tr|E0CXB9|E0CXB9_MOUSE(pre=K,post=L);sp|Q61301-2|CTNA2_MOUSE(pre=K,post=L);sp|Q61301-3|CTNA2_MOUSE(pre=K,post=L)	12386	Ctnna2	catenin (cadherin associated protein), alpha 2	0.0159631	1.33594	0.0311436	0.637668
LDAEVAKWDDSGNDIIVLAK	sp|Q61301|CTNA2_MOUSE(pre=K,post=Q);tr|E0CXB9|E0CXB9_MOUSE(pre=K,post=Q);sp|Q61301-2|CTNA2_MOUSE(pre=K,post=Q);sp|Q61301-3|CTNA2_MOUSE(pre=K,post=Q)	12386	Ctnna2	catenin (cadherin associated protein), alpha 2	0.0424578	1.70439	0.0406205	0.963625
EKPEEFQTR	sp|Q61301|CTNA2_MOUSE(pre=R,post=V);tr|E0CXB9|E0CXB9_MOUSE(pre=R,post=V);sp|Q61301-2|CTNA2_MOUSE(pre=R,post=V);sp|Q61301-3|CTNA2_MOUSE(pre=R,post=V)	12386	Ctnna2	catenin (cadherin associated protein), alpha 2	0.0256596	1.16834	0.0245764	0.711023
AEVQNLGGELIVSGLDSATSLIQAAK	sp|Q61301-2|CTNA2_MOUSE(pre=K,post=N);sp|Q61301-3|CTNA2_MOUSE(pre=K,post=N)	12386	Ctnna2	catenin (cadherin associated protein), alpha 2	0.0240199	1.74036	0.0338509	1.06191
AEVQNLGGELIVSGLDSATSLIQAAK	sp|Q61301-2|CTNA2_MOUSE(pre=K,post=N);sp|Q61301-3|CTNA2_MOUSE(pre=K,post=N)	12386	Ctnna2	catenin (cadherin associated protein), alpha 2	0.0178121	2.04293	0.0360604	1.3518
AEVQNLGGELIVSGLDSATSLIQAAK	sp|Q61301-2|CTNA2_MOUSE(pre=K,post=N);sp|Q61301-3|CTNA2_MOUSE(pre=K,post=N)	12386	Ctnna2	catenin (cadherin associated protein), alpha 2	0.0173305	2.06011	0.0185012	1.12918
AEVQNLGGELIVSGLDSATSLIQAAK	sp|Q61301-2|CTNA2_MOUSE(pre=K,post=N);sp|Q61301-3|CTNA2_MOUSE(pre=K,post=N)	12386	Ctnna2	catenin (cadherin associated protein), alpha 2	0.0103784	1.54768	0.0146439	0.883705
GDPLNIAIDK	sp|Q61301|CTNA2_MOUSE(pre=K,post=M);tr|A0A0N4SUZ7|A0A0N4SUZ7_MOUSE(pre=K,post=M);tr|E0CXB9|E0CXB9_MOUSE(pre=K,post=M);sp|Q61301-2|CTNA2_MOUSE(pre=K,post=M);sp|Q61301-3|CTNA2_MOUSE(pre=K,post=M)	12386	Ctnna2	catenin (cadherin associated protein), alpha 2	0.0230831	1.52456	0.0463473	0.774978
ESQDLKEELVAAVEDVRK	sp|Q61301|CTNA2_MOUSE(pre=K,post=Q);tr|E0CXB9|E0CXB9_MOUSE(pre=K,post=Q);sp|Q61301-2|CTNA2_MOUSE(pre=K,post=Q);sp|Q61301-3|CTNA2_MOUSE(pre=K,post=Q);tr|Q8BS72|Q8BS72_MOUSE(pre=K,post=Q)	12386	Ctnna2	catenin (cadherin associated protein), alpha 2	0.0378996	1.24717	0.043858	0.632889
IDNDRVVCAVATALR	sp|O35927|CTND2_MOUSE(pre=R,post=N);tr|E9QKH8|E9QKH8_MOUSE(pre=R,post=N);sp|O35927-2|CTND2_MOUSE(pre=R,post=N)	18163	Ctnnd2	catenin (cadherin associated protein), delta 2	0.0126912	1.25835	0.0169066	0.613092
NVSSAGEEAR	sp|O35927|CTND2_MOUSE(pre=R,post=R);tr|E9QKH8|E9QKH8_MOUSE(pre=R,post=R);sp|O35927-2|CTND2_MOUSE(pre=R,post=R)	18163	Ctnnd2	catenin (cadherin associated protein), delta 2	0.0436327	1.20354	0.0205055	0.633742
DYSSGFGGK	sp|Q60598|SRC8_MOUSE(pre=K,post=Y);tr|Q921L6|Q921L6_MOUSE(pre=K,post=Y)	13043	Cttn	cortactin	0.0017494	1.21895	0.0346697	0.591527
SAVGFEYQGK	sp|Q60598|SRC8_MOUSE(pre=Q,post=T);sp|Q60598|SRC8_MOUSE(pre=K,post=T);tr|Q921L6|Q921L6_MOUSE(pre=Q,post=T);tr|Q921L6|Q921L6_MOUSE(pre=K,post=T)	13043	Cttn	cortactin	0.000788492	1.02042	0.0158617	0.604267
GAGTGAGDGSTAPQELNNSRPAR	sp|Q8R3V6|CUED1_MOUSE(pre=R,post=Q);tr|F2Z3X3|F2Z3X3_MOUSE(pre=R,post=Q)	103841	Cuedc1	CUE domain containing 1	0.02783	1.35074	0.0189369	0.961489
EVEHVLDADPELCAPFAESK	tr|F6ZGR6|F6ZGR6_MOUSE(pre=K,post=N);tr|D3YZ21|D3YZ21_MOUSE(pre=K,post=N)	241589	D430041D05Rik	RIKEN cDNA D430041D05 gene	0.0211464	1.35768	0.0213155	0.655864
TVLLGVVEK	sp|Q68FD9|K1549_MOUSE(pre=R,post=Q);tr|D3YTS3|D3YTS3_MOUSE(pre=R,post=Q)	330286	D630045J12Rik	RIKEN cDNA D630045J12 gene	0.0016625	1.36173	0.0067424	0.684376
LKEQSIFGDQRDEEEESQMKK	sp|Q9QXS6|DREB_MOUSE(pre=R,post=S);tr|A0A0R4J1E3|A0A0R4J1E3_MOUSE(pre=R,post=S);sp|Q9QXS6-2|DREB_MOUSE(pre=R,post=S);sp|Q9QXS6-3|DREB_MOUSE(pre=R,post=S)	56320	Dbn1	drebrin 1	0.026972	1.63782	0.0286518	1.02703
LKEQSIFGDQRDEEEESQMK	sp|Q9QXS6|DREB_MOUSE(pre=R,post=K);tr|A0A0R4J1E3|A0A0R4J1E3_MOUSE(pre=R,post=K);sp|Q9QXS6-2|DREB_MOUSE(pre=R,post=K);sp|Q9QXS6-3|DREB_MOUSE(pre=R,post=K)	56320	Dbn1	drebrin 1	0.0246672	1.46625	0.0316748	0.83617
QQSLEAEEAKR	sp|Q9QXS6|DREB_MOUSE(pre=K,post=R);tr|A0A0R4J1E3|A0A0R4J1E3_MOUSE(pre=K,post=R);sp|Q9QXS6-2|DREB_MOUSE(pre=K,post=R);sp|Q9QXS6-3|DREB_MOUSE(pre=K,post=R)	56320	Dbn1	drebrin 1	0.0119268	1.35794	0.0169659	0.79956
QQSLEAEEAKR	sp|Q9QXS6|DREB_MOUSE(pre=K,post=R);tr|A0A0R4J1E3|A0A0R4J1E3_MOUSE(pre=K,post=R);sp|Q9QXS6-2|DREB_MOUSE(pre=K,post=R);sp|Q9QXS6-3|DREB_MOUSE(pre=K,post=R)	56320	Dbn1	drebrin 1	0.0213101	1.6655	0.0258749	0.886432
EGTQASEGYFSQSQEEEFAQSEEPCAK	sp|Q9QXS6|DREB_MOUSE(pre=K,post=V);sp|Q9QXS6-3|DREB_MOUSE(pre=K,post=V)	56320	Dbn1	drebrin 1	0.00235782	1.61444	0.0094115	0.765086
EGTQASEGYFSQSQEEEFAQSEEPCAK	sp|Q9QXS6|DREB_MOUSE(pre=K,post=V);sp|Q9QXS6-3|DREB_MOUSE(pre=K,post=V)	56320	Dbn1	drebrin 1	0.00625947	1.51929	0.0376914	0.807784
EGTQASEGYFSQSQEEEFAQSEEPCAK	sp|Q9QXS6|DREB_MOUSE(pre=K,post=V);sp|Q9QXS6-3|DREB_MOUSE(pre=K,post=V)	56320	Dbn1	drebrin 1	0.00123404	1.66598	0.00812401	1.0187
LKEQSIFGDQRDEEEESQMK	sp|Q9QXS6|DREB_MOUSE(pre=R,post=K);tr|A0A0R4J1E3|A0A0R4J1E3_MOUSE(pre=R,post=K);sp|Q9QXS6-2|DREB_MOUSE(pre=R,post=K);sp|Q9QXS6-3|DREB_MOUSE(pre=R,post=K)	56320	Dbn1	drebrin 1	0.0346437	1.46408	0.0427606	0.769896
INREQFWEQAK	sp|Q9QXS6|DREB_MOUSE(pre=R,post=K);tr|A0A0R4J1E3|A0A0R4J1E3_MOUSE(pre=R,post=K);tr|F7CPL2|F7CPL2_MOUSE(pre=R,post=K);sp|Q9QXS6-2|DREB_MOUSE(pre=R,post=K);sp|Q9QXS6-3|DREB_MOUSE(pre=R,post=K)	56320	Dbn1	drebrin 1	0.0237123	1.56579	0.0119165	1.08476
KEEELRKEEER	sp|Q9QXS6|DREB_MOUSE(pre=K,post=K);tr|A0A0R4J1E3|A0A0R4J1E3_MOUSE(pre=K,post=K);tr|F7CPL2|F7CPL2_MOUSE(pre=K,post=K);sp|Q9QXS6-2|DREB_MOUSE(pre=K,post=K);sp|Q9QXS6-3|DREB_MOUSE(pre=K,post=K)	56320	Dbn1	drebrin 1	0.0343034	1.65107	0.0473523	1.1241
EQQIEEHR	sp|Q9QXS6|DREB_MOUSE(pre=R,post=R);tr|A0A0R4J1E3|A0A0R4J1E3_MOUSE(pre=R,post=R);sp|Q9QXS6-2|DREB_MOUSE(pre=R,post=R);sp|Q9QXS6-3|DREB_MOUSE(pre=R,post=R)	56320	Dbn1	drebrin 1	0.00367398	1.45732	0.0310394	0.684701
INREQFWEQAK	sp|Q9QXS6|DREB_MOUSE(pre=R,post=K);tr|A0A0R4J1E3|A0A0R4J1E3_MOUSE(pre=R,post=K);tr|F7CPL2|F7CPL2_MOUSE(pre=R,post=K);sp|Q9QXS6-2|DREB_MOUSE(pre=R,post=K);sp|Q9QXS6-3|DREB_MOUSE(pre=R,post=K)	56320	Dbn1	drebrin 1	0.0185324	1.3249	0.0103781	0.877827
EGTQASEGYFSQSQEEEFAQSEEPCAK	sp|Q9QXS6|DREB_MOUSE(pre=K,post=V);sp|Q9QXS6-3|DREB_MOUSE(pre=K,post=V)	56320	Dbn1	drebrin 1	0.0217974	1.52859	0.0312644	0.835877
SPSDSSTASTPIAEQIER	sp|Q9QXS6|DREB_MOUSE(pre=R,post=A);tr|A0A0R4J1E3|A0A0R4J1E3_MOUSE(pre=R,post=A);sp|Q9QXS6-3|DREB_MOUSE(pre=R,post=A)	56320	Dbn1	drebrin 1	0.0272953	1.47156	0.0496634	0.638128
EGTQASEGYFSQSQEEEFAQSEEPCAK	sp|Q9QXS6|DREB_MOUSE(pre=K,post=V);sp|Q9QXS6-3|DREB_MOUSE(pre=K,post=V)	56320	Dbn1	drebrin 1	0.0335998	1.42977	0.0477796	0.707744
LKEQSIFGDQRDEEEESQMK	sp|Q9QXS6|DREB_MOUSE(pre=R,post=K);tr|A0A0R4J1E3|A0A0R4J1E3_MOUSE(pre=R,post=K);sp|Q9QXS6-2|DREB_MOUSE(pre=R,post=K);sp|Q9QXS6-3|DREB_MOUSE(pre=R,post=K)	56320	Dbn1	drebrin 1	0.0135289	1.40666	0.0262065	0.69352
EGTQASEGYFSQSQEEEFAQSEEPCAK	sp|Q9QXS6|DREB_MOUSE(pre=K,post=V);sp|Q9QXS6-3|DREB_MOUSE(pre=K,post=V)	56320	Dbn1	drebrin 1	0.0103165	1.49522	0.0182428	0.818641
VASASGGSCDAPAPAPFNHRPGRPYCPF	sp|Q9QXS6|DREB_MOUSE(pre=R,post=I);sp|Q9QXS6-2|DREB_MOUSE(pre=R,post=I)	56320	Dbn1	drebrin 1	0.0279222	1.52583	0.0380462	0.735184
SPSDSSTASTPIAEQIER	sp|Q9QXS6|DREB_MOUSE(pre=R,post=A);tr|A0A0R4J1E3|A0A0R4J1E3_MOUSE(pre=R,post=A);sp|Q9QXS6-3|DREB_MOUSE(pre=R,post=A)	56320	Dbn1	drebrin 1	0.00383999	1.45926	0.0333469	0.748215
ASDSGPSSSSSSSSSPPR	sp|Q9QXS6|DREB_MOUSE(pre=K,post=T);sp|Q9QXS6-2|DREB_MOUSE(pre=K,post=T)	56320	Dbn1	drebrin 1	0.0219178	1.80331	0.0397006	0.862981
LKEQSIFGDQRDEEEESQMKK	sp|Q9QXS6|DREB_MOUSE(pre=R,post=S);tr|A0A0R4J1E3|A0A0R4J1E3_MOUSE(pre=R,post=S);sp|Q9QXS6-2|DREB_MOUSE(pre=R,post=S);sp|Q9QXS6-3|DREB_MOUSE(pre=R,post=S)	56320	Dbn1	drebrin 1	0.0272145	1.56089	0.0320992	0.852599
LKEQSIFGDQRDEEEESQMK	sp|Q9QXS6|DREB_MOUSE(pre=R,post=K);tr|A0A0R4J1E3|A0A0R4J1E3_MOUSE(pre=R,post=K);sp|Q9QXS6-2|DREB_MOUSE(pre=R,post=K);sp|Q9QXS6-3|DREB_MOUSE(pre=R,post=K)	56320	Dbn1	drebrin 1	0.0227358	1.41414	0.0361379	0.731407
MEQERQEQEERER	sp|Q9QXS6|DREB_MOUSE(pre=R,post=R);tr|A0A0R4J1E3|A0A0R4J1E3_MOUSE(pre=R,post=R);tr|F7CPL2|F7CPL2_MOUSE(pre=R,post=R);sp|Q9QXS6-2|DREB_MOUSE(pre=R,post=R);sp|Q9QXS6-3|DREB_MOUSE(pre=R,post=R)	56320	Dbn1	drebrin 1	0.012844	1.54473	0.0302425	0.778892
M+15.995EQERQEQEERER	sp|Q9QXS6|DREB_MOUSE(pre=R,post=R);tr|A0A0R4J1E3|A0A0R4J1E3_MOUSE(pre=R,post=R);tr|F7CPL2|F7CPL2_MOUSE(pre=R,post=R);sp|Q9QXS6-2|DREB_MOUSE(pre=R,post=R);sp|Q9QXS6-3|DREB_MOUSE(pre=R,post=R)	56320	Dbn1	drebrin 1	0.0106982	1.46433	0.00717081	0.887385
MEQERQEQEERER	sp|Q9QXS6|DREB_MOUSE(pre=R,post=R);tr|A0A0R4J1E3|A0A0R4J1E3_MOUSE(pre=R,post=R);tr|F7CPL2|F7CPL2_MOUSE(pre=R,post=R);sp|Q9QXS6-2|DREB_MOUSE(pre=R,post=R);sp|Q9QXS6-3|DREB_MOUSE(pre=R,post=R)	56320	Dbn1	drebrin 1	0.0129126	1.72617	0.0200558	1.03136
VMYGFCSVK	sp|Q9QXS6|DREB_MOUSE(pre=K,post=D);tr|A0A0R4J1E3|A0A0R4J1E3_MOUSE(pre=K,post=D);sp|Q9QXS6-2|DREB_MOUSE(pre=K,post=D);sp|Q9QXS6-3|DREB_MOUSE(pre=K,post=D)	56320	Dbn1	drebrin 1	0.0240846	1.72969	0.0448636	0.961517
KEEELRKEEER	sp|Q9QXS6|DREB_MOUSE(pre=K,post=K);tr|A0A0R4J1E3|A0A0R4J1E3_MOUSE(pre=K,post=K);tr|F7CPL2|F7CPL2_MOUSE(pre=K,post=K);sp|Q9QXS6-2|DREB_MOUSE(pre=K,post=K);sp|Q9QXS6-3|DREB_MOUSE(pre=K,post=K)	56320	Dbn1	drebrin 1	0.0161962	1.43738	0.0391566	0.695742
EQQIEEHRR	sp|Q9QXS6|DREB_MOUSE(pre=R,post=K);tr|A0A0R4J1E3|A0A0R4J1E3_MOUSE(pre=R,post=K);sp|Q9QXS6-2|DREB_MOUSE(pre=R,post=K);sp|Q9QXS6-3|DREB_MOUSE(pre=R,post=K)	56320	Dbn1	drebrin 1	0.0246743	1.3761	0.0477777	0.866138
LKEQSIFGDQRDEEEESQMKK	sp|Q9QXS6|DREB_MOUSE(pre=R,post=S);tr|A0A0R4J1E3|A0A0R4J1E3_MOUSE(pre=R,post=S);sp|Q9QXS6-2|DREB_MOUSE(pre=R,post=S);sp|Q9QXS6-3|DREB_MOUSE(pre=R,post=S)	56320	Dbn1	drebrin 1	0.0308097	1.54066	0.0341711	0.91239
MEQERQEQEERERR	sp|Q9QXS6|DREB_MOUSE(pre=R,post=Y);tr|A0A0R4J1E3|A0A0R4J1E3_MOUSE(pre=R,post=Y);tr|F7CPL2|F7CPL2_MOUSE(pre=R,post=Y);sp|Q9QXS6-2|DREB_MOUSE(pre=R,post=Y);sp|Q9QXS6-3|DREB_MOUSE(pre=R,post=Y)	56320	Dbn1	drebrin 1	0.0273368	1.61979	0.0214222	1.15487
MEQERQEQEERERR	sp|Q9QXS6|DREB_MOUSE(pre=R,post=Y);tr|A0A0R4J1E3|A0A0R4J1E3_MOUSE(pre=R,post=Y);tr|F7CPL2|F7CPL2_MOUSE(pre=R,post=Y);sp|Q9QXS6-2|DREB_MOUSE(pre=R,post=Y);sp|Q9QXS6-3|DREB_MOUSE(pre=R,post=Y)	56320	Dbn1	drebrin 1	0.020949	1.67257	0.0214476	1.08943
YVLINWVGEDVPDAR	sp|Q9QXS6|DREB_MOUSE(pre=K,post=K);tr|A0A0R4J1E3|A0A0R4J1E3_MOUSE(pre=K,post=K);tr|F7CPL2|F7CPL2_MOUSE(pre=K,post=K);sp|Q9QXS6-2|DREB_MOUSE(pre=K,post=K);sp|Q9QXS6-3|DREB_MOUSE(pre=K,post=K)	56320	Dbn1	drebrin 1	0.0356421	0.95833	0.030141	0.767126
YVLINWVGEDVPDAR	sp|Q9QXS6|DREB_MOUSE(pre=K,post=K);tr|A0A0R4J1E3|A0A0R4J1E3_MOUSE(pre=K,post=K);tr|F7CPL2|F7CPL2_MOUSE(pre=K,post=K);sp|Q9QXS6-2|DREB_MOUSE(pre=K,post=K);sp|Q9QXS6-3|DREB_MOUSE(pre=K,post=K)	56320	Dbn1	drebrin 1	0.000209963	1.38351	0.0197087	0.995605
LKEQSIFGDQRDEEEESQMK	sp|Q9QXS6|DREB_MOUSE(pre=R,post=K);tr|A0A0R4J1E3|A0A0R4J1E3_MOUSE(pre=R,post=K);sp|Q9QXS6-2|DREB_MOUSE(pre=R,post=K);sp|Q9QXS6-3|DREB_MOUSE(pre=R,post=K)	56320	Dbn1	drebrin 1	0.0123908	1.52412	0.024592	0.84805
LKEQSIFGDQRDEEEESQMKK	sp|Q9QXS6|DREB_MOUSE(pre=R,post=S);tr|A0A0R4J1E3|A0A0R4J1E3_MOUSE(pre=R,post=S);sp|Q9QXS6-2|DREB_MOUSE(pre=R,post=S);sp|Q9QXS6-3|DREB_MOUSE(pre=R,post=S)	56320	Dbn1	drebrin 1	0.025568	1.50244	0.0254869	0.874881
MEQERQEQEERER	sp|Q9QXS6|DREB_MOUSE(pre=R,post=R);tr|A0A0R4J1E3|A0A0R4J1E3_MOUSE(pre=R,post=R);tr|F7CPL2|F7CPL2_MOUSE(pre=R,post=R);sp|Q9QXS6-2|DREB_MOUSE(pre=R,post=R);sp|Q9QXS6-3|DREB_MOUSE(pre=R,post=R)	56320	Dbn1	drebrin 1	0.00598885	1.08329	0.00896657	0.634153
VAEFFQGVDVIVNASSVEDIDAGAIGQR	sp|Q9QXS6|DREB_MOUSE(pre=K,post=L);tr|A0A0R4J1E3|A0A0R4J1E3_MOUSE(pre=K,post=L);tr|F7CPL2|F7CPL2_MOUSE(pre=K,post=L);sp|Q9QXS6-2|DREB_MOUSE(pre=K,post=L);sp|Q9QXS6-3|DREB_MOUSE(pre=K,post=L)	56320	Dbn1	drebrin 1	0.00650296	1.77401	0.0107342	0.929485
VAEFFQGVDVIVNASSVEDIDAGAIGQR	sp|Q9QXS6|DREB_MOUSE(pre=K,post=L);tr|A0A0R4J1E3|A0A0R4J1E3_MOUSE(pre=K,post=L);tr|F7CPL2|F7CPL2_MOUSE(pre=K,post=L);sp|Q9QXS6-2|DREB_MOUSE(pre=K,post=L);sp|Q9QXS6-3|DREB_MOUSE(pre=K,post=L)	56320	Dbn1	drebrin 1	0.00564678	1.20871	0.017105	0.742966
VAEFFQGVDVIVNASSVEDIDAGAIGQR	sp|Q9QXS6|DREB_MOUSE(pre=K,post=L);tr|A0A0R4J1E3|A0A0R4J1E3_MOUSE(pre=K,post=L);tr|F7CPL2|F7CPL2_MOUSE(pre=K,post=L);sp|Q9QXS6-2|DREB_MOUSE(pre=K,post=L);sp|Q9QXS6-3|DREB_MOUSE(pre=K,post=L)	56320	Dbn1	drebrin 1	0.0053906	1.79677	0.0335315	1.37923
VAEFFQGVDVIVNASSVEDIDAGAIGQR	sp|Q9QXS6|DREB_MOUSE(pre=K,post=L);tr|A0A0R4J1E3|A0A0R4J1E3_MOUSE(pre=K,post=L);tr|F7CPL2|F7CPL2_MOUSE(pre=K,post=L);sp|Q9QXS6-2|DREB_MOUSE(pre=K,post=L);sp|Q9QXS6-3|DREB_MOUSE(pre=K,post=L)	56320	Dbn1	drebrin 1	0.011244	1.25524	0.0441674	0.604947
VAEFFQGVDVIVNASSVEDIDAGAIGQR	sp|Q9QXS6|DREB_MOUSE(pre=K,post=L);tr|A0A0R4J1E3|A0A0R4J1E3_MOUSE(pre=K,post=L);tr|F7CPL2|F7CPL2_MOUSE(pre=K,post=L);sp|Q9QXS6-2|DREB_MOUSE(pre=K,post=L);sp|Q9QXS6-3|DREB_MOUSE(pre=K,post=L)	56320	Dbn1	drebrin 1	0.00991699	1.4564	0.00872903	0.953146
VAEFFQGVDVIVNASSVEDIDAGAIGQR	sp|Q9QXS6|DREB_MOUSE(pre=K,post=L);tr|A0A0R4J1E3|A0A0R4J1E3_MOUSE(pre=K,post=L);tr|F7CPL2|F7CPL2_MOUSE(pre=K,post=L);sp|Q9QXS6-2|DREB_MOUSE(pre=K,post=L);sp|Q9QXS6-3|DREB_MOUSE(pre=K,post=L)	56320	Dbn1	drebrin 1	0.0160022	1.3273	0.0402044	0.713193
VAEFFQGVDVIVNASSVEDIDAGAIGQR	sp|Q9QXS6|DREB_MOUSE(pre=K,post=L);tr|A0A0R4J1E3|A0A0R4J1E3_MOUSE(pre=K,post=L);tr|F7CPL2|F7CPL2_MOUSE(pre=K,post=L);sp|Q9QXS6-2|DREB_MOUSE(pre=K,post=L);sp|Q9QXS6-3|DREB_MOUSE(pre=K,post=L)	56320	Dbn1	drebrin 1	0.035661	1.54433	0.0443555	1.34132
VASASGGSCDAPAPAPFNHRPGRPYCPFIK	sp|Q9QXS6|DREB_MOUSE(pre=R,post=A);sp|Q9QXS6-2|DREB_MOUSE(pre=R,post=A)	56320	Dbn1	drebrin 1	0.0196483	1.47978	0.0233498	0.921671
VASASGGSCDAPAPAPFNHRPGRPYCPFIK	sp|Q9QXS6|DREB_MOUSE(pre=R,post=A);sp|Q9QXS6-2|DREB_MOUSE(pre=R,post=A)	56320	Dbn1	drebrin 1	0.0203889	1.8687	0.0183025	1.03664
VASASGGSCDAPAPAPFNHRPGRPYCPFIK	sp|Q9QXS6|DREB_MOUSE(pre=R,post=A);sp|Q9QXS6-2|DREB_MOUSE(pre=R,post=A)	56320	Dbn1	drebrin 1	0.0126103	2.10167	0.0118154	1.36681
LKEQSIFGDQRDEEEESQMKK	sp|Q9QXS6|DREB_MOUSE(pre=R,post=S);tr|A0A0R4J1E3|A0A0R4J1E3_MOUSE(pre=R,post=S);sp|Q9QXS6-2|DREB_MOUSE(pre=R,post=S);sp|Q9QXS6-3|DREB_MOUSE(pre=R,post=S)	56320	Dbn1	drebrin 1	0.0336153	1.47662	0.0384466	0.858612
VASASGGSCDAPAPAPFNHRPGRPYCPFIK	sp|Q9QXS6|DREB_MOUSE(pre=R,post=A);sp|Q9QXS6-2|DREB_MOUSE(pre=R,post=A)	56320	Dbn1	drebrin 1	0.026919	1.29284	0.0406363	0.618451
VASASGGSCDAPAPAPFNHRPGRPYCPFIK	sp|Q9QXS6|DREB_MOUSE(pre=R,post=A);sp|Q9QXS6-2|DREB_MOUSE(pre=R,post=A)	56320	Dbn1	drebrin 1	0.0271809	1.26079	0.0135146	1.03838
KEEELRKEEERK	sp|Q9QXS6|DREB_MOUSE(pre=K,post=K);tr|A0A0R4J1E3|A0A0R4J1E3_MOUSE(pre=K,post=K);tr|F7CPL2|F7CPL2_MOUSE(pre=K,post=K);sp|Q9QXS6-2|DREB_MOUSE(pre=K,post=K);sp|Q9QXS6-3|DREB_MOUSE(pre=K,post=K)	56320	Dbn1	drebrin 1	0.0267831	1.46556	0.0435703	0.687469
TDAAVEMK	sp|Q9QXS6|DREB_MOUSE(pre=K,post=R);tr|A0A0R4J1E3|A0A0R4J1E3_MOUSE(pre=K,post=R);tr|F7CPL2|F7CPL2_MOUSE(pre=K,post=R);sp|Q9QXS6-2|DREB_MOUSE(pre=K,post=R);sp|Q9QXS6-3|DREB_MOUSE(pre=K,post=R)	56320	Dbn1	drebrin 1	0.00242864	1.56395	0.00889189	0.843183
TDAAVEMK	sp|Q9QXS6|DREB_MOUSE(pre=K,post=R);tr|A0A0R4J1E3|A0A0R4J1E3_MOUSE(pre=K,post=R);tr|F7CPL2|F7CPL2_MOUSE(pre=K,post=R);sp|Q9QXS6-2|DREB_MOUSE(pre=K,post=R);sp|Q9QXS6-3|DREB_MOUSE(pre=K,post=R)	56320	Dbn1	drebrin 1	0.0058305	1.71218	0.0088215	0.880725
TDAAVEM+15.995K	sp|Q9QXS6|DREB_MOUSE(pre=K,post=R);tr|A0A0R4J1E3|A0A0R4J1E3_MOUSE(pre=K,post=R);tr|F7CPL2|F7CPL2_MOUSE(pre=K,post=R);sp|Q9QXS6-2|DREB_MOUSE(pre=K,post=R);sp|Q9QXS6-3|DREB_MOUSE(pre=K,post=R)	56320	Dbn1	drebrin 1	0.00214283	1.37686	0.00496329	0.711918
VAEFFQGVDVIVNASSVEDIDAGAIGQR	sp|Q9QXS6|DREB_MOUSE(pre=K,post=L);tr|A0A0R4J1E3|A0A0R4J1E3_MOUSE(pre=K,post=L);tr|F7CPL2|F7CPL2_MOUSE(pre=K,post=L);sp|Q9QXS6-2|DREB_MOUSE(pre=K,post=L);sp|Q9QXS6-3|DREB_MOUSE(pre=K,post=L)	56320	Dbn1	drebrin 1	0.00769342	2.05991	0.0417845	1.45826
VAEFFQGVDVIVNASSVEDIDAGAIGQR	sp|Q9QXS6|DREB_MOUSE(pre=K,post=L);tr|A0A0R4J1E3|A0A0R4J1E3_MOUSE(pre=K,post=L);tr|F7CPL2|F7CPL2_MOUSE(pre=K,post=L);sp|Q9QXS6-2|DREB_MOUSE(pre=K,post=L);sp|Q9QXS6-3|DREB_MOUSE(pre=K,post=L)	56320	Dbn1	drebrin 1	0.0269901	1.34012	0.0361878	0.747199
VAEFFQGVDVIVNASSVEDIDAGAIGQR	sp|Q9QXS6|DREB_MOUSE(pre=K,post=L);tr|A0A0R4J1E3|A0A0R4J1E3_MOUSE(pre=K,post=L);tr|F7CPL2|F7CPL2_MOUSE(pre=K,post=L);sp|Q9QXS6-2|DREB_MOUSE(pre=K,post=L);sp|Q9QXS6-3|DREB_MOUSE(pre=K,post=L)	56320	Dbn1	drebrin 1	0.0297053	1.68901	0.0410165	0.835979
LELLAAYEEVIREESAADWALYTYEDGSDDLK	sp|Q9QXS6|DREB_MOUSE(pre=R,post=L);tr|A0A0R4J1E3|A0A0R4J1E3_MOUSE(pre=R,post=L);sp|Q9QXS6-2|DREB_MOUSE(pre=R,post=L);sp|Q9QXS6-3|DREB_MOUSE(pre=R,post=L)	56320	Dbn1	drebrin 1	0.0010782	1.61492	0.0258967	0.645344
YVLINWVGEDVPDARK	sp|Q9QXS6|DREB_MOUSE(pre=K,post=C);tr|A0A0R4J1E3|A0A0R4J1E3_MOUSE(pre=K,post=C);tr|F7CPL2|F7CPL2_MOUSE(pre=K,post=C);sp|Q9QXS6-2|DREB_MOUSE(pre=K,post=C);sp|Q9QXS6-3|DREB_MOUSE(pre=K,post=C)	56320	Dbn1	drebrin 1	0.0120758	1.80566	0.0221534	0.865342
YVLINWVGEDVPDARK	sp|Q9QXS6|DREB_MOUSE(pre=K,post=C);tr|A0A0R4J1E3|A0A0R4J1E3_MOUSE(pre=K,post=C);tr|F7CPL2|F7CPL2_MOUSE(pre=K,post=C);sp|Q9QXS6-2|DREB_MOUSE(pre=K,post=C);sp|Q9QXS6-3|DREB_MOUSE(pre=K,post=C)	56320	Dbn1	drebrin 1	0.0278105	1.66139	0.0345336	0.874095
YVLINWVGEDVPDARK	sp|Q9QXS6|DREB_MOUSE(pre=K,post=C);tr|A0A0R4J1E3|A0A0R4J1E3_MOUSE(pre=K,post=C);tr|F7CPL2|F7CPL2_MOUSE(pre=K,post=C);sp|Q9QXS6-2|DREB_MOUSE(pre=K,post=C);sp|Q9QXS6-3|DREB_MOUSE(pre=K,post=C)	56320	Dbn1	drebrin 1	0.0199799	1.49374	0.0330672	0.663192
YVLINWVGEDVPDARK	sp|Q9QXS6|DREB_MOUSE(pre=K,post=C);tr|A0A0R4J1E3|A0A0R4J1E3_MOUSE(pre=K,post=C);tr|F7CPL2|F7CPL2_MOUSE(pre=K,post=C);sp|Q9QXS6-2|DREB_MOUSE(pre=K,post=C);sp|Q9QXS6-3|DREB_MOUSE(pre=K,post=C)	56320	Dbn1	drebrin 1	0.0308874	1.36937	0.0345052	0.760191
YVLINWVGEDVPDARK	sp|Q9QXS6|DREB_MOUSE(pre=K,post=C);tr|A0A0R4J1E3|A0A0R4J1E3_MOUSE(pre=K,post=C);tr|F7CPL2|F7CPL2_MOUSE(pre=K,post=C);sp|Q9QXS6-2|DREB_MOUSE(pre=K,post=C);sp|Q9QXS6-3|DREB_MOUSE(pre=K,post=C)	56320	Dbn1	drebrin 1	0.0253711	1.38202	0.0463512	0.66347
YVLINWVGEDVPDARK	sp|Q9QXS6|DREB_MOUSE(pre=K,post=C);tr|A0A0R4J1E3|A0A0R4J1E3_MOUSE(pre=K,post=C);tr|F7CPL2|F7CPL2_MOUSE(pre=K,post=C);sp|Q9QXS6-2|DREB_MOUSE(pre=K,post=C);sp|Q9QXS6-3|DREB_MOUSE(pre=K,post=C)	56320	Dbn1	drebrin 1	0.0319287	1.50227	0.0355587	0.809205
LREDENAEPVGTTYQK	sp|Q9QXS6|DREB_MOUSE(pre=R,post=T);tr|A0A0R4J1E3|A0A0R4J1E3_MOUSE(pre=R,post=T);tr|F7CPL2|F7CPL2_MOUSE(pre=R,post=T);sp|Q9QXS6-2|DREB_MOUSE(pre=R,post=T);sp|Q9QXS6-3|DREB_MOUSE(pre=R,post=T)	56320	Dbn1	drebrin 1	0.0119016	1.52826	0.0283993	0.655772
YVLINWVGEDVPDARK	sp|Q9QXS6|DREB_MOUSE(pre=K,post=C);tr|A0A0R4J1E3|A0A0R4J1E3_MOUSE(pre=K,post=C);tr|F7CPL2|F7CPL2_MOUSE(pre=K,post=C);sp|Q9QXS6-2|DREB_MOUSE(pre=K,post=C);sp|Q9QXS6-3|DREB_MOUSE(pre=K,post=C)	56320	Dbn1	drebrin 1	0.0133546	1.43785	0.0232833	0.722852
LELLAAYEEVIREESAADWALYTYEDGSDDLK	sp|Q9QXS6|DREB_MOUSE(pre=R,post=L);tr|A0A0R4J1E3|A0A0R4J1E3_MOUSE(pre=R,post=L);sp|Q9QXS6-2|DREB_MOUSE(pre=R,post=L);sp|Q9QXS6-3|DREB_MOUSE(pre=R,post=L)	56320	Dbn1	drebrin 1	0.0071724	1.47361	0.0288223	0.862457
LELLAAYEEVIREESAADWALYTYEDGSDDLK	sp|Q9QXS6|DREB_MOUSE(pre=R,post=L);tr|A0A0R4J1E3|A0A0R4J1E3_MOUSE(pre=R,post=L);sp|Q9QXS6-2|DREB_MOUSE(pre=R,post=L);sp|Q9QXS6-3|DREB_MOUSE(pre=R,post=L)	56320	Dbn1	drebrin 1	0.00643452	1.27307	0.0421549	0.646895
KQQSLEAEEAK	sp|Q9QXS6|DREB_MOUSE(pre=R,post=R);tr|A0A0R4J1E3|A0A0R4J1E3_MOUSE(pre=R,post=R);sp|Q9QXS6-2|DREB_MOUSE(pre=R,post=R);sp|Q9QXS6-3|DREB_MOUSE(pre=R,post=R)	56320	Dbn1	drebrin 1	0.0283543	1.23005	0.0263547	0.694651
KQQSLEAEEAK	sp|Q9QXS6|DREB_MOUSE(pre=R,post=R);tr|A0A0R4J1E3|A0A0R4J1E3_MOUSE(pre=R,post=R);sp|Q9QXS6-2|DREB_MOUSE(pre=R,post=R);sp|Q9QXS6-3|DREB_MOUSE(pre=R,post=R)	56320	Dbn1	drebrin 1	0.0188411	1.45821	0.0235856	0.82515
LELLAAYEEVIREESAADWALYTYEDGSDDLK	sp|Q9QXS6|DREB_MOUSE(pre=R,post=L);tr|A0A0R4J1E3|A0A0R4J1E3_MOUSE(pre=R,post=L);sp|Q9QXS6-2|DREB_MOUSE(pre=R,post=L);sp|Q9QXS6-3|DREB_MOUSE(pre=R,post=L)	56320	Dbn1	drebrin 1	0.000415531	1.38282	0.0367622	0.631794
LREDENAEPVGTTYQK	sp|Q9QXS6|DREB_MOUSE(pre=R,post=T);tr|A0A0R4J1E3|A0A0R4J1E3_MOUSE(pre=R,post=T);tr|F7CPL2|F7CPL2_MOUSE(pre=R,post=T);sp|Q9QXS6-2|DREB_MOUSE(pre=R,post=T);sp|Q9QXS6-3|DREB_MOUSE(pre=R,post=T)	56320	Dbn1	drebrin 1	0.0190323	1.26549	0.0349473	0.581015
LKEQSIFGDQRDEEEESQMKK	sp|Q9QXS6|DREB_MOUSE(pre=R,post=S);tr|A0A0R4J1E3|A0A0R4J1E3_MOUSE(pre=R,post=S);sp|Q9QXS6-2|DREB_MOUSE(pre=R,post=S);sp|Q9QXS6-3|DREB_MOUSE(pre=R,post=S)	56320	Dbn1	drebrin 1	0.0242685	1.40756	0.0407058	0.754908
LREDENAEPVGTTYQK	sp|Q9QXS6|DREB_MOUSE(pre=R,post=T);tr|A0A0R4J1E3|A0A0R4J1E3_MOUSE(pre=R,post=T);tr|F7CPL2|F7CPL2_MOUSE(pre=R,post=T);sp|Q9QXS6-2|DREB_MOUSE(pre=R,post=T);sp|Q9QXS6-3|DREB_MOUSE(pre=R,post=T)	56320	Dbn1	drebrin 1	0.0163344	1.27631	0.0206699	0.618781
LELLAAYEEVIREESAADWALYTYEDGSDDLK	sp|Q9QXS6|DREB_MOUSE(pre=R,post=L);tr|A0A0R4J1E3|A0A0R4J1E3_MOUSE(pre=R,post=L);sp|Q9QXS6-2|DREB_MOUSE(pre=R,post=L);sp|Q9QXS6-3|DREB_MOUSE(pre=R,post=L)	56320	Dbn1	drebrin 1	0.0142845	1.15035	0.00692708	0.585981
VASASGGSCDAPAPAPFNHRPGRPYCPFIK	sp|Q9QXS6|DREB_MOUSE(pre=R,post=A);sp|Q9QXS6-2|DREB_MOUSE(pre=R,post=A)	56320	Dbn1	drebrin 1	0.0308555	1.49195	0.0146359	1.02521
VASASGGSCDAPAPAPFNHRPGRPYCPFIK	sp|Q9QXS6|DREB_MOUSE(pre=R,post=A);sp|Q9QXS6-2|DREB_MOUSE(pre=R,post=A)	56320	Dbn1	drebrin 1	0.0124937	1.70506	0.00899584	1.00875
VASASGGSCDAPAPAPFNHRPGRPYCPFIK	sp|Q9QXS6|DREB_MOUSE(pre=R,post=A);sp|Q9QXS6-2|DREB_MOUSE(pre=R,post=A)	56320	Dbn1	drebrin 1	0.0149703	1.72306	0.0065046	1.06188
LELLAAYEEVIREESAADWALYTYEDGSDDLK	sp|Q9QXS6|DREB_MOUSE(pre=R,post=L);tr|A0A0R4J1E3|A0A0R4J1E3_MOUSE(pre=R,post=L);sp|Q9QXS6-2|DREB_MOUSE(pre=R,post=L);sp|Q9QXS6-3|DREB_MOUSE(pre=R,post=L)	56320	Dbn1	drebrin 1	0.00050582	1.32242	0.00492128	0.744947
MEQERQEQEERER	sp|Q9QXS6|DREB_MOUSE(pre=R,post=R);tr|A0A0R4J1E3|A0A0R4J1E3_MOUSE(pre=R,post=R);tr|F7CPL2|F7CPL2_MOUSE(pre=R,post=R);sp|Q9QXS6-2|DREB_MOUSE(pre=R,post=R);sp|Q9QXS6-3|DREB_MOUSE(pre=R,post=R)	56320	Dbn1	drebrin 1	0.0115442	1.36499	0.0444053	0.662896
LKEQSIFGDQRDEEEESQMK	sp|Q9QXS6|DREB_MOUSE(pre=R,post=K);tr|A0A0R4J1E3|A0A0R4J1E3_MOUSE(pre=R,post=K);sp|Q9QXS6-2|DREB_MOUSE(pre=R,post=K);sp|Q9QXS6-3|DREB_MOUSE(pre=R,post=K)	56320	Dbn1	drebrin 1	0.0235209	1.64283	0.0272939	0.996685
VASASGGSCDAPAPAPFNHRPGRPYCPFIK	sp|Q9QXS6|DREB_MOUSE(pre=R,post=A);sp|Q9QXS6-2|DREB_MOUSE(pre=R,post=A)	56320	Dbn1	drebrin 1	0.0327844	1.38278	0.036895	0.866521
LKEQSIFGDQRDEEEESQMK	sp|Q9QXS6|DREB_MOUSE(pre=R,post=K);tr|A0A0R4J1E3|A0A0R4J1E3_MOUSE(pre=R,post=K);sp|Q9QXS6-2|DREB_MOUSE(pre=R,post=K);sp|Q9QXS6-3|DREB_MOUSE(pre=R,post=K)	56320	Dbn1	drebrin 1	0.0196284	1.50382	0.025616	0.973397
LKEQSIFGDQRDEEEESQMK	sp|Q9QXS6|DREB_MOUSE(pre=R,post=K);tr|A0A0R4J1E3|A0A0R4J1E3_MOUSE(pre=R,post=K);sp|Q9QXS6-2|DREB_MOUSE(pre=R,post=K);sp|Q9QXS6-3|DREB_MOUSE(pre=R,post=K)	56320	Dbn1	drebrin 1	0.00978991	1.45782	0.0119879	0.800854
CACASHVAK	sp|Q9QXS6|DREB_MOUSE(pre=K,post=V);tr|A0A0R4J1E3|A0A0R4J1E3_MOUSE(pre=K,post=V);tr|F7CPL2|F7CPL2_MOUSE(pre=K,post=V);sp|Q9QXS6-2|DREB_MOUSE(pre=K,post=V);sp|Q9QXS6-3|DREB_MOUSE(pre=K,post=V)	56320	Dbn1	drebrin 1	0.0199037	1.28515	0.00597805	0.956888
CACASHVAK	sp|Q9QXS6|DREB_MOUSE(pre=K,post=V);tr|A0A0R4J1E3|A0A0R4J1E3_MOUSE(pre=K,post=V);tr|F7CPL2|F7CPL2_MOUSE(pre=K,post=V);sp|Q9QXS6-2|DREB_MOUSE(pre=K,post=V);sp|Q9QXS6-3|DREB_MOUSE(pre=K,post=V)	56320	Dbn1	drebrin 1	0.0287586	1.21879	0.0100521	0.953467
TDAAVEMKR	sp|Q9QXS6|DREB_MOUSE(pre=K,post=I);tr|A0A0R4J1E3|A0A0R4J1E3_MOUSE(pre=K,post=I);tr|F7CPL2|F7CPL2_MOUSE(pre=K,post=I);sp|Q9QXS6-2|DREB_MOUSE(pre=K,post=I);sp|Q9QXS6-3|DREB_MOUSE(pre=K,post=I)	56320	Dbn1	drebrin 1	0.0113011	1.52912	0.00360401	1.04163
TDAAVEMKR	sp|Q9QXS6|DREB_MOUSE(pre=K,post=I);tr|A0A0R4J1E3|A0A0R4J1E3_MOUSE(pre=K,post=I);tr|F7CPL2|F7CPL2_MOUSE(pre=K,post=I);sp|Q9QXS6-2|DREB_MOUSE(pre=K,post=I);sp|Q9QXS6-3|DREB_MOUSE(pre=K,post=I)	56320	Dbn1	drebrin 1	0.0401611	1.40385	0.0322904	0.803905
CACASHVAK	sp|Q9QXS6|DREB_MOUSE(pre=K,post=V);tr|A0A0R4J1E3|A0A0R4J1E3_MOUSE(pre=K,post=V);tr|F7CPL2|F7CPL2_MOUSE(pre=K,post=V);sp|Q9QXS6-2|DREB_MOUSE(pre=K,post=V);sp|Q9QXS6-3|DREB_MOUSE(pre=K,post=V)	56320	Dbn1	drebrin 1	0.0390175	1.2579	0.0189217	0.981837
ALDEVTSSQPPPPPPPPPPTQEAQETTPSLDEELSKEAK	sp|Q9QXS6|DREB_MOUSE(pre=R,post=V);tr|A0A0R4J1E3|A0A0R4J1E3_MOUSE(pre=R,post=V);sp|Q9QXS6-3|DREB_MOUSE(pre=R,post=V)	56320	Dbn1	drebrin 1	0.0115254	1.85433	0.0266953	1.23903
LKEQSIFGDQRDEEEESQMKK	sp|Q9QXS6|DREB_MOUSE(pre=R,post=S);tr|A0A0R4J1E3|A0A0R4J1E3_MOUSE(pre=R,post=S);sp|Q9QXS6-2|DREB_MOUSE(pre=R,post=S);sp|Q9QXS6-3|DREB_MOUSE(pre=R,post=S)	56320	Dbn1	drebrin 1	0.0177393	1.5958	0.0218756	0.869161
LKEQSIFGDQRDEEEESQMKK	sp|Q9QXS6|DREB_MOUSE(pre=R,post=S);tr|A0A0R4J1E3|A0A0R4J1E3_MOUSE(pre=R,post=S);sp|Q9QXS6-2|DREB_MOUSE(pre=R,post=S);sp|Q9QXS6-3|DREB_MOUSE(pre=R,post=S)	56320	Dbn1	drebrin 1	0.0209914	1.60181	0.022029	1.04641
EQSIFGDQRDEEEESQMKK	sp|Q9QXS6|DREB_MOUSE(pre=K,post=S);tr|A0A0R4J1E3|A0A0R4J1E3_MOUSE(pre=K,post=S);sp|Q9QXS6-2|DREB_MOUSE(pre=K,post=S);sp|Q9QXS6-3|DREB_MOUSE(pre=K,post=S)	56320	Dbn1	drebrin 1	0.00855927	1.4755	0.0173082	0.6682
EQSIFGDQRDEEEESQMKK	sp|Q9QXS6|DREB_MOUSE(pre=K,post=S);tr|A0A0R4J1E3|A0A0R4J1E3_MOUSE(pre=K,post=S);sp|Q9QXS6-2|DREB_MOUSE(pre=K,post=S);sp|Q9QXS6-3|DREB_MOUSE(pre=K,post=S)	56320	Dbn1	drebrin 1	0.0160678	1.41849	0.0325833	0.658921
LKEQSIFGDQRDEEEESQMKK	sp|Q9QXS6|DREB_MOUSE(pre=R,post=S);tr|A0A0R4J1E3|A0A0R4J1E3_MOUSE(pre=R,post=S);sp|Q9QXS6-2|DREB_MOUSE(pre=R,post=S);sp|Q9QXS6-3|DREB_MOUSE(pre=R,post=S)	56320	Dbn1	drebrin 1	0.0184923	1.53585	0.0213084	1.02476
LKEQSIFGDQRDEEEESQMKK	sp|Q9QXS6|DREB_MOUSE(pre=R,post=S);tr|A0A0R4J1E3|A0A0R4J1E3_MOUSE(pre=R,post=S);sp|Q9QXS6-2|DREB_MOUSE(pre=R,post=S);sp|Q9QXS6-3|DREB_MOUSE(pre=R,post=S)	56320	Dbn1	drebrin 1	0.01721	1.48271	0.0272848	0.954203
LKEQSIFGDQRDEEEESQMK	sp|Q9QXS6|DREB_MOUSE(pre=R,post=K);tr|A0A0R4J1E3|A0A0R4J1E3_MOUSE(pre=R,post=K);sp|Q9QXS6-2|DREB_MOUSE(pre=R,post=K);sp|Q9QXS6-3|DREB_MOUSE(pre=R,post=K)	56320	Dbn1	drebrin 1	0.0155457	1.71623	0.0222729	0.956524
ALDEVTSSQPPPPPPPPPPTQEAQETTPSLDEELSKEAK	sp|Q9QXS6|DREB_MOUSE(pre=R,post=V);tr|A0A0R4J1E3|A0A0R4J1E3_MOUSE(pre=R,post=V);sp|Q9QXS6-3|DREB_MOUSE(pre=R,post=V)	56320	Dbn1	drebrin 1	0.0303112	1.74615	0.0361722	1.07849
LKEQSIFGDQRDEEEESQMKK	sp|Q9QXS6|DREB_MOUSE(pre=R,post=S);tr|A0A0R4J1E3|A0A0R4J1E3_MOUSE(pre=R,post=S);sp|Q9QXS6-2|DREB_MOUSE(pre=R,post=S);sp|Q9QXS6-3|DREB_MOUSE(pre=R,post=S)	56320	Dbn1	drebrin 1	0.0268156	1.82435	0.0349131	1.21557
LKEQSIFGDQRDEEEESQMKK	sp|Q9QXS6|DREB_MOUSE(pre=R,post=S);tr|A0A0R4J1E3|A0A0R4J1E3_MOUSE(pre=R,post=S);sp|Q9QXS6-2|DREB_MOUSE(pre=R,post=S);sp|Q9QXS6-3|DREB_MOUSE(pre=R,post=S)	56320	Dbn1	drebrin 1	0.0282801	1.49275	0.0293405	0.874907
QQSLEAEEAK	sp|Q9QXS6|DREB_MOUSE(pre=K,post=R);tr|A0A0R4J1E3|A0A0R4J1E3_MOUSE(pre=K,post=R);sp|Q9QXS6-2|DREB_MOUSE(pre=K,post=R);sp|Q9QXS6-3|DREB_MOUSE(pre=K,post=R)	56320	Dbn1	drebrin 1	0.0044194	1.55087	0.0255049	0.766069
QQSLEAEEAK	sp|Q9QXS6|DREB_MOUSE(pre=K,post=R);tr|A0A0R4J1E3|A0A0R4J1E3_MOUSE(pre=K,post=R);sp|Q9QXS6-2|DREB_MOUSE(pre=K,post=R);sp|Q9QXS6-3|DREB_MOUSE(pre=K,post=R)	56320	Dbn1	drebrin 1	0.016289	1.39507	0.0220194	0.774671
QQSLEAEEAK	sp|Q9QXS6|DREB_MOUSE(pre=K,post=R);tr|A0A0R4J1E3|A0A0R4J1E3_MOUSE(pre=K,post=R);sp|Q9QXS6-2|DREB_MOUSE(pre=K,post=R);sp|Q9QXS6-3|DREB_MOUSE(pre=K,post=R)	56320	Dbn1	drebrin 1	0.00733515	1.40379	0.0159672	0.746056
LKEQSIFGDQRDEEEESQMKK	sp|Q9QXS6|DREB_MOUSE(pre=R,post=S);tr|A0A0R4J1E3|A0A0R4J1E3_MOUSE(pre=R,post=S);sp|Q9QXS6-2|DREB_MOUSE(pre=R,post=S);sp|Q9QXS6-3|DREB_MOUSE(pre=R,post=S)	56320	Dbn1	drebrin 1	0.0145157	1.64145	0.0361312	0.862031
LKEQSIFGDQRDEEEESQM+15.995KK	sp|Q9QXS6|DREB_MOUSE(pre=R,post=S);tr|A0A0R4J1E3|A0A0R4J1E3_MOUSE(pre=R,post=S);sp|Q9QXS6-2|DREB_MOUSE(pre=R,post=S);sp|Q9QXS6-3|DREB_MOUSE(pre=R,post=S)	56320	Dbn1	drebrin 1	0.015799	1.29847	0.0202276	0.719521
QQSLEAEEAK	sp|Q9QXS6|DREB_MOUSE(pre=K,post=R);tr|A0A0R4J1E3|A0A0R4J1E3_MOUSE(pre=K,post=R);sp|Q9QXS6-2|DREB_MOUSE(pre=K,post=R);sp|Q9QXS6-3|DREB_MOUSE(pre=K,post=R)	56320	Dbn1	drebrin 1	0.015215	1.27625	0.0366882	0.638149
ALDEVTSSQPPPPPPPPPPTQEAQETTPSLDEELSKEAK	sp|Q9QXS6|DREB_MOUSE(pre=R,post=V);tr|A0A0R4J1E3|A0A0R4J1E3_MOUSE(pre=R,post=V);sp|Q9QXS6-3|DREB_MOUSE(pre=R,post=V)	56320	Dbn1	drebrin 1	0.00642698	1.79213	0.0444951	1.07198
LKEQSIFGDQRDEEEESQMK	sp|Q9QXS6|DREB_MOUSE(pre=R,post=K);tr|A0A0R4J1E3|A0A0R4J1E3_MOUSE(pre=R,post=K);sp|Q9QXS6-2|DREB_MOUSE(pre=R,post=K);sp|Q9QXS6-3|DREB_MOUSE(pre=R,post=K)	56320	Dbn1	drebrin 1	0.031363	1.66683	0.0387474	0.900278
FVLINWTGEGVNDVRK	sp|Q62418|DBNL_MOUSE(pre=K,post=G);sp|Q62418-2|DBNL_MOUSE(pre=K,post=G);sp|Q62418-3|DBNL_MOUSE(pre=K,post=G)	13169	Dbnl	drebrin-like	0.0443765	0.83696	0.0238884	0.734244
GGALLGLR	sp|Q60925|DBP_MOUSE(pre=G,post=S);tr|E9Q3E4|E9Q3E4_MOUSE(pre=G,post=S);tr|E9Q3E6|E9Q3E6_MOUSE(pre=G,post=S)	13170	Dbp	D site albumin promoter binding protein	0.0182963	1.09196	0.00933039	0.903971
SPSPSPTSPGSLRK	sp|Q9JLM8|DCLK1_MOUSE(pre=K,post=Q);tr|A0A0G2JE54|A0A0G2JE54_MOUSE(pre=K,post=Q);tr|A0A0G2JEN4|A0A0G2JEN4_MOUSE(pre=K,post=Q);tr|A0A0G2JGH1|A0A0G2JGH1_MOUSE(pre=K,post=Q);tr|A0A0G2JGQ6|A0A0G2JGQ6_MOUSE(pre=K,post=Q);tr|A8IP62|A8IP62_MOUSE(pre=K,post=Q);tr|H7BX36|H7BX36_MOUSE(pre=K,post=Q);tr|Q1EDH1|Q1EDH1_MOUSE(pre=K,post=Q);tr|Q80VB6|Q80VB6_MOUSE(pre=K,post=Q);tr|Q8CCN4|Q8CCN4_MOUSE(pre=K,post=Q)	13175	Dclk1	doublecortin-like kinase 1	0.00406251	1.05345	0.0490443	0.599144
VDELTTDLEILKAEIEEKGSDGAASSYQLK	sp|O08788|DCTN1_MOUSE(pre=R,post=Q);tr|D3YX34|D3YX34_MOUSE(pre=R,post=Q);tr|E9Q3M3|E9Q3M3_MOUSE(pre=R,post=Q);tr|E9Q586|E9Q586_MOUSE(pre=R,post=Q);sp|O08788-2|DCTN1_MOUSE(pre=R,post=Q)	13191	Dctn1	dynactin 1	0.0284933	0.61186	0.0163484	0.698983
VDELTTDLEILKAEIEEK	sp|O08788|DCTN1_MOUSE(pre=R,post=G);tr|D3YX34|D3YX34_MOUSE(pre=R,post=G);tr|E9Q3M3|E9Q3M3_MOUSE(pre=R,post=G);tr|E9Q586|E9Q586_MOUSE(pre=R,post=G);sp|O08788-2|DCTN1_MOUSE(pre=R,post=G)	13191	Dctn1	dynactin 1	0.0323373	1.04854	0.0242105	0.825312
SLDFLIELLHKDQLDETVNVEPLTK	sp|O08788|DCTN1_MOUSE(pre=R,post=A);tr|D3YX34|D3YX34_MOUSE(pre=R,post=A);tr|E9Q3M3|E9Q3M3_MOUSE(pre=R,post=A);tr|E9Q586|E9Q586_MOUSE(pre=R,post=A);sp|O08788-2|DCTN1_MOUSE(pre=R,post=A)	13191	Dctn1	dynactin 1	0.0493756	0.89649	0.0238201	0.699752
QSCTILISTMNK	sp|O08788|DCTN1_MOUSE(pre=R,post=L);tr|D3YX34|D3YX34_MOUSE(pre=R,post=L);tr|E9Q3M3|E9Q3M3_MOUSE(pre=R,post=L);tr|E9Q586|E9Q586_MOUSE(pre=R,post=L);sp|O08788-2|DCTN1_MOUSE(pre=R,post=L)	13191	Dctn1	dynactin 1	0.00742996	0.80405	0.000711492	0.902933
MPGTDAPGIPAALAFGSQVSDTLLDCRK	sp|O08788|DCTN1_MOUSE(pre=R,post=H);tr|D3YX34|D3YX34_MOUSE(pre=R,post=H);tr|E9Q3M3|E9Q3M3_MOUSE(pre=R,post=H);tr|E9Q586|E9Q586_MOUSE(pre=R,post=H);sp|O08788-2|DCTN1_MOUSE(pre=R,post=H)	13191	Dctn1	dynactin 1	0.0332949	0.8845	0.0106894	0.901435
MPGTDAPGIPAALAFGSQVSDTLLDCRK	sp|O08788|DCTN1_MOUSE(pre=R,post=H);tr|D3YX34|D3YX34_MOUSE(pre=R,post=H);tr|E9Q3M3|E9Q3M3_MOUSE(pre=R,post=H);tr|E9Q586|E9Q586_MOUSE(pre=R,post=H);sp|O08788-2|DCTN1_MOUSE(pre=R,post=H)	13191	Dctn1	dynactin 1	0.0125277	0.68752	0.0142127	0.591742
MPGTDAPGIPAALAFGSQVSDTLLDCRK	sp|O08788|DCTN1_MOUSE(pre=R,post=H);tr|D3YX34|D3YX34_MOUSE(pre=R,post=H);tr|E9Q3M3|E9Q3M3_MOUSE(pre=R,post=H);tr|E9Q586|E9Q586_MOUSE(pre=R,post=H);sp|O08788-2|DCTN1_MOUSE(pre=R,post=H)	13191	Dctn1	dynactin 1	0.0104085	0.69465	0.0055639	0.819463
SPSAQLMEQVAQLK	sp|O08788|DCTN1_MOUSE(pre=K,post=S);tr|D3YX34|D3YX34_MOUSE(pre=K,post=S);tr|E9Q3M3|E9Q3M3_MOUSE(pre=K,post=S);tr|E9Q586|E9Q586_MOUSE(pre=K,post=S);sp|O08788-2|DCTN1_MOUSE(pre=K,post=S)	13191	Dctn1	dynactin 1	0.00550626	0.62236	0.000365586	0.619514
SLSDTIEKLKDEVLK	sp|O08788|DCTN1_MOUSE(pre=K,post=E);tr|D3YX34|D3YX34_MOUSE(pre=K,post=E);tr|E9Q3M3|E9Q3M3_MOUSE(pre=K,post=E);tr|E9Q586|E9Q586_MOUSE(pre=K,post=E);sp|O08788-2|DCTN1_MOUSE(pre=K,post=E)	13191	Dctn1	dynactin 1	0.0427049	0.82522	0.00452201	0.885353
SPSAQLMEQVAQLK	sp|O08788|DCTN1_MOUSE(pre=K,post=S);tr|D3YX34|D3YX34_MOUSE(pre=K,post=S);tr|E9Q3M3|E9Q3M3_MOUSE(pre=K,post=S);tr|E9Q586|E9Q586_MOUSE(pre=K,post=S);sp|O08788-2|DCTN1_MOUSE(pre=K,post=S)	13191	Dctn1	dynactin 1	0.00822548	0.72484	0.0158236	0.589693
ENLATVEGNFASIDAR	sp|Q99KJ8|DCTN2_MOUSE(pre=R,post=M);tr|Q3TPZ5|Q3TPZ5_MOUSE(pre=R,post=M)	69654	Dctn2	dynactin 2	0.0193568	0.88878	0.00357121	0.810488
ATSISTQLPDDPAK	sp|Q8CBY8|DCTN4_MOUSE(pre=R,post=T);sp|Q8CBY8-2|DCTN4_MOUSE(pre=R,post=T)	67665	Dctn4	dynactin 4	0.0423502	0.62991	0.019112	0.589274
IMSIPNLR	sp|Q8CBY8|DCTN4_MOUSE(pre=R,post=Y);sp|Q8CBY8-2|DCTN4_MOUSE(pre=R,post=Y)	67665	Dctn4	dynactin 4	0.00474929	0.67368	0.0155368	0.756847
VVVPPKELILAGK	sp|Q8CBY8|DCTN4_MOUSE(pre=K,post=D);sp|Q8CBY8-2|DCTN4_MOUSE(pre=K,post=D)	67665	Dctn4	dynactin 4	0.0383041	0.83965	0.0124268	0.792536
VTPQREEGEVTVCFK	sp|Q8CBY8|DCTN4_MOUSE(pre=K,post=M);sp|Q8CBY8-2|DCTN4_MOUSE(pre=K,post=M)	67665	Dctn4	dynactin 4	0.00775106	0.8094	0.00192948	0.810814
WGGGYEGENLMK	sp|Q6NS52|DGKB_MOUSE(pre=R,post=I);sp|Q6NS52-2|DGKB_MOUSE(pre=R,post=I)	217480	Dgkb	diacylglycerol kinase, beta	0.00745897	1.40722	0.0173703	0.798014
SSSQQPNK	sp|Q6NS52|DGKB_MOUSE(pre=K,post=A);sp|Q6NS52-2|DGKB_MOUSE(pre=K,post=A)	217480	Dgkb	diacylglycerol kinase, beta	0.00131641	1.25347	0.00545995	0.647504
ANSVTMDGQGLQITPVPGTHPLLVFVNPK	sp|Q6NS52|DGKB_MOUSE(pre=R,post=S);sp|Q6NS52-2|DGKB_MOUSE(pre=R,post=S)	217480	Dgkb	diacylglycerol kinase, beta	0.0100804	1.17307	0.0114441	0.81519
YNPEGTIDFEGFK	sp|Q6NS52-2|DGKB_MOUSE(pre=K,post=L)	217480	Dgkb	diacylglycerol kinase, beta	0.00989816	1.29258	0.0131241	0.712141
YNPEGTIDFEGFK	sp|Q6NS52-2|DGKB_MOUSE(pre=K,post=L)	217480	Dgkb	diacylglycerol kinase, beta	0.0161868	1.25174	0.0171911	0.650242
VLACGGDGTVGWILDCIEK	sp|Q6NS52|DGKB_MOUSE(pre=R,post=A);sp|Q6NS52-2|DGKB_MOUSE(pre=R,post=A)	217480	Dgkb	diacylglycerol kinase, beta	0.0229483	1.39308	0.0472667	0.880933
VLACGGDGTVGWILDCIEK	sp|Q6NS52|DGKB_MOUSE(pre=R,post=A);sp|Q6NS52-2|DGKB_MOUSE(pre=R,post=A)	217480	Dgkb	diacylglycerol kinase, beta	0.0242947	1.55111	0.0469777	0.592853
RPTLTDAK	sp|Q6NS52|DGKB_MOUSE(pre=K,post=E);sp|Q6NS52-2|DGKB_MOUSE(pre=K,post=E)	217480	Dgkb	diacylglycerol kinase, beta	0.023232	1.17241	0.0332195	0.601678
SKPALLSGGLR	sp|Q6NS52|DGKB_MOUSE(pre=K,post=M);sp|Q6NS52-2|DGKB_MOUSE(pre=K,post=M)	217480	Dgkb	diacylglycerol kinase, beta	0.00207075	1.22647	0.00893793	0.797533
EVMLLTYK	tr|D3YWQ0|D3YWQ0_MOUSE(pre=R,post=S);tr|D3Z2W1|D3Z2W1_MOUSE(pre=R,post=S);tr|D3Z519|D3Z519_MOUSE(pre=R,post=S);tr|S4R2G0|S4R2G0_MOUSE(pre=R,post=S)	320127	Dgki	diacylglycerol kinase, iota	0.0114362	1.11862	0.0223382	0.595721
IVVHTQCIK	sp|Q80UP3|DGKZ_MOUSE(pre=K,post=Q);tr|A2AHJ7|A2AHJ7_MOUSE(pre=K,post=Q);tr|A2AHK0|A2AHK0_MOUSE(pre=K,post=Q);tr|D6RHK9|D6RHK9_MOUSE(pre=K,post=Q)	104418	Dgkz	diacylglycerol kinase zeta	0.00931348	0.82761	0.0109828	0.582957
FEDWLMPILDQMVLEQNTEGVK	sp|Q3TXU5|DHYS_MOUSE(pre=K,post=W)	330817	Dhps	deoxyhypusine synthase	0.045507	0.6259	0.0124494	1.96993
GVDYHALLDAYR	sp|Q3TXU5|DHYS_MOUSE(pre=R,post=T);tr|F6W7I2|F6W7I2_MOUSE(pre=R,post=T)	330817	Dhps	deoxyhypusine synthase	0.0290473	0.6126	0.000546865	1.77494
VYADASLVFPLLVAETFAQK	sp|Q3TXU5|DHYS_MOUSE(pre=K,post=A)	330817	Dhps	deoxyhypusine synthase	0.0285061	0.9057	0.0383247	5.59921
ALFDYDKTKDSGLPSQGLNFR	sp|Q811D0|DLG1_MOUSE(pre=R,post=F);tr|D3Z3B8|D3Z3B8_MOUSE(pre=R,post=F);tr|E9Q9H0|E9Q9H0_MOUSE(pre=R,post=F);tr|F6UDT8|F6UDT8_MOUSE(pre=R,post=F);tr|H7BWY4|H7BWY4_MOUSE(pre=R,post=F);sp|Q811D0-2|DLG1_MOUSE(pre=R,post=F);sp|Q811D0-3|DLG1_MOUSE(pre=R,post=F)	13383	Dlg1	discs large MAGUK scaffold protein 1	0.0345325	1.04865	0.0432196	0.860584
LEQEFGEYFTAIVQGDTLEDIYNQCK	sp|Q91XM9|DLG2_MOUSE(pre=K,post=L);tr|D3YUZ8|D3YUZ8_MOUSE(pre=K,post=L);tr|D3YWU0|D3YWU0_MOUSE(pre=K,post=L);tr|E9Q2L2|E9Q2L2_MOUSE(pre=K,post=L);sp|Q91XM9-2|DLG2_MOUSE(pre=K,post=L);sp|Q91XM9-3|DLG2_MOUSE(pre=K,post=L);sp|Q91XM9-4|DLG2_MOUSE(pre=K,post=L);sp|Q91XM9-6|DLG2_MOUSE(pre=K,post=L);sp|Q91XM9-7|DLG2_MOUSE(pre=K,post=L);sp|Q91XM9-8|DLG2_MOUSE(pre=K,post=L)	23859	Dlg2	discs large MAGUK scaffold protein 2	0.042802	1.6762	0.0478344	2.28728
GASHEQAAAALK	sp|Q91XM9|DLG2_MOUSE(pre=R,post=G);tr|D3YUZ8|D3YUZ8_MOUSE(pre=R,post=G);tr|D3YWU0|D3YWU0_MOUSE(pre=R,post=G);tr|E9Q2L2|E9Q2L2_MOUSE(pre=R,post=G);sp|Q91XM9-2|DLG2_MOUSE(pre=R,post=G);sp|Q91XM9-3|DLG2_MOUSE(pre=R,post=G);sp|Q91XM9-4|DLG2_MOUSE(pre=R,post=G);sp|Q91XM9-6|DLG2_MOUSE(pre=R,post=G);sp|Q91XM9-7|DLG2_MOUSE(pre=R,post=G)	23859	Dlg2	discs large MAGUK scaffold protein 2	0.0199956	1.47721	0.00947622	0.925205
NTYDVVYLK	sp|Q62108|DLG4_MOUSE(pre=K,post=V);tr|B1AR31|B1AR31_MOUSE(pre=K,post=V);sp|Q62108-2|DLG4_MOUSE(pre=K,post=V);sp|Q62108-3|DLG4_MOUSE(pre=K,post=V)	13385	Dlg4	discs large MAGUK scaffold protein 4	0.0378494	1.5995	0.0278103	0.921926
SLENVLEINK	sp|Q62108|DLG4_MOUSE(pre=R,post=R);sp|Q62108-2|DLG4_MOUSE(pre=R,post=R);sp|Q62108-3|DLG4_MOUSE(pre=R,post=R)	13385	Dlg4	discs large MAGUK scaffold protein 4	0.0206303	1.21372	0.0438013	0.737303
VIEDLSGPYIWVPAR	sp|Q62108|DLG4_MOUSE(pre=R,post=E);sp|Q62108-2|DLG4_MOUSE(pre=R,post=E);sp|Q62108-3|DLG4_MOUSE(pre=R,post=E)	13385	Dlg4	discs large MAGUK scaffold protein 4	0.0167772	1.16976	0.0259141	0.67662
SLENVLEINKR	sp|Q62108|DLG4_MOUSE(pre=R,post=I);sp|Q62108-2|DLG4_MOUSE(pre=R,post=I);sp|Q62108-3|DLG4_MOUSE(pre=R,post=I)	13385	Dlg4	discs large MAGUK scaffold protein 4	0.0354117	1.40567	0.0250062	0.833885
ASPDESQTLR	sp|Q9D415|DLGP1_MOUSE(pre=K,post=Y);tr|D3Z709|D3Z709_MOUSE(pre=K,post=Y);sp|Q9D415-2|DLGP1_MOUSE(pre=K,post=Y);sp|Q9D415-3|DLGP1_MOUSE(pre=K,post=Y);sp|Q9D415-4|DLGP1_MOUSE(pre=K,post=Y);sp|Q9D415-5|DLGP1_MOUSE(pre=K,post=Y);sp|Q9D415-6|DLGP1_MOUSE(pre=K,post=Y)	224997	Dlgap1	DLG associated protein 1	0.0358667	1.65177	0.04569	0.765093
FLELQQLK	sp|Q6PFD5|DLGP3_MOUSE(pre=K,post=A);tr|B1AS06|B1AS06_MOUSE(pre=K,post=A);tr|Q3TY61|Q3TY61_MOUSE(pre=K,post=A)	242667	Dlgap3	DLG associated protein 3	0.0183676	1.36008	0.0162756	0.873807
DTDSDTQDANDSSCK	sp|B1AZP2|DLGP4_MOUSE(pre=R,post=S);sp|B1AZP2-2|DLGP4_MOUSE(pre=R,post=S);sp|B1AZP2-3|DLGP4_MOUSE(pre=R,post=S);tr|B7ZNS2|B7ZNS2_MOUSE(pre=R,post=S);tr|E9PUF2|E9PUF2_MOUSE(pre=R,post=S);tr|F6YMR0|F6YMR0_MOUSE(pre=R,post=S);tr|H3BJW9|H3BJW9_MOUSE(pre=R,post=S);tr|H3BKJ0|H3BKJ0_MOUSE(pre=R,post=S);tr|H3BL90|H3BL90_MOUSE(pre=R,post=S);tr|I1E4X0|I1E4X0_MOUSE(pre=R,post=S)	228836	Dlgap4	DLG associated protein 4	0.0167051	0.95657	0.00675451	0.611686
ATQQSLGEQSNPRR	sp|B1AZP2|DLGP4_MOUSE(pre=R,post=S);sp|B1AZP2-2|DLGP4_MOUSE(pre=R,post=S);tr|B7ZNS2|B7ZNS2_MOUSE(pre=R,post=S)	228836	Dlgap4	DLG associated protein 4	0.00632552	1.27567	0.0322071	0.648244
ATQQSLGEQSNPRR	sp|B1AZP2|DLGP4_MOUSE(pre=R,post=S);sp|B1AZP2-2|DLGP4_MOUSE(pre=R,post=S);tr|B7ZNS2|B7ZNS2_MOUSE(pre=R,post=S)	228836	Dlgap4	DLG associated protein 4	0.00863474	1.40574	0.0219806	0.62747
RDTDSDTQDANDSSCK	sp|B1AZP2|DLGP4_MOUSE(pre=R,post=S);sp|B1AZP2-2|DLGP4_MOUSE(pre=R,post=S);sp|B1AZP2-3|DLGP4_MOUSE(pre=R,post=S);tr|B7ZNS2|B7ZNS2_MOUSE(pre=R,post=S);tr|E9PUF2|E9PUF2_MOUSE(pre=R,post=S);tr|F6YMR0|F6YMR0_MOUSE(pre=R,post=S);tr|H3BJW9|H3BJW9_MOUSE(pre=R,post=S);tr|H3BKJ0|H3BKJ0_MOUSE(pre=R,post=S);tr|H3BL90|H3BL90_MOUSE(pre=R,post=S);tr|I1E4X0|I1E4X0_MOUSE(pre=R,post=S)	228836	Dlgap4	DLG associated protein 4	0.0301791	1.28798	0.0133108	1.14489
APSMEGTAGK	sp|B1AZP2|DLGP4_MOUSE(pre=K,post=V);sp|B1AZP2-2|DLGP4_MOUSE(pre=K,post=V);tr|B7ZNS2|B7ZNS2_MOUSE(pre=K,post=V)	228836	Dlgap4	DLG associated protein 4	0.0259419	1.65036	0.0436986	0.794937
SSSLPSYGR	sp|Q9WV69|DEMA_MOUSE(pre=K,post=T);sp|Q9WV69-2|DEMA_MOUSE(pre=K,post=T);sp|Q9WV69-3|DEMA_MOUSE(pre=K,post=T);sp|Q9WV69-4|DEMA_MOUSE(pre=K,post=T)	13829	Dmtn	dematin actin binding protein	0.0105987	1.20408	0.0291022	0.613173
ESVGGSPQSK	sp|Q9WV69|DEMA_MOUSE(pre=R,post=H);sp|Q9WV69-2|DEMA_MOUSE(pre=R,post=H);sp|Q9WV69-3|DEMA_MOUSE(pre=R,post=H);sp|Q9WV69-4|DEMA_MOUSE(pre=R,post=H)	13829	Dmtn	dematin actin binding protein	0.0222893	1.42596	0.0403275	0.681081
MDNQVLGYK	sp|Q9WV69|DEMA_MOUSE(pre=K,post=D);sp|Q9WV69-2|DEMA_MOUSE(pre=K,post=D);sp|Q9WV69-3|DEMA_MOUSE(pre=K,post=D);sp|Q9WV69-4|DEMA_MOUSE(pre=K,post=D)	13829	Dmtn	dematin actin binding protein	0.0299176	1.25603	0.0472693	0.597782
VNFPENGFLSPDKLSLLEK	sp|P63037|DNJA1_MOUSE(pre=K,post=L);tr|Q5NTY0|Q5NTY0_MOUSE(pre=K,post=L)	15502	Dnaja1	DnaJ heat shock protein family (Hsp40) member A1	0.0298076	1.26355	0.0157437	1.10172
TIVITSHPGQIVK	sp|P63037|DNJA1_MOUSE(pre=R,post=H);tr|Q5NTY0|Q5NTY0_MOUSE(pre=R,post=H)	15502	Dnaja1	DnaJ heat shock protein family (Hsp40) member A1	0.00970452	0.86771	0.0147286	0.702127
VKETTYYDVLGVKPNATQEELKK	sp|P63037|DNJA1_MOUSE(pre=M,post=A);tr|B1AXX9|B1AXX9_MOUSE(pre=M,post=A);tr|B1AXY0|B1AXY0_MOUSE(pre=M,post=A);tr|B1AXY1|B1AXY1_MOUSE(pre=M,post=A);tr|Q5NTY0|Q5NTY0_MOUSE(pre=M,post=A)	15502	Dnaja1	DnaJ heat shock protein family (Hsp40) member A1	0.0294576	0.75718	0.00929999	0.640691
GAVECCPNCR	sp|P63037|DNJA1_MOUSE(pre=K,post=G);tr|B1AXY0|B1AXY0_MOUSE(pre=K,post=G);tr|B1AXY1|B1AXY1_MOUSE(pre=K,post=G);tr|Q5NTY0|Q5NTY0_MOUSE(pre=K,post=G)	15502	Dnaja1	DnaJ heat shock protein family (Hsp40) member A1	0.0113198	1.05424	0.00489656	0.921563
KGAVECCPNCR	sp|P63037|DNJA1_MOUSE(pre=K,post=G);tr|B1AXY0|B1AXY0_MOUSE(pre=K,post=G);tr|B1AXY1|B1AXY1_MOUSE(pre=K,post=G);tr|Q5NTY0|Q5NTY0_MOUSE(pre=K,post=G)	15502	Dnaja1	DnaJ heat shock protein family (Hsp40) member A1	0.0302774	0.73536	0.000220134	0.585826
ITFTGEADQAPGVEPGDIVLLLQEKEHEVFQR	sp|Q9QYJ0|DNJA2_MOUSE(pre=R,post=D)	56445	Dnaja2	DnaJ heat shock protein family (Hsp40) member A2	0.0377124	0.70786	0.0391998	0.642845
QLAPGMVQQMQSVCSDCNGEGEVINEKDR	sp|Q9QYJ0|DNJA2_MOUSE(pre=R,post=C)	56445	Dnaja2	DnaJ heat shock protein family (Hsp40) member A2	0.0050361	0.74374	0.0108578	0.608108
ILEVHVDKGMK	sp|Q9QYJ0|DNJA2_MOUSE(pre=K,post=H)	56445	Dnaja2	DnaJ heat shock protein family (Hsp40) member A2	0.0375626	1.11031	0.0302153	0.599106
SQADQFCQR	sp|Q8R1A4|DOCK7_MOUSE(pre=K,post=L);tr|A0A0U1RNK7|A0A0U1RNK7_MOUSE(pre=K,post=L);tr|A2A9M4|A2A9M4_MOUSE(pre=K,post=L);tr|A2A9M5|A2A9M5_MOUSE(pre=K,post=L);tr|E9PX48|E9PX48_MOUSE(pre=K,post=L);sp|Q8R1A4-2|DOCK7_MOUSE(pre=K,post=L)	67299	Dock7	dedicator of cytokinesis 7	0.0156439	1.48114	0.0075649	0.64877
IANMFELSLPFR	sp|Q8R1A4|DOCK7_MOUSE(pre=K,post=Q);tr|A0A0U1RNK7|A0A0U1RNK7_MOUSE(pre=K,post=Q);tr|A0A0U1RNY4|A0A0U1RNY4_MOUSE(pre=K,post=Q);tr|A2A9M4|A2A9M4_MOUSE(pre=K,post=Q);tr|A2A9M5|A2A9M5_MOUSE(pre=K,post=Q);tr|E9PX48|E9PX48_MOUSE(pre=K,post=Q);sp|Q8R1A4-2|DOCK7_MOUSE(pre=K,post=Q)	67299	Dock7	dedicator of cytokinesis 7	0.0045662	1.4878	0.012904	0.850544
VLQQGDIGECAEPYMIFK	sp|Q8R1A4|DOCK7_MOUSE(pre=K,post=E);tr|A0A0U1RNK7|A0A0U1RNK7_MOUSE(pre=K,post=E);tr|A2A9M4|A2A9M4_MOUSE(pre=K,post=E);tr|A2A9M5|A2A9M5_MOUSE(pre=K,post=E);tr|E9PX48|E9PX48_MOUSE(pre=K,post=E);sp|Q8R1A4-2|DOCK7_MOUSE(pre=K,post=E)	67299	Dock7	dedicator of cytokinesis 7	0.00660015	1.25671	0.0149241	0.837182
VQFMYGEDPSNAMPVIFGK	sp|Q8R1A4|DOCK7_MOUSE(pre=K,post=S);tr|A0A0U1RNK7|A0A0U1RNK7_MOUSE(pre=K,post=S);tr|A0A0U1RNY4|A0A0U1RNY4_MOUSE(pre=K,post=S);tr|A2A9M4|A2A9M4_MOUSE(pre=K,post=S);tr|A2A9M5|A2A9M5_MOUSE(pre=K,post=S);tr|E9PX48|E9PX48_MOUSE(pre=K,post=S);sp|Q8R1A4-2|DOCK7_MOUSE(pre=K,post=S)	67299	Dock7	dedicator of cytokinesis 7	0.0216354	1.54521	0.022612	0.751133
SPSGSAFGSQENLR	sp|Q8R1A4|DOCK7_MOUSE(pre=R,post=W);tr|A0A0U1RNK7|A0A0U1RNK7_MOUSE(pre=R,post=W);tr|A2A9M4|A2A9M4_MOUSE(pre=R,post=W);tr|A2A9M5|A2A9M5_MOUSE(pre=R,post=W);tr|E9PX48|E9PX48_MOUSE(pre=R,post=W);sp|Q8R1A4-2|DOCK7_MOUSE(pre=R,post=W)	67299	Dock7	dedicator of cytokinesis 7	0.00181319	1.0915	8.64135e-05	0.606901
AALAGGTTMIIDHVVPEPGTSLLAAFDQWR	sp|O08553|DPYL2_MOUSE(pre=K,post=E)	12934	Dpysl2	dihydropyrimidinase-like 2	0.00496201	1.00696	0.0194471	0.8636
AALAGGTTMIIDHVVPEPGTSLLAAFDQWREWADSK	sp|O08553|DPYL2_MOUSE(pre=K,post=S)	12934	Dpysl2	dihydropyrimidinase-like 2	0.0170333	0.96553	0.0328027	1.04372
AALAGGTTMIIDHVVPEPGTSLLAAFDQWREWADSK	sp|O08553|DPYL2_MOUSE(pre=K,post=S)	12934	Dpysl2	dihydropyrimidinase-like 2	0.0452547	1.2122	0.0272543	1.48555
AALAGGTTMIIDHVVPEPGTSLLAAFDQWREWADSK	sp|O08553|DPYL2_MOUSE(pre=K,post=S)	12934	Dpysl2	dihydropyrimidinase-like 2	0.0446409	1.1207	0.0197447	1.25798
MVIPGGIDVHTHFQMPYK	sp|Q62188|DPYL3_MOUSE(pre=K,post=G);tr|E9PWE8|E9PWE8_MOUSE(pre=K,post=G);tr|Q3TT92|Q3TT92_MOUSE(pre=K,post=G)	22240	Dpysl3	dihydropyrimidinase-like 3	0.0178621	0.85095	0.0460563	0.637543
GLLSEQKPVGGDPK	sp|Q91ZU6|DYST_MOUSE(pre=K,post=A);tr|A0A087WSP0|A0A087WSP0_MOUSE(pre=K,post=A);tr|E9Q9X1|E9Q9X1_MOUSE(pre=K,post=A);sp|Q91ZU6-2|DYST_MOUSE(pre=K,post=A);sp|Q91ZU6-3|DYST_MOUSE(pre=K,post=A);sp|Q91ZU6-4|DYST_MOUSE(pre=K,post=A);tr|S4R1P5|S4R1P5_MOUSE(pre=K,post=A);tr|S4R1Y6|S4R1Y6_MOUSE(pre=K,post=A)	13518	Dst	dystonin	0.0150023	1.72313	0.0136236	1.30842
LVSDTITQK	sp|Q91ZU6|DYST_MOUSE(pre=R,post=V);tr|A0A087WSP0|A0A087WSP0_MOUSE(pre=R,post=V);tr|E9Q9X1|E9Q9X1_MOUSE(pre=R,post=V);sp|Q91ZU6-2|DYST_MOUSE(pre=R,post=V);sp|Q91ZU6-3|DYST_MOUSE(pre=R,post=V);sp|Q91ZU6-4|DYST_MOUSE(pre=R,post=V);tr|S4R1P5|S4R1P5_MOUSE(pre=R,post=V)	13518	Dst	dystonin	0.0143496	1.39663	0.014484	0.770068
IAASAEPADRVK	sp|Q91ZU6|DYST_MOUSE(pre=K,post=L);tr|A0A087WSP0|A0A087WSP0_MOUSE(pre=K,post=L);tr|E9Q9X1|E9Q9X1_MOUSE(pre=K,post=L);sp|Q91ZU6-2|DYST_MOUSE(pre=K,post=L);sp|Q91ZU6-3|DYST_MOUSE(pre=K,post=L);sp|Q91ZU6-4|DYST_MOUSE(pre=K,post=L);tr|S4R1P5|S4R1P5_MOUSE(pre=K,post=L)	13518	Dst	dystonin	0.0465114	1.09056	0.0336883	0.603515
CVNERNEK	sp|Q91ZU6|DYST_MOUSE(pre=K,post=L);tr|A0A087WSP0|A0A087WSP0_MOUSE(pre=K,post=L);tr|E9Q9X1|E9Q9X1_MOUSE(pre=K,post=L);sp|Q91ZU6-2|DYST_MOUSE(pre=K,post=L);sp|Q91ZU6-3|DYST_MOUSE(pre=K,post=L);sp|Q91ZU6-4|DYST_MOUSE(pre=K,post=L);tr|S4R1P5|S4R1P5_MOUSE(pre=K,post=L)	13518	Dst	dystonin	0.0242496	1.47833	0.0228345	1.22501
IDQILESLER	sp|Q91ZU6|DYST_MOUSE(pre=K,post=I);tr|A0A087WSP0|A0A087WSP0_MOUSE(pre=K,post=I);tr|E9Q9X1|E9Q9X1_MOUSE(pre=K,post=I);sp|Q91ZU6-2|DYST_MOUSE(pre=K,post=I);sp|Q91ZU6-3|DYST_MOUSE(pre=K,post=I);sp|Q91ZU6-4|DYST_MOUSE(pre=K,post=I);tr|S4R1P5|S4R1P5_MOUSE(pre=K,post=I);tr|S4R1Y6|S4R1Y6_MOUSE(pre=K,post=I)	13518	Dst	dystonin	0.0119513	1.29888	0.00159228	0.69586
ALQEDILLRK	sp|Q91ZU6|DYST_MOUSE(pre=K,post=Q);tr|A0A087WSP0|A0A087WSP0_MOUSE(pre=R,post=Q);tr|E9Q9X1|E9Q9X1_MOUSE(pre=K,post=Q);sp|Q91ZU6-2|DYST_MOUSE(pre=K,post=Q);sp|Q91ZU6-3|DYST_MOUSE(pre=K,post=Q);sp|Q91ZU6-4|DYST_MOUSE(pre=K,post=Q);tr|S4R1P5|S4R1P5_MOUSE(pre=R,post=Q)	13518	Dst	dystonin	0.0196346	1.55739	0.0163392	0.924613
AFTMDILR	sp|Q91ZU6|DYST_MOUSE(pre=K,post=H);tr|A0A087WSP0|A0A087WSP0_MOUSE(pre=K,post=H);tr|E9Q9X1|E9Q9X1_MOUSE(pre=K,post=H);sp|Q91ZU6-2|DYST_MOUSE(pre=K,post=H);sp|Q91ZU6-3|DYST_MOUSE(pre=K,post=H);sp|Q91ZU6-4|DYST_MOUSE(pre=K,post=H);tr|S4R1P5|S4R1P5_MOUSE(pre=K,post=H)	13518	Dst	dystonin	0.00712092	1.44885	0.0162182	0.85255
YYQELLK	sp|Q91ZU6|DYST_MOUSE(pre=K,post=S);tr|A0A087WPR7|A0A087WPR7_MOUSE(pre=K,post=S);tr|A0A087WRB8|A0A087WRB8_MOUSE(pre=K,post=S);tr|A0A087WSP0|A0A087WSP0_MOUSE(pre=K,post=S);tr|E9Q9X1|E9Q9X1_MOUSE(pre=K,post=S);sp|Q91ZU6-2|DYST_MOUSE(pre=K,post=S);sp|Q91ZU6-3|DYST_MOUSE(pre=K,post=S);sp|Q91ZU6-4|DYST_MOUSE(pre=K,post=S);sp|Q91ZU6-5|DYST_MOUSE(pre=K,post=S);tr|S4R1P5|S4R1P5_MOUSE(pre=K,post=S)	13518	Dst	dystonin	0.0157212	1.21063	0.0198358	0.660826
QSVDQALLNGLELLK	sp|Q91ZU6|DYST_MOUSE(pre=K,post=Q);tr|A0A087WSP0|A0A087WSP0_MOUSE(pre=K,post=Q);tr|E9Q9X1|E9Q9X1_MOUSE(pre=K,post=Q);sp|Q91ZU6-2|DYST_MOUSE(pre=K,post=Q);sp|Q91ZU6-3|DYST_MOUSE(pre=K,post=Q);sp|Q91ZU6-4|DYST_MOUSE(pre=K,post=Q);tr|S4R1P5|S4R1P5_MOUSE(pre=K,post=Q)	13518	Dst	dystonin	0.00645335	1.01673	0.0318826	0.656454
KLEEFSTLLQK	sp|Q91ZU6|DYST_MOUSE(pre=R,post=A);tr|A0A087WSP0|A0A087WSP0_MOUSE(pre=R,post=A);tr|E9Q9X1|E9Q9X1_MOUSE(pre=R,post=A);sp|Q91ZU6-2|DYST_MOUSE(pre=R,post=A);sp|Q91ZU6-3|DYST_MOUSE(pre=R,post=A);sp|Q91ZU6-4|DYST_MOUSE(pre=R,post=A);tr|S4R1P5|S4R1P5_MOUSE(pre=R,post=A)	13518	Dst	dystonin	0.0100885	1.41325	0.0140626	0.852502
ITEQEKLK	sp|Q91ZU6|DYST_MOUSE(pre=R,post=K);tr|A0A087WPR7|A0A087WPR7_MOUSE(pre=R,post=K);tr|A0A087WRB8|A0A087WRB8_MOUSE(pre=R,post=K);tr|A0A087WSP0|A0A087WSP0_MOUSE(pre=R,post=K);tr|E9Q9X1|E9Q9X1_MOUSE(pre=R,post=K);sp|Q91ZU6-2|DYST_MOUSE(pre=R,post=K);sp|Q91ZU6-3|DYST_MOUSE(pre=R,post=K);sp|Q91ZU6-4|DYST_MOUSE(pre=R,post=K);sp|Q91ZU6-5|DYST_MOUSE(pre=R,post=K);tr|S4R1P5|S4R1P5_MOUSE(pre=R,post=K)	13518	Dst	dystonin	0.0304725	1.16388	0.026224	0.86572
QVPVVKPSLGTEDLRK	sp|Q91ZU6|DYST_MOUSE(pre=K,post=S);tr|A0A087WSP0|A0A087WSP0_MOUSE(pre=K,post=S);tr|E9Q9X1|E9Q9X1_MOUSE(pre=K,post=S);sp|Q91ZU6-2|DYST_MOUSE(pre=K,post=S);sp|Q91ZU6-3|DYST_MOUSE(pre=K,post=S);sp|Q91ZU6-4|DYST_MOUSE(pre=K,post=S);tr|S4R1P5|S4R1P5_MOUSE(pre=K,post=S)	13518	Dst	dystonin	0.0258247	1.26612	0.0275056	0.750065
SSLLDQNLTEEEVNMK	sp|Q91ZU6|DYST_MOUSE(pre=K,post=F);tr|A0A087WPR7|A0A087WPR7_MOUSE(pre=K,post=F);tr|A0A087WRB8|A0A087WRB8_MOUSE(pre=K,post=F);tr|A0A087WSP0|A0A087WSP0_MOUSE(pre=K,post=F);tr|E9Q9X1|E9Q9X1_MOUSE(pre=K,post=F);sp|Q91ZU6-2|DYST_MOUSE(pre=K,post=F);sp|Q91ZU6-3|DYST_MOUSE(pre=K,post=F);sp|Q91ZU6-4|DYST_MOUSE(pre=K,post=F);sp|Q91ZU6-5|DYST_MOUSE(pre=K,post=F);tr|S4R1P5|S4R1P5_MOUSE(pre=K,post=F)	13518	Dst	dystonin	0.00296247	1.04395	0.0312152	0.602824
ALYNQYLQFK	sp|Q91ZU6|DYST_MOUSE(pre=K,post=E);tr|A0A087WRB8|A0A087WRB8_MOUSE(pre=K,post=E);tr|E9Q9X1|E9Q9X1_MOUSE(pre=K,post=E);sp|Q91ZU6-2|DYST_MOUSE(pre=K,post=E);sp|Q91ZU6-3|DYST_MOUSE(pre=K,post=E);sp|Q91ZU6-4|DYST_MOUSE(pre=K,post=E);tr|S4R1P5|S4R1P5_MOUSE(pre=K,post=E)	13518	Dst	dystonin	0.0138996	1.16304	0.0270992	0.72305
GEAASQVQER	sp|Q91ZU6|DYST_MOUSE(pre=K,post=Q);tr|A0A087WSP0|A0A087WSP0_MOUSE(pre=K,post=Q);tr|E9Q9X1|E9Q9X1_MOUSE(pre=K,post=Q);sp|Q91ZU6-2|DYST_MOUSE(pre=K,post=Q);sp|Q91ZU6-3|DYST_MOUSE(pre=K,post=Q);sp|Q91ZU6-4|DYST_MOUSE(pre=K,post=Q);tr|S4R1P5|S4R1P5_MOUSE(pre=K,post=Q)	13518	Dst	dystonin	0.0239055	1.61089	0.00322997	0.964614
IKEAQEVCEDLSALVKEEYLK	sp|Q91ZU6|DYST_MOUSE(pre=K,post=A);tr|A0A087WSP0|A0A087WSP0_MOUSE(pre=K,post=A);tr|E9Q9X1|E9Q9X1_MOUSE(pre=K,post=A);sp|Q91ZU6-2|DYST_MOUSE(pre=K,post=A);sp|Q91ZU6-3|DYST_MOUSE(pre=K,post=A);sp|Q91ZU6-4|DYST_MOUSE(pre=K,post=A);tr|S4R1P5|S4R1P5_MOUSE(pre=K,post=A)	13518	Dst	dystonin	0.0307924	1.68379	0.0161229	0.953217
LISNQEAFVIGDGTVELQK	sp|Q91ZU6|DYST_MOUSE(pre=R,post=Y);tr|A0A087WSP0|A0A087WSP0_MOUSE(pre=R,post=Y);tr|E9Q9X1|E9Q9X1_MOUSE(pre=R,post=Y);sp|Q91ZU6-2|DYST_MOUSE(pre=R,post=Y);sp|Q91ZU6-3|DYST_MOUSE(pre=R,post=Y);sp|Q91ZU6-4|DYST_MOUSE(pre=R,post=Y);tr|S4R1P5|S4R1P5_MOUSE(pre=R,post=Y)	13518	Dst	dystonin	0.0147472	1.21118	0.0120095	0.733507
SVITYVSSLYDAFPK	sp|Q91ZU6|DYST_MOUSE(pre=K,post=V);tr|A0A087WRB8|A0A087WRB8_MOUSE(pre=K,post=V);tr|E9Q9X1|E9Q9X1_MOUSE(pre=K,post=V);sp|Q91ZU6-2|DYST_MOUSE(pre=K,post=V);sp|Q91ZU6-3|DYST_MOUSE(pre=K,post=V);sp|Q91ZU6-4|DYST_MOUSE(pre=K,post=V);sp|Q91ZU6-6|DYST_MOUSE(pre=K,post=V);sp|Q91ZU6-8|DYST_MOUSE(pre=K,post=V);tr|S4R1P5|S4R1P5_MOUSE(pre=K,post=V)	13518	Dst	dystonin	0.0466617	1.09486	0.0238756	0.589556
VEEIDAAILR	sp|Q91ZU6|DYST_MOUSE(pre=K,post=S);tr|A0A087WSP0|A0A087WSP0_MOUSE(pre=K,post=S);tr|E9Q9X1|E9Q9X1_MOUSE(pre=K,post=S);sp|Q91ZU6-2|DYST_MOUSE(pre=K,post=S);sp|Q91ZU6-3|DYST_MOUSE(pre=K,post=S);sp|Q91ZU6-4|DYST_MOUSE(pre=K,post=S);tr|S4R1P5|S4R1P5_MOUSE(pre=K,post=S)	13518	Dst	dystonin	0.0102833	1.25309	0.00338829	0.673303
LEEFSTLLQK	sp|Q91ZU6|DYST_MOUSE(pre=K,post=A);tr|A0A087WSP0|A0A087WSP0_MOUSE(pre=K,post=A);tr|E9Q9X1|E9Q9X1_MOUSE(pre=K,post=A);sp|Q91ZU6-2|DYST_MOUSE(pre=K,post=A);sp|Q91ZU6-3|DYST_MOUSE(pre=K,post=A);sp|Q91ZU6-4|DYST_MOUSE(pre=K,post=A);tr|S4R1P5|S4R1P5_MOUSE(pre=K,post=A)	13518	Dst	dystonin	0.00954428	1.22442	0.00969635	0.606469
DSVSCEDK	sp|Q91ZU6|DYST_MOUSE(pre=R,post=L);tr|A0A087WPR7|A0A087WPR7_MOUSE(pre=R,post=L);tr|A0A087WRB8|A0A087WRB8_MOUSE(pre=R,post=L);tr|A0A087WSP0|A0A087WSP0_MOUSE(pre=R,post=L);tr|E9Q9X1|E9Q9X1_MOUSE(pre=R,post=L);sp|Q91ZU6-2|DYST_MOUSE(pre=R,post=L);sp|Q91ZU6-3|DYST_MOUSE(pre=R,post=L);sp|Q91ZU6-4|DYST_MOUSE(pre=R,post=L);sp|Q91ZU6-5|DYST_MOUSE(pre=R,post=L);tr|S4R1P5|S4R1P5_MOUSE(pre=R,post=L)	13518	Dst	dystonin	0.0128572	1.68496	0.00536092	1.01673
LCEEEAVIADKNNIENLMSTLK	sp|Q91ZU6|DYST_MOUSE(pre=K,post=Q);tr|A0A087WPR7|A0A087WPR7_MOUSE(pre=K,post=Q);tr|A0A087WRB8|A0A087WRB8_MOUSE(pre=K,post=Q);tr|A0A087WSP0|A0A087WSP0_MOUSE(pre=K,post=Q);tr|E9Q9X1|E9Q9X1_MOUSE(pre=K,post=Q);sp|Q91ZU6-2|DYST_MOUSE(pre=K,post=Q);sp|Q91ZU6-3|DYST_MOUSE(pre=K,post=Q);sp|Q91ZU6-4|DYST_MOUSE(pre=K,post=Q);sp|Q91ZU6-5|DYST_MOUSE(pre=K,post=Q);tr|S4R1P5|S4R1P5_MOUSE(pre=K,post=Q)	13518	Dst	dystonin	0.0210929	1.22358	0.0449816	0.671131
LDVLESLLNSQK	sp|Q91ZU6|DYST_MOUSE(pre=K,post=D);tr|A0A087WSP0|A0A087WSP0_MOUSE(pre=K,post=D);tr|E9Q9X1|E9Q9X1_MOUSE(pre=K,post=D);sp|Q91ZU6-2|DYST_MOUSE(pre=K,post=D);sp|Q91ZU6-3|DYST_MOUSE(pre=K,post=D);sp|Q91ZU6-4|DYST_MOUSE(pre=K,post=D);tr|S4R1P5|S4R1P5_MOUSE(pre=K,post=D)	13518	Dst	dystonin	0.0165698	1.09576	0.00771578	0.932828
MLTTEQTK	sp|Q91ZU6|DYST_MOUSE(pre=R,post=L);tr|A0A087WPR7|A0A087WPR7_MOUSE(pre=R,post=L);tr|A0A087WRB8|A0A087WRB8_MOUSE(pre=R,post=L);tr|A0A087WSP0|A0A087WSP0_MOUSE(pre=R,post=L);tr|E9Q9X1|E9Q9X1_MOUSE(pre=R,post=L);sp|Q91ZU6-2|DYST_MOUSE(pre=R,post=L);sp|Q91ZU6-3|DYST_MOUSE(pre=R,post=L);sp|Q91ZU6-4|DYST_MOUSE(pre=R,post=L);sp|Q91ZU6-5|DYST_MOUSE(pre=R,post=L);tr|S4R1P5|S4R1P5_MOUSE(pre=R,post=L)	13518	Dst	dystonin	0.00463112	1.10474	0.00739775	0.67506
LDVLESLLNSQK	sp|Q91ZU6|DYST_MOUSE(pre=K,post=D);tr|A0A087WSP0|A0A087WSP0_MOUSE(pre=K,post=D);tr|E9Q9X1|E9Q9X1_MOUSE(pre=K,post=D);sp|Q91ZU6-2|DYST_MOUSE(pre=K,post=D);sp|Q91ZU6-3|DYST_MOUSE(pre=K,post=D);sp|Q91ZU6-4|DYST_MOUSE(pre=K,post=D);tr|S4R1P5|S4R1P5_MOUSE(pre=K,post=D)	13518	Dst	dystonin	0.048606	1.35044	0.0294292	0.806503
TFPNNPLELK	sp|Q91ZU6|DYST_MOUSE(pre=R,post=A);tr|A0A087WRB8|A0A087WRB8_MOUSE(pre=R,post=A);tr|E9Q9X1|E9Q9X1_MOUSE(pre=R,post=A);sp|Q91ZU6-2|DYST_MOUSE(pre=R,post=A);sp|Q91ZU6-3|DYST_MOUSE(pre=R,post=A);sp|Q91ZU6-4|DYST_MOUSE(pre=R,post=A);tr|S4R1P5|S4R1P5_MOUSE(pre=R,post=A)	13518	Dst	dystonin	0.0131781	1.1263	0.0182686	0.678518
AISDEMFK	sp|Q91ZU6|DYST_MOUSE(pre=K,post=T);tr|A0A087WPR7|A0A087WPR7_MOUSE(pre=K,post=T);tr|A0A087WRB8|A0A087WRB8_MOUSE(pre=K,post=T);tr|A0A087WSP0|A0A087WSP0_MOUSE(pre=K,post=T);tr|E9Q9X1|E9Q9X1_MOUSE(pre=K,post=T);sp|Q91ZU6-2|DYST_MOUSE(pre=K,post=T);sp|Q91ZU6-3|DYST_MOUSE(pre=K,post=T);sp|Q91ZU6-4|DYST_MOUSE(pre=K,post=T);sp|Q91ZU6-5|DYST_MOUSE(pre=K,post=T);tr|S4R1P5|S4R1P5_MOUSE(pre=K,post=T)	13518	Dst	dystonin	0.0164333	1.4781	0.0284357	0.789605
LDVLESLLNSQK	sp|Q91ZU6|DYST_MOUSE(pre=K,post=D);tr|A0A087WSP0|A0A087WSP0_MOUSE(pre=K,post=D);tr|E9Q9X1|E9Q9X1_MOUSE(pre=K,post=D);sp|Q91ZU6-2|DYST_MOUSE(pre=K,post=D);sp|Q91ZU6-3|DYST_MOUSE(pre=K,post=D);sp|Q91ZU6-4|DYST_MOUSE(pre=K,post=D);tr|S4R1P5|S4R1P5_MOUSE(pre=K,post=D)	13518	Dst	dystonin	0.035758	1.68074	0.0392987	0.991058
GNLNQQYEK	sp|Q91ZU6|DYST_MOUSE(pre=K,post=V);tr|A0A087WSP0|A0A087WSP0_MOUSE(pre=K,post=V);tr|E9Q9X1|E9Q9X1_MOUSE(pre=K,post=V);sp|Q91ZU6-2|DYST_MOUSE(pre=K,post=V);sp|Q91ZU6-3|DYST_MOUSE(pre=K,post=V);sp|Q91ZU6-4|DYST_MOUSE(pre=K,post=V);tr|S4R1P5|S4R1P5_MOUSE(pre=K,post=V)	13518	Dst	dystonin	0.0161589	1.75889	0.00707657	1.10766
LIWDSLDER	sp|Q91ZU6|DYST_MOUSE(pre=K,post=I);tr|A0A087WSP0|A0A087WSP0_MOUSE(pre=K,post=I);tr|E9Q9X1|E9Q9X1_MOUSE(pre=K,post=I);sp|Q91ZU6-2|DYST_MOUSE(pre=K,post=I);sp|Q91ZU6-3|DYST_MOUSE(pre=K,post=I);sp|Q91ZU6-4|DYST_MOUSE(pre=K,post=I);tr|S4R1P5|S4R1P5_MOUSE(pre=K,post=I);tr|S4R1Y6|S4R1Y6_MOUSE(pre=K,post=I)	13518	Dst	dystonin	0.0128553	1.27411	0.0170825	0.700242
TISEGENLLLK	sp|Q91ZU6|DYST_MOUSE(pre=K,post=T);tr|A0A087WSP0|A0A087WSP0_MOUSE(pre=K,post=T);tr|E9Q9X1|E9Q9X1_MOUSE(pre=K,post=T);sp|Q91ZU6-2|DYST_MOUSE(pre=K,post=T);sp|Q91ZU6-3|DYST_MOUSE(pre=K,post=T);sp|Q91ZU6-4|DYST_MOUSE(pre=K,post=T);tr|S4R1P5|S4R1P5_MOUSE(pre=K,post=T)	13518	Dst	dystonin	0.00486067	1.30613	0.00228649	0.798388
EIAVGDSEGQIVIYDVGEQIAVPR	sp|O88487|DC1I2_MOUSE(pre=R,post=N);tr|A2BFF7|A2BFF7_MOUSE(pre=R,post=N);tr|A2BFF9|A2BFF9_MOUSE(pre=R,post=N);tr|Q3TPJ8|Q3TPJ8_MOUSE(pre=R,post=N)	13427	Dync1i2	dynein cytoplasmic 1 intermediate chain 2	0.0345592	0.90538	0.0338802	0.660112
YNIEKDIAAYIKK	sp|Q9D0M5|DYL2_MOUSE(pre=K,post=E);tr|D6RIN4|D6RIN4_MOUSE(pre=K,post=A)	68097	Dynll2	dynein light chain LC8-type 2	0.0161183	1.20574	0.0138926	0.793531
MVSSEDNVEDALKGFSK	sp|Q8C008|DZAN1_MOUSE(pre=K,post=Q);tr|E9Q4Z6|E9Q4Z6_MOUSE(pre=K,post=Q)	241688	Dzank1	double zinc ribbon and ankyrin repeat domains 1	0.00586101	1.18525	0.00980976	0.653648
GQTAYDIALEMGDDLTSSLFAAK	sp|Q8C008|DZAN1_MOUSE(pre=R,post=F);tr|E9Q4Z6|E9Q4Z6_MOUSE(pre=R,post=F)	241688	Dzank1	double zinc ribbon and ankyrin repeat domains 1	0.00334334	0.86036	0.0452108	0.616803
SFLVNPEPLTPENK	sp|Q8C008|DZAN1_MOUSE(pre=K,post=L);tr|E9Q4Z6|E9Q4Z6_MOUSE(pre=K,post=L)	241688	Dzank1	double zinc ribbon and ankyrin repeat domains 1	0.0340663	1.1714	0.0475044	0.671472
KPVIAAVNGYALGGGCELAMMCDIIYAGEK	sp|Q8BH95|ECHM_MOUSE(pre=K,post=A);tr|F6T930|F6T930_MOUSE(pre=K,post=A)	93747	Echs1	enoyl Coenzyme A hydratase, short chain, 1, mitochondrial	0.0181987	1.51002	0.0429627	0.863906
IGYNPDTVAFVPISGWNGDNM+15.995LEPSANMPWFK	sp|P10126|EF1A1_MOUSE(pre=K,post=G);tr|D3YZ68|D3YZ68_MOUSE(pre=K,post=G);tr|Q58E64|Q58E64_MOUSE(pre=K,post=G)	13627	Eef1a1	eukaryotic translation elongation factor 1 alpha 1	0.0306677	0.81957	0.0222032	0.719981
DGSASGTTLLEALDCILPPTRPTDKPLRLPLQDVYK	sp|P10126|EF1A1_MOUSE(pre=K,post=I);tr|Q58E64|Q58E64_MOUSE(pre=K,post=I)	13627	Eef1a1	eukaryotic translation elongation factor 1 alpha 1	0.0227579	0.89225	0.0383655	0.674397
DGSASGTTLLEALDCILPPTRPTDKPLRLPLQDVYK	sp|P10126|EF1A1_MOUSE(pre=K,post=I);tr|Q58E64|Q58E64_MOUSE(pre=K,post=I)	13627	Eef1a1	eukaryotic translation elongation factor 1 alpha 1	0.0211054	0.76777	0.0477814	0.644451
DGSASGTTLLEALDCILPPTRPTDKPLRLPLQDVYK	sp|P10126|EF1A1_MOUSE(pre=K,post=I);tr|Q58E64|Q58E64_MOUSE(pre=K,post=I)	13627	Eef1a1	eukaryotic translation elongation factor 1 alpha 1	0.00438549	0.82893	0.00974202	0.648873
RYEEIVKEVSTYIKK	sp|P10126|EF1A1_MOUSE(pre=K,post=I);tr|D3YZ68|D3YZ68_MOUSE(pre=K,post=I);tr|D3Z3I8|D3Z3I8_MOUSE(pre=K,post=I);tr|Q58E64|Q58E64_MOUSE(pre=K,post=I)	13627	Eef1a1	eukaryotic translation elongation factor 1 alpha 1	0.040302	1.03623	0.0212789	0.855312
TFCQLILDPIFK	sp|P58252|EF2_MOUSE(pre=R,post=V)	13629	Eef2	eukaryotic translation elongation factor 2	0.0434154	0.92677	0.0172698	0.912088
TFCQLILDPIFK	sp|P58252|EF2_MOUSE(pre=R,post=V)	13629	Eef2	eukaryotic translation elongation factor 2	0.0488583	0.5844	0.0188428	0.657541
YVEPIEDVPCGNIVGLVGVDQFLVK	sp|P58252|EF2_MOUSE(pre=R,post=T)	13629	Eef2	eukaryotic translation elongation factor 2	0.0445722	0.70152	0.00744582	0.620977
YVEPIEDVPCGNIVGLVGVDQFLVK	sp|P58252|EF2_MOUSE(pre=R,post=T)	13629	Eef2	eukaryotic translation elongation factor 2	0.0485018	0.60014	0.0381846	0.607545
LMEPIYLVEIQCPEQVVGGIYGVLNRK	sp|P58252|EF2_MOUSE(pre=R,post=R)	13629	Eef2	eukaryotic translation elongation factor 2	0.0362986	0.94208	0.00604239	0.853254
QFAEMYVAK	sp|P58252|EF2_MOUSE(pre=K,post=F)	13629	Eef2	eukaryotic translation elongation factor 2	0.0374822	0.84288	0.0355797	0.672666
STAISLFYELSENDLNFIK	sp|P58252|EF2_MOUSE(pre=K,post=Q)	13629	Eef2	eukaryotic translation elongation factor 2	0.00620986	0.70083	0.0159589	0.624655
RVFNPYTEFKEFSR	sp|Q9D8Y0|EFHD2_MOUSE(pre=R,post=K);tr|Q8C845|Q8C845_MOUSE(pre=R,post=K)	27984	Efhd2	EF hand domain containing 2	0.00523062	1.30715	0.0102432	0.952142
RVFNPYTEFKEFSR	sp|Q9D8Y0|EFHD2_MOUSE(pre=R,post=K);tr|Q8C845|Q8C845_MOUSE(pre=R,post=K)	27984	Efhd2	EF hand domain containing 2	0.0114155	1.58028	0.00586363	1.03713
VQAINVSSRFEEEIKAEQEERK	sp|Q9D8Y0|EFHD2_MOUSE(pre=K,post=K);tr|Q8C845|Q8C845_MOUSE(pre=K,post=K)	27984	Efhd2	EF hand domain containing 2	0.0172475	1.37989	0.0329548	0.861732
VQAINVSSRFEEEIKAEQEER	sp|Q9D8Y0|EFHD2_MOUSE(pre=K,post=K);tr|Q8C845|Q8C845_MOUSE(pre=K,post=K)	27984	Efhd2	EF hand domain containing 2	0.0103535	1.29099	0.00793213	0.688599
KAAAGELQEDSGLHVLAR	tr|Q8C845|Q8C845_MOUSE(pre=R,post=L)	27984	Efhd2	EF hand domain containing 2	0.00066166	1.27258	0.0316422	0.624375
AAFKELQSTFK	sp|Q9D8Y0|EFHD2_MOUSE(pre=K,post=-);tr|Q8C845|Q8C845_MOUSE(pre=K,post=-)	27984	Efhd2	EF hand domain containing 2	0.0306028	2.32414	0.0288057	2.06815
AAFKELQSTFK	sp|Q9D8Y0|EFHD2_MOUSE(pre=K,post=-);tr|Q8C845|Q8C845_MOUSE(pre=K,post=-)	27984	Efhd2	EF hand domain containing 2	0.0294318	2.26701	0.0304979	1.85463
AAFKELQSTFK	sp|Q9D8Y0|EFHD2_MOUSE(pre=K,post=-);tr|Q8C845|Q8C845_MOUSE(pre=K,post=-)	27984	Efhd2	EF hand domain containing 2	0.0272107	2.26732	0.0289205	1.97095
VQAINVSSRFEEEIKAEQEERK	sp|Q9D8Y0|EFHD2_MOUSE(pre=K,post=K);tr|Q8C845|Q8C845_MOUSE(pre=K,post=K)	27984	Efhd2	EF hand domain containing 2	0.00713435	1.26545	0.0220531	0.816928
QYDAGRDGFIDLMELK	sp|Q9D8Y0|EFHD2_MOUSE(pre=K,post=L);tr|Q8C845|Q8C845_MOUSE(pre=K,post=L)	27984	Efhd2	EF hand domain containing 2	0.0281888	1.37354	0.0379276	0.784259
VFNPYTEFKEFSRK	sp|Q9D8Y0|EFHD2_MOUSE(pre=R,post=Q);tr|Q8C845|Q8C845_MOUSE(pre=R,post=Q)	27984	Efhd2	EF hand domain containing 2	0.0409249	1.81373	0.0473776	1.36812
VFNPYTEFKEFSRK	sp|Q9D8Y0|EFHD2_MOUSE(pre=R,post=Q);tr|Q8C845|Q8C845_MOUSE(pre=R,post=Q)	27984	Efhd2	EF hand domain containing 2	0.0299812	1.9375	0.0383347	1.57056
VQAINVSSRFEEEIKAEQEERK	sp|Q9D8Y0|EFHD2_MOUSE(pre=K,post=K);tr|Q8C845|Q8C845_MOUSE(pre=K,post=K)	27984	Efhd2	EF hand domain containing 2	0.027466	1.19083	0.0442257	0.691524
FEEEIKAEQEERK	sp|Q9D8Y0|EFHD2_MOUSE(pre=R,post=K);tr|Q8C845|Q8C845_MOUSE(pre=R,post=K)	27984	Efhd2	EF hand domain containing 2	0.00108196	1.33156	0.00806522	0.709608
ADLNQGIGEPQSPSR	sp|Q9D8Y0|EFHD2_MOUSE(pre=R,post=R);tr|Q8C845|Q8C845_MOUSE(pre=R,post=R)	27984	Efhd2	EF hand domain containing 2	0.0400045	1.19294	0.0106086	0.925254
QYDAGRDGFIDLMELK	sp|Q9D8Y0|EFHD2_MOUSE(pre=K,post=L);tr|Q8C845|Q8C845_MOUSE(pre=K,post=L)	27984	Efhd2	EF hand domain containing 2	0.0216638	1.36654	0.0171465	0.725167
QAEEVKQRK	sp|Q9D8Y0|EFHD2_MOUSE(pre=K,post=A);tr|Q8C845|Q8C845_MOUSE(pre=K,post=A)	27984	Efhd2	EF hand domain containing 2	0.0495104	1.96351	0.0376031	1.47746
EFLLIFRK	sp|Q9D8Y0|EFHD2_MOUSE(pre=R,post=A);tr|Q8C845|Q8C845_MOUSE(pre=R,post=A)	27984	Efhd2	EF hand domain containing 2	0.00444954	1.57973	0.00503305	1.11874
VQAINVSSRFEEEIKAEQEER	sp|Q9D8Y0|EFHD2_MOUSE(pre=K,post=K);tr|Q8C845|Q8C845_MOUSE(pre=K,post=K)	27984	Efhd2	EF hand domain containing 2	0.0149217	1.47208	0.0197168	0.839309
VQAINVSSRFEEEIKAEQEER	sp|Q9D8Y0|EFHD2_MOUSE(pre=K,post=K);tr|Q8C845|Q8C845_MOUSE(pre=K,post=K)	27984	Efhd2	EF hand domain containing 2	0.0183979	1.34497	0.0376523	0.665007
VQAINVSSRFEEEIKAEQEER	sp|Q9D8Y0|EFHD2_MOUSE(pre=K,post=K);tr|Q8C845|Q8C845_MOUSE(pre=K,post=K)	27984	Efhd2	EF hand domain containing 2	0.0107325	1.47296	0.0180044	0.941785
VQAINVSSRFEEEIKAEQEER	sp|Q9D8Y0|EFHD2_MOUSE(pre=K,post=K);tr|Q8C845|Q8C845_MOUSE(pre=K,post=K)	27984	Efhd2	EF hand domain containing 2	0.0293	1.2318	0.0415442	0.582873
ADLNQGIGEPQSPSRR	sp|Q9D8Y0|EFHD2_MOUSE(pre=R,post=V);tr|Q8C845|Q8C845_MOUSE(pre=R,post=V)	27984	Efhd2	EF hand domain containing 2	0.0152539	1.32061	0.0279363	0.778165
VQAINVSSRFEEEIKAEQEER	sp|Q9D8Y0|EFHD2_MOUSE(pre=K,post=K);tr|Q8C845|Q8C845_MOUSE(pre=K,post=K)	27984	Efhd2	EF hand domain containing 2	0.0154412	1.38396	0.0215369	0.758056
VQAINVSSRFEEEIKAEQEERK	sp|Q9D8Y0|EFHD2_MOUSE(pre=K,post=K);tr|Q8C845|Q8C845_MOUSE(pre=K,post=K)	27984	Efhd2	EF hand domain containing 2	0.0112823	1.6166	0.0450418	1.07341
VQAINVSSRFEEEIKAEQEERK	sp|Q9D8Y0|EFHD2_MOUSE(pre=K,post=K);tr|Q8C845|Q8C845_MOUSE(pre=K,post=K)	27984	Efhd2	EF hand domain containing 2	0.023471	1.44835	0.0487443	1.00618
VQAINVSSRFEEEIKAEQEERK	sp|Q9D8Y0|EFHD2_MOUSE(pre=K,post=K);tr|Q8C845|Q8C845_MOUSE(pre=K,post=K)	27984	Efhd2	EF hand domain containing 2	0.0227171	1.15182	0.0461692	0.708425
KQAEEVKQR	sp|Q9D8Y0|EFHD2_MOUSE(pre=K,post=K);tr|Q8C845|Q8C845_MOUSE(pre=K,post=K)	27984	Efhd2	EF hand domain containing 2	0.0380767	2.0268	0.0224311	1.46707
SMIQEVDEDFDSKLSFR	sp|Q9D8Y0|EFHD2_MOUSE(pre=K,post=E);tr|Q8C845|Q8C845_MOUSE(pre=K,post=E)	27984	Efhd2	EF hand domain containing 2	0.00605101	1.37429	0.0116627	0.783867
VQAINVSSRFEEEIK	sp|Q9D8Y0|EFHD2_MOUSE(pre=K,post=A);tr|Q8C845|Q8C845_MOUSE(pre=K,post=A)	27984	Efhd2	EF hand domain containing 2	0.0163953	1.29386	0.0250699	0.697681
VQAINVSSRFEEEIKAEQEERK	sp|Q9D8Y0|EFHD2_MOUSE(pre=K,post=K);tr|Q8C845|Q8C845_MOUSE(pre=K,post=K)	27984	Efhd2	EF hand domain containing 2	0.0324809	1.05942	0.0305701	0.683175
DVTFAQEFINLDGISLLTQMVESGTER	sp|Q8BPU7|ELMO1_MOUSE(pre=R,post=Y);sp|Q8BPU7-3|ELMO1_MOUSE(pre=R,post=Y)	140580	Elmo1	engulfment and cell motility 1	0.0337746	2.16309	0.00140974	0.870879
VSAADSTQVDGGTPMVK	sp|Q9Z2H5|E41L1_MOUSE(pre=R,post=D);tr|A2AUK5|A2AUK5_MOUSE(pre=R,post=D);tr|A2AUK7|A2AUK7_MOUSE(pre=R,post=D);tr|A2AUK8|A2AUK8_MOUSE(pre=R,post=D);sp|Q9Z2H5-2|E41L1_MOUSE(pre=R,post=D);sp|Q9Z2H5-3|E41L1_MOUSE(pre=R,post=D)	13821	Epb41l1	erythrocyte membrane protein band 4.1 like 1	0.0363873	0.70251	0.0348746	0.661338
GMTPGEAEIHFLENAKK	sp|Q9Z2H5|E41L1_MOUSE(pre=R,post=L);tr|A2AUK5|A2AUK5_MOUSE(pre=R,post=L);tr|A2AUK6|A2AUK6_MOUSE(pre=R,post=L);tr|A2AUK7|A2AUK7_MOUSE(pre=R,post=L);tr|A2AUK8|A2AUK8_MOUSE(pre=R,post=L);tr|E9PV14|E9PV14_MOUSE(pre=R,post=L);sp|Q9Z2H5-2|E41L1_MOUSE(pre=R,post=L);sp|Q9Z2H5-3|E41L1_MOUSE(pre=R,post=L)	13821	Epb41l1	erythrocyte membrane protein band 4.1 like 1	0.028045	1.01236	0.0328484	0.76357
AGLREGSEEK	sp|Q9Z2H5|E41L1_MOUSE(pre=R,post=V);tr|A2AUK5|A2AUK5_MOUSE(pre=R,post=V);tr|A2AUK8|A2AUK8_MOUSE(pre=R,post=V);sp|Q9Z2H5-2|E41L1_MOUSE(pre=R,post=V)	13821	Epb41l1	erythrocyte membrane protein band 4.1 like 1	0.0288271	0.62274	0.030529	0.610402
GQVLFDLVCEHLNLLEK	sp|Q9Z2H5|E41L1_MOUSE(pre=R,post=D);tr|A2AUK5|A2AUK5_MOUSE(pre=R,post=D);tr|A2AUK6|A2AUK6_MOUSE(pre=R,post=D);tr|A2AUK7|A2AUK7_MOUSE(pre=R,post=D);tr|A2AUK8|A2AUK8_MOUSE(pre=R,post=D);tr|E9PV14|E9PV14_MOUSE(pre=R,post=D);sp|Q9Z2H5-2|E41L1_MOUSE(pre=R,post=D);sp|Q9Z2H5-3|E41L1_MOUSE(pre=R,post=D)	13821	Epb41l1	erythrocyte membrane protein band 4.1 like 1	0.016786	1.06802	0.0307971	0.703388
GFLVMGSK	sp|Q9Z2H5|E41L1_MOUSE(pre=K,post=F);tr|A2AUK5|A2AUK5_MOUSE(pre=K,post=F);tr|A2AUK6|A2AUK6_MOUSE(pre=K,post=F);tr|A2AUK7|A2AUK7_MOUSE(pre=K,post=F);tr|A2AUK8|A2AUK8_MOUSE(pre=K,post=F);tr|E9PV14|E9PV14_MOUSE(pre=K,post=F);sp|Q9Z2H5-2|E41L1_MOUSE(pre=K,post=F);sp|Q9Z2H5-3|E41L1_MOUSE(pre=K,post=F)	13821	Epb41l1	erythrocyte membrane protein band 4.1 like 1	0.0239209	1.40433	0.0424801	1.35461
VTLLDASEYECEVEK	sp|Q9Z2H5|E41L1_MOUSE(pre=R,post=H);tr|A2AUK5|A2AUK5_MOUSE(pre=R,post=H);tr|A2AUK6|A2AUK6_MOUSE(pre=R,post=H);tr|A2AUK7|A2AUK7_MOUSE(pre=R,post=H);tr|A2AUK8|A2AUK8_MOUSE(pre=R,post=H);tr|E9PV14|E9PV14_MOUSE(pre=R,post=H);sp|Q9Z2H5-2|E41L1_MOUSE(pre=R,post=H);sp|Q9Z2H5-3|E41L1_MOUSE(pre=R,post=H)	13821	Epb41l1	erythrocyte membrane protein band 4.1 like 1	0.0180046	0.66212	0.0147935	0.628996
QEFLDKPEDVLLK	sp|Q9Z2H5|E41L1_MOUSE(pre=K,post=H);tr|A2AUK5|A2AUK5_MOUSE(pre=K,post=H);tr|E9PV14|E9PV14_MOUSE(pre=K,post=H)	13821	Epb41l1	erythrocyte membrane protein band 4.1 like 1	0.0283001	0.89189	0.0418199	0.933561
FYPPDPAQLSEDITR	sp|Q9WV92|E41L3_MOUSE(pre=K,post=Y);sp|Q9WV92-2|E41L3_MOUSE(pre=K,post=Y);sp|Q9WV92-3|E41L3_MOUSE(pre=K,post=Y);sp|Q9WV92-4|E41L3_MOUSE(pre=K,post=Y);sp|Q9WV92-5|E41L3_MOUSE(pre=K,post=Y);sp|Q9WV92-6|E41L3_MOUSE(pre=K,post=Y);sp|Q9WV92-7|E41L3_MOUSE(pre=K,post=Y);sp|Q9WV92-8|E41L3_MOUSE(pre=K,post=Y)	13823	Epb41l3	erythrocyte membrane protein band 4.1 like 3	0.0206583	0.95677	0.01366	0.664832
AQLENASR	tr|A2ALK6|A2ALK6_MOUSE(pre=K,post=V)	54357	Epb41l4b	erythrocyte membrane protein band 4.1 like 4b	0.00877237	1.33579	0.0391495	0.652441
SLQTDSSNTDTALATLEEALSEKER	sp|Q6PH08|ERC2_MOUSE(pre=K,post=I);sp|Q6PH08-2|ERC2_MOUSE(pre=K,post=I);sp|Q6PH08-3|ERC2_MOUSE(pre=K,post=I)	238988	Erc2	ELKS/RAB6-interacting/CAST family member 2	0.0421715	1.57936	0.0445331	0.685068
KESELLALQTK	sp|Q6PH08|ERC2_MOUSE(pre=K,post=L);sp|Q6PH08-2|ERC2_MOUSE(pre=K,post=L);sp|Q6PH08-3|ERC2_MOUSE(pre=K,post=L);sp|Q6PH08-4|ERC2_MOUSE(pre=K,post=L)	238988	Erc2	ELKS/RAB6-interacting/CAST family member 2	0.0288139	1.39021	0.0428545	0.681511
TRQELDATK	sp|Q6PH08|ERC2_MOUSE(pre=K,post=A);sp|Q6PH08-2|ERC2_MOUSE(pre=K,post=A);sp|Q6PH08-3|ERC2_MOUSE(pre=K,post=A)	238988	Erc2	ELKS/RAB6-interacting/CAST family member 2	0.0302464	1.36984	0.0372478	0.666091
LASTQQSLAEKEAHLANLR	sp|Q6PH08|ERC2_MOUSE(pre=R,post=I);sp|Q6PH08-2|ERC2_MOUSE(pre=R,post=I);sp|Q6PH08-3|ERC2_MOUSE(pre=R,post=I)	238988	Erc2	ELKS/RAB6-interacting/CAST family member 2	0.00465561	1.22557	0.00633241	0.695526
SLQTDSSNTDTALATLEEALSEKER	sp|Q6PH08|ERC2_MOUSE(pre=K,post=I);sp|Q6PH08-2|ERC2_MOUSE(pre=K,post=I);sp|Q6PH08-3|ERC2_MOUSE(pre=K,post=I)	238988	Erc2	ELKS/RAB6-interacting/CAST family member 2	0.0426424	1.35693	0.0457882	0.606725
DLSLQEISAEDMAFREGHPWK	sp|Q5EBJ4|ERMIN_MOUSE(pre=K,post=K)	77767	Ermn	ermin, ERM-like protein	0.0339459	0.94969	0.00497893	0.884714
ILNENPEENLFVVHQAIK	sp|Q5EBJ4|ERMIN_MOUSE(pre=K,post=D)	77767	Ermn	ermin, ERM-like protein	0.0268784	0.6348	0.00979854	0.704737
VVTLKDVEDGAFLLR	sp|A2AQ25|SKT_MOUSE(pre=R,post=Q);sp|A2AQ25-2|SKT_MOUSE(pre=R,post=Q);sp|A2AQ25-3|SKT_MOUSE(pre=R,post=Q);sp|A2AQ25-4|SKT_MOUSE(pre=R,post=Q);sp|A2AQ25-5|SKT_MOUSE(pre=R,post=Q);sp|A2AQ25-6|SKT_MOUSE(pre=R,post=Q);sp|A2AQ25-8|SKT_MOUSE(pre=R,post=Q);sp|A2AQ25-9|SKT_MOUSE(pre=R,post=Q);tr|D3Z781|D3Z781_MOUSE(pre=R,post=Q);tr|E9QAU4|E9QAU4_MOUSE(pre=R,post=Q)	208618	Etl4	enhancer trap locus 4	0.0344949	1.62059	0.0338188	0.964575
DVKPDEDMSSK	sp|A2AQ25|SKT_MOUSE(pre=R,post=N);sp|A2AQ25-2|SKT_MOUSE(pre=R,post=N);sp|A2AQ25-3|SKT_MOUSE(pre=R,post=N);sp|A2AQ25-4|SKT_MOUSE(pre=R,post=N);sp|A2AQ25-5|SKT_MOUSE(pre=R,post=N);sp|A2AQ25-6|SKT_MOUSE(pre=R,post=N);sp|A2AQ25-8|SKT_MOUSE(pre=R,post=N);sp|A2AQ25-9|SKT_MOUSE(pre=R,post=N);tr|D3Z781|D3Z781_MOUSE(pre=R,post=N);tr|E9QAU4|E9QAU4_MOUSE(pre=R,post=N);tr|Q8BHR1|Q8BHR1_MOUSE(pre=R,post=N)	208618	Etl4	enhancer trap locus 4	0.047199	1.74792	0.0487755	1.0056
NQADGAGTAHVSAGK	sp|A2AQ25|SKT_MOUSE(pre=R,post=V);sp|A2AQ25-2|SKT_MOUSE(pre=R,post=V);sp|A2AQ25-3|SKT_MOUSE(pre=R,post=V);sp|A2AQ25-4|SKT_MOUSE(pre=R,post=V);sp|A2AQ25-5|SKT_MOUSE(pre=R,post=V);sp|A2AQ25-6|SKT_MOUSE(pre=R,post=V);sp|A2AQ25-8|SKT_MOUSE(pre=R,post=V);sp|A2AQ25-9|SKT_MOUSE(pre=R,post=V);tr|D3Z781|D3Z781_MOUSE(pre=R,post=V);tr|E9QAU4|E9QAU4_MOUSE(pre=R,post=V)	208618	Etl4	enhancer trap locus 4	0.0222548	0.95447	0.0487121	0.585228
ALFVSAFPQQLTMK	sp|A2AQ25|SKT_MOUSE(pre=R,post=M);sp|A2AQ25-3|SKT_MOUSE(pre=R,post=M);sp|A2AQ25-4|SKT_MOUSE(pre=R,post=M);sp|A2AQ25-7|SKT_MOUSE(pre=R,post=M);sp|A2AQ25-8|SKT_MOUSE(pre=R,post=M);tr|D3Z781|D3Z781_MOUSE(pre=R,post=M);tr|E9QAU4|E9QAU4_MOUSE(pre=R,post=M);tr|Q8BHR1|Q8BHR1_MOUSE(pre=R,post=M)	208618	Etl4	enhancer trap locus 4	0.0466565	1.87565	0.0346063	1.16824
LVLGELQDELMTVR	tr|H3BKQ3|H3BKQ3_MOUSE(pre=K,post=L);tr|H3BJ67|H3BJ67_MOUSE(pre=K,post=L);tr|H3BL92|H3BL92_MOUSE(pre=K,post=L)	213027	Evi5l	ecotropic viral integration site 5 like	0.0346267	0.84131	0.022506	0.599938
QAEAECK	tr|H3BKQ3|H3BKQ3_MOUSE(pre=K,post=S);tr|H3BJ67|H3BJ67_MOUSE(pre=K,post=S);tr|H3BL92|H3BL92_MOUSE(pre=K,post=S)	213027	Evi5l	ecotropic viral integration site 5 like	0.0057883	0.79948	0.00191939	0.646076
LLKGPPTFEDPLAFDGLSLTR	tr|H3BKQ3|H3BKQ3_MOUSE(pre=R,post=H);tr|H3BJ67|H3BJ67_MOUSE(pre=R,post=H);tr|H3BL92|H3BL92_MOUSE(pre=R,post=H);tr|H3BLD3|H3BLD3_MOUSE(pre=R,post=H)	213027	Evi5l	ecotropic viral integration site 5 like	0.0381591	0.97462	0.0395327	0.588335
QFAIAEAKLR	sp|Q8BWU3|F131A_MOUSE(pre=E,post=A);tr|D3YXU9|D3YXU9_MOUSE(pre=E,post=A);tr|D3Z4E4|D3Z4E4_MOUSE(pre=E,post=A)	78408	Fam131a	family with sequence similarity 131, member A	0.0404879	1.041	0.00286805	1.9063
APTIQPQHSHEAVRR	sp|Q3TY60|F131B_MOUSE(pre=K,post=D);tr|E9Q8P8|E9Q8P8_MOUSE(pre=K,post=D);sp|Q3TY60-2|F131B_MOUSE(pre=K,post=D)	76156	Fam131b	family with sequence similarity 131, member B	0.0477032	1.00133	0.0347737	0.65078
ITPFSYYAGIMEDIMNSEK	sp|Q3UVG3|F91A1_MOUSE(pre=R,post=S);tr|B6YY24|B6YY24_MOUSE(pre=R,post=S)	210998	Fam91a1	family with sequence similarity 91, member A1	0.00753444	0.87435	0.0159992	0.896299
GQKPPPTPSGK	sp|F8VPU2|FARP1_MOUSE(pre=R,post=L);tr|E9Q805|E9Q805_MOUSE(pre=R,post=L)	223254	Farp1	FERM, RhoGEF (Arhgef) and pleckstrin domain protein 1 (chondrocyte-derived)	0.0445028	0.98446	0.0323623	0.758856
WMEDIQMAIDLAEK	sp|F8VPU2|FARP1_MOUSE(pre=K,post=S)	223254	Farp1	FERM, RhoGEF (Arhgef) and pleckstrin domain protein 1 (chondrocyte-derived)	0.0304707	1.04189	0.0152719	0.639132
QVLDYVK	sp|F8VPU2|FARP1_MOUSE(pre=K,post=E)	223254	Farp1	FERM, RhoGEF (Arhgef) and pleckstrin domain protein 1 (chondrocyte-derived)	0.0186169	0.64154	0.0178968	0.647927
DLEVIASWFQSTVSK	sp|F8VPU2|FARP1_MOUSE(pre=K,post=E)	223254	Farp1	FERM, RhoGEF (Arhgef) and pleckstrin domain protein 1 (chondrocyte-derived)	0.00969698	1.27814	0.0298226	0.789131
DLEVIASWFQSTVSK	sp|F8VPU2|FARP1_MOUSE(pre=K,post=E)	223254	Farp1	FERM, RhoGEF (Arhgef) and pleckstrin domain protein 1 (chondrocyte-derived)	0.0169057	1.25851	0.0365664	0.8331
LSVPTYGLQCTQAAPLDSIPNLAAYYIDCIK	sp|P19096|FAS_MOUSE(pre=K,post=Q);tr|A0A0U1RNJ1|A0A0U1RNJ1_MOUSE(pre=K,post=Q)	14104	Fasn	fatty acid synthase	0.0169094	1.3595	0.0380957	2.01784
FVNVVPTFGK	sp|P62862|RS30_MOUSE(pre=R,post=K);tr|Q642K5|Q642K5_MOUSE(pre=R,post=K)	14109	Fau	Finkel-Biskis-Reilly murine sarcoma virus (FBR-MuSV) ubiquitously expressed (fox derived)	0.0386032	0.72716	0.00655506	0.674703
FVNVVPTFGK	sp|P62862|RS30_MOUSE(pre=R,post=K);tr|Q642K5|Q642K5_MOUSE(pre=R,post=K)	14109	Fau	Finkel-Biskis-Reilly murine sarcoma virus (FBR-MuSV) ubiquitously expressed (fox derived)	0.0479241	0.81297	0.00272209	0.930743
GLEMLVLTATPVTPK	sp|Q6NS60|FBX41_MOUSE(pre=K,post=A);tr|Q3UGY7|Q3UGY7_MOUSE(pre=K,post=A)	330369	Fbxo41	F-box protein 41	0.00847337	1.66821	0.0104548	1.06372
EIEIPLGELFAR	sp|Q6NS60|FBX41_MOUSE(pre=R,post=K);tr|Q3UGY7|Q3UGY7_MOUSE(pre=R,post=K)	330369	Fbxo41	F-box protein 41	0.00497332	1.1785	0.0420863	0.754536
QQEVVQIDQFLK	sp|Q6NS60|FBX41_MOUSE(pre=K,post=E);tr|Q3UGY7|Q3UGY7_MOUSE(pre=K,post=E)	330369	Fbxo41	F-box protein 41	0.00828199	1.55002	0.0157954	0.763124
EIEIPLGELFAR	sp|Q6NS60|FBX41_MOUSE(pre=R,post=K);tr|Q3UGY7|Q3UGY7_MOUSE(pre=R,post=K)	330369	Fbxo41	F-box protein 41	0.00350521	1.27464	0.0183369	0.827295
EIEIPLGELFAR	sp|Q6NS60|FBX41_MOUSE(pre=R,post=K);tr|Q3UGY7|Q3UGY7_MOUSE(pre=R,post=K)	330369	Fbxo41	F-box protein 41	0.00938581	1.26361	0.0279504	0.838585
LSEEVEQK	sp|Q6NS60|FBX41_MOUSE(pre=R,post=I);tr|Q3UGY7|Q3UGY7_MOUSE(pre=R,post=I)	330369	Fbxo41	F-box protein 41	0.0104285	1.53407	0.0124914	0.889776
LQQFIEELLER	sp|Q6NS60|FBX41_MOUSE(pre=R,post=A);tr|Q3UGY7|Q3UGY7_MOUSE(pre=R,post=A)	330369	Fbxo41	F-box protein 41	0.0194481	1.75139	0.013613	0.91252
AAGGNLLILR	sp|Q6NS60|FBX41_MOUSE(pre=K,post=I);tr|Q3UGY7|Q3UGY7_MOUSE(pre=K,post=I)	330369	Fbxo41	F-box protein 41	0.00349014	1.66031	0.0160496	0.918625
ALGVGGAGCGVQGLASLAR	sp|Q6NS60|FBX41_MOUSE(pre=R,post=N);tr|Q3UGY7|Q3UGY7_MOUSE(pre=R,post=N)	330369	Fbxo41	F-box protein 41	0.00859179	1.62143	0.0117766	0.956342
LFEDMVTK	sp|Q6NS60|FBX41_MOUSE(pre=K,post=L);tr|Q3UGY7|Q3UGY7_MOUSE(pre=K,post=L)	330369	Fbxo41	F-box protein 41	0.00478382	1.44324	0.00822291	0.879427
GCLEAGLESLLK	sp|Q6NS60|FBX41_MOUSE(pre=R,post=A);tr|Q3UGY7|Q3UGY7_MOUSE(pre=R,post=A)	330369	Fbxo41	F-box protein 41	0.00512476	2.03757	0.00393301	1.28921
NQEESIDAR	sp|Q9JJ28|FLII_MOUSE(pre=K,post=A)	14248	Flii	flightless I actin binding protein	0.0374219	1.5347	0.0135739	0.791532
LLQSLLDTR	sp|Q9JJ28|FLII_MOUSE(pre=R,post=C)	14248	Flii	flightless I actin binding protein	0.0241387	1.76284	0.00594399	0.988473
ADLTALFLPR	sp|Q9JJ28|FLII_MOUSE(pre=K,post=Q)	14248	Flii	flightless I actin binding protein	0.0416663	1.57786	0.0278249	0.746649
ADLTALFLPR	sp|Q9JJ28|FLII_MOUSE(pre=K,post=Q)	14248	Flii	flightless I actin binding protein	0.0464299	1.90178	0.0156985	0.971408
ADLTALFLPR	sp|Q9JJ28|FLII_MOUSE(pre=K,post=Q)	14248	Flii	flightless I actin binding protein	0.0385349	2.1268	0.0167606	1.14636
LAEDILNTMFDASYSK	sp|Q9JJ28|FLII_MOUSE(pre=K,post=Q)	14248	Flii	flightless I actin binding protein	0.035049	1.81079	0.0172121	1.05805
LAEDILNTMFDASYSK	sp|Q9JJ28|FLII_MOUSE(pre=K,post=Q)	14248	Flii	flightless I actin binding protein	0.0393368	1.64935	0.0255413	1.04368
LAEDILNTMFDASYSK	sp|Q9JJ28|FLII_MOUSE(pre=K,post=Q)	14248	Flii	flightless I actin binding protein	0.0410512	1.90998	0.00859985	1.27853
LAEDILNTMFDASYSK	sp|Q9JJ28|FLII_MOUSE(pre=K,post=Q)	14248	Flii	flightless I actin binding protein	0.0159073	1.77771	0.00605033	1.05086
LAEDILNTMFDASYSK	sp|Q9JJ28|FLII_MOUSE(pre=K,post=Q)	14248	Flii	flightless I actin binding protein	0.044341	1.42101	0.0232129	0.73782
GYFAVTEK	sp|Q9JJ28|FLII_MOUSE(pre=K,post=C)	14248	Flii	flightless I actin binding protein	0.0282663	2.10773	0.00410937	1.4142
AEITLLVQGQEPPGFWDVLGGEPSEIK	sp|Q9JJ28|FLII_MOUSE(pre=K,post=N)	14248	Flii	flightless I actin binding protein	0.0205851	1.67913	0.0264324	0.750733
LAEDILNTMFDASYSK	sp|Q9JJ28|FLII_MOUSE(pre=K,post=Q)	14248	Flii	flightless I actin binding protein	0.0255085	1.40786	0.00713006	0.773538
GVDLSGNDFKGGYFPENVK	sp|Q9JJ28|FLII_MOUSE(pre=R,post=A)	14248	Flii	flightless I actin binding protein	0.0374238	1.47395	0.0391328	0.739681
SLEGTEAQVFK	sp|Q9JJ28|FLII_MOUSE(pre=R,post=A)	14248	Flii	flightless I actin binding protein	0.0253681	1.58135	0.0304191	1.008
GVDLSGNDFK	sp|Q9JJ28|FLII_MOUSE(pre=R,post=G)	14248	Flii	flightless I actin binding protein	0.0320607	1.99467	0.00739675	1.13559
GMSDVAQEK	sp|Q9JJ28|FLII_MOUSE(pre=K,post=N)	14248	Flii	flightless I actin binding protein	0.0332105	2.11592	0.00293062	1.24851
QVINEGEEPENFFWVGIGAQKPYDDDAEYMK	sp|Q9JJ28|FLII_MOUSE(pre=K,post=H)	14248	Flii	flightless I actin binding protein	0.0267718	1.81191	0.0105221	0.957569
MTQQQENPK	sp|Q9JJ28|FLII_MOUSE(pre=R,post=F)	14248	Flii	flightless I actin binding protein	0.0364011	1.87672	0.0103627	1.14388
LDFDGLPSGIGK	sp|Q9JJ28|FLII_MOUSE(pre=K,post=L)	14248	Flii	flightless I actin binding protein	0.0290837	1.9036	0.0151471	1.04929
FESLFPGK	sp|Q9JJ28|FLII_MOUSE(pre=K,post=L)	14248	Flii	flightless I actin binding protein	0.0122616	1.72563	0.00989681	1.03131
LDFDGLPSGIGK	sp|Q9JJ28|FLII_MOUSE(pre=K,post=L)	14248	Flii	flightless I actin binding protein	0.0249037	1.87147	0.00925319	1.32538
PDDIFK+114.043LDDLSVLDLSHNQLTECPRELENAK	sp|Q9JJ28|FLII_MOUSE(pre=V,post=N)	14248	Flii	flightless I actin binding protein	0.0390194	1.43923	0.030477	0.754974
LAGASPATVAAAAAVGSGSKDPLAR	sp|Q9JJ28|FLII_MOUSE(pre=R,post=K)	14248	Flii	flightless I actin binding protein	0.0356827	1.44966	0.0196435	0.830108
TGLCYLPEELAALQK	sp|Q9JJ28|FLII_MOUSE(pre=R,post=L)	14248	Flii	flightless I actin binding protein	0.0346294	1.60628	0.00826176	0.953203
DSAQDVQAK	sp|Q9JJ28|FLII_MOUSE(pre=K,post=Q)	14248	Flii	flightless I actin binding protein	0.0355857	1.87049	0.00209222	1.13064
NSGVPDDIFKLDDLSVLDLSHNQLTECPR	sp|Q9JJ28|FLII_MOUSE(pre=K,post=E)	14248	Flii	flightless I actin binding protein	0.0188136	1.09703	0.0028379	0.626374
M+15.995TQQQENPK	sp|Q9JJ28|FLII_MOUSE(pre=R,post=F)	14248	Flii	flightless I actin binding protein	0.0421594	1.91991	0.0180327	1.26591
VPFESEDNQGIVYAWVGR	sp|Q9JJ28|FLII_MOUSE(pre=K,post=A)	14248	Flii	flightless I actin binding protein	0.0323083	1.40722	0.0367459	0.759595
ASDPDEAKLAEDILNTMFDASYSK	sp|Q9JJ28|FLII_MOUSE(pre=R,post=Q)	14248	Flii	flightless I actin binding protein	0.0338999	2.0605	0.042105	1.25171
GAQATLSNTTK	sp|Q9JJ28|FLII_MOUSE(pre=R,post=A)	14248	Flii	flightless I actin binding protein	0.0198419	1.97191	0.0193918	1.51488
SPFSVGVSPSLDLSK	sp|Q8BTM8|FLNA_MOUSE(pre=K,post=I);tr|B7FAU9|B7FAU9_MOUSE(pre=K,post=I);tr|B7FAV1|B7FAV1_MOUSE(pre=K,post=I)	192176	Flna	filamin, alpha	0.0206428	0.80165	0.00131424	0.72293
VGTECGNQK	sp|Q8BTM8|FLNA_MOUSE(pre=K,post=V);tr|B7FAU9|B7FAU9_MOUSE(pre=K,post=V);tr|B7FAV1|B7FAV1_MOUSE(pre=K,post=V)	192176	Flna	filamin, alpha	0.0197279	1.1563	0.008329	1.26281
AWGPGLEGGIVGK	sp|Q8BTM8|FLNA_MOUSE(pre=R,post=S);tr|B7FAU9|B7FAU9_MOUSE(pre=R,post=S);tr|B7FAV1|B7FAV1_MOUSE(pre=R,post=S)	192176	Flna	filamin, alpha	0.00422312	0.76075	0.00339498	0.601381
LGLDEYLDKLK	sp|A2APV2|FMNL2_MOUSE(pre=K,post=H);sp|A2APV2-2|FMNL2_MOUSE(pre=K,post=H);sp|A2APV2-3|FMNL2_MOUSE(pre=K,post=H);tr|E9PXE6|E9PXE6_MOUSE(pre=K,post=H);tr|F8VPR2|F8VPR2_MOUSE(pre=K,post=H)	71409	Fmnl2	formin-like 2	0.0219473	1.38849	0.0370325	0.675569
SFLEFAEDVIQVPR	sp|P35922|FMR1_MOUSE(pre=R,post=N);tr|D3Z6U8|D3Z6U8_MOUSE(pre=R,post=N);tr|E9QAS8|E9QAS8_MOUSE(pre=R,post=N);tr|E9QAS9|E9QAS9_MOUSE(pre=R,post=N);tr|E9QAT0|E9QAT0_MOUSE(pre=R,post=N);tr|E9QNF5|E9QNF5_MOUSE(pre=R,post=N);sp|P35922-10|FMR1_MOUSE(pre=R,post=N);sp|P35922-11|FMR1_MOUSE(pre=R,post=N);sp|P35922-12|FMR1_MOUSE(pre=R,post=N);sp|P35922-2|FMR1_MOUSE(pre=R,post=N);sp|P35922-3|FMR1_MOUSE(pre=R…	14265	Fmr1	fragile X mental retardation 1	0.00397662	0.98483	0.0127265	0.618978
SFLEFAEDVIQVPR	sp|P35922|FMR1_MOUSE(pre=R,post=N);tr|D3Z6U8|D3Z6U8_MOUSE(pre=R,post=N);tr|E9QAS8|E9QAS8_MOUSE(pre=R,post=N);tr|E9QAS9|E9QAS9_MOUSE(pre=R,post=N);tr|E9QAT0|E9QAT0_MOUSE(pre=R,post=N);tr|E9QNF5|E9QNF5_MOUSE(pre=R,post=N);sp|P35922-10|FMR1_MOUSE(pre=R,post=N);sp|P35922-11|FMR1_MOUSE(pre=R,post=N);sp|P35922-12|FMR1_MOUSE(pre=R,post=N);sp|P35922-2|FMR1_MOUSE(pre=R,post=N);sp|P35922-3|FMR1_MOUSE(pre=R…	14265	Fmr1	fragile X mental retardation 1	0.0180656	1.01898	0.016108	0.698245
TLTEEEAK	sp|E9Q8I9|FRY_MOUSE(pre=K,post=M);sp|E9Q8I9-2|FRY_MOUSE(pre=K,post=M);sp|E9Q8I9-3|FRY_MOUSE(pre=K,post=M)	320365	Fry	FRY microtubule binding protein	0.00582108	1.04387	0.032795	0.700983
TKPSEDSLSGQK	tr|Q6P5B5|Q6P5B5_MOUSE(pre=R,post=G)	23879	Fxr2	fragile X mental retardation, autosomal homolog 2	0.0274431	1.00232	0.0242584	0.603258
ILIAKPIMFR	sp|P97379|G3BP2_MOUSE(pre=R,post=G);sp|P97379-2|G3BP2_MOUSE(pre=R,post=G)	23881	G3bp2	GTPase activating protein (SH3 domain) binding protein 2	0.0245491	1.08682	0.00186994	0.931361
VEIVAINDPFIDLNYMVYMFQYDSTHGK	tr|D3YYI5|D3YYI5_MOUSE(pre=K,post=F);sp|P16858|G3P_MOUSE(pre=K,post=F);tr|S4R1W1|S4R1W1_MOUSE(pre=K,post=F);tr|A0A0A0MQF6|A0A0A0MQF6_MOUSE(pre=K,post=F);tr|D2KHZ9|D2KHZ9_MOUSE(pre=K,post=F);tr|S4R1N5|S4R1N5_MOUSE(pre=K,post=F)	14433	Gapdh	glyceraldehyde-3-phosphate dehydrogenase	0.0251122	0.7386	0.0429389	0.644879
LAQKVPTANLENVLPLAEDFTEILSR	sp|P21614|VTDB_MOUSE(pre=K,post=C)	14473	Gc	vitamin D binding protein	0.0239901	0.79739	0.024849	0.838524
LASDTEDNDEALAEILQANDNLTQVINLYK	sp|Q8R0H9|GGA1_MOUSE(pre=R,post=Q)	106039	Gga1	golgi associated, gamma adaptin ear containing, ARF binding protein 1	0.00822887	1.19283	0.0481273	0.614061
LIMNYLVTEGFKEAAEK	sp|Q9D7M1|GID8_MOUSE(pre=R,post=F)	76425	Gid8	GID complex subunit 8	0.0248603	0.77993	0.000579917	0.69713
LIMNYLVTEGFKEAAEK	sp|Q9D7M1|GID8_MOUSE(pre=R,post=F)	76425	Gid8	GID complex subunit 8	0.0299549	0.66905	0.00275981	0.611941
TVPPEPGAPVDFQLLTQQVIQCAYDIAK	sp|Q68FF6|GIT1_MOUSE(pre=K,post=A);tr|Q5F258|Q5F258_MOUSE(pre=K,post=A)	216963	Git1	G protein-coupled receptor kinase-interactor 1	0.0144278	1.23396	0.039085	0.815748
TVPPEPGAPVDFQLLTQQVIQCAYDIAK	sp|Q68FF6|GIT1_MOUSE(pre=K,post=A);tr|Q5F258|Q5F258_MOUSE(pre=K,post=A)	216963	Git1	G protein-coupled receptor kinase-interactor 1	0.0068773	1.04024	0.0111741	0.823228
EFATLIIDILSEAK	sp|Q68FF6|GIT1_MOUSE(pre=R,post=R);tr|Q5F258|Q5F258_MOUSE(pre=R,post=R)	216963	Git1	G protein-coupled receptor kinase-interactor 1	0.00311667	1.36723	0.00201791	0.837855
CNTQQPGCENVCYDK	sp|P23242|CXA1_MOUSE(pre=R,post=S)	14609	Gja1	gap junction protein, alpha 1	0.0302426	1.23096	0.0197989	0.795446
CNTQQPGCENVCYDK	sp|P23242|CXA1_MOUSE(pre=R,post=S)	14609	Gja1	gap junction protein, alpha 1	0.0333363	1.13449	0.0216807	0.801957
VAAGHELQPLAIVDQRPSSR	sp|P23242|CXA1_MOUSE(pre=K,post=A)	14609	Gja1	gap junction protein, alpha 1	0.0399928	1.42441	0.0398545	0.739855
GDWSALGK	sp|P23242|CXA1_MOUSE(pre=M,post=L)	14609	Gja1	gap junction protein, alpha 1	0.0152177	1.49569	0.0211367	0.893772
GDWSALGK	sp|P23242|CXA1_MOUSE(pre=M,post=L)	14609	Gja1	gap junction protein, alpha 1	0.0119628	1.32031	0.0226082	0.661032
QASEQNWANYSAEQNR	sp|P23242|CXA1_MOUSE(pre=K,post=M)	14609	Gja1	gap junction protein, alpha 1	0.0331914	1.14483	0.0439986	0.585853
VAQTDGVNVEMHLK	sp|P23242|CXA1_MOUSE(pre=K,post=Q)	14609	Gja1	gap junction protein, alpha 1	0.0351754	1.47847	0.0388226	0.675974
YAYFNGCSSPTAPLSPMSPPGYK	sp|P23242|CXA1_MOUSE(pre=K,post=L)	14609	Gja1	gap junction protein, alpha 1	0.0243158	1.28973	0.0306285	0.630489
YAYFNGCSSPTAPLSPMSPPGYK	sp|P23242|CXA1_MOUSE(pre=K,post=L)	14609	Gja1	gap junction protein, alpha 1	0.00896161	1.40546	0.0336169	0.910022
VCEDFGVIATFDPKPIPGNWNGAGCHTNFSTK	sp|P15105|GLNA_MOUSE(pre=R,post=A)	14645	Glul	glutamate-ammonia ligase (glutamine synthetase)	0.0216958	1.08725	0.0217029	0.628898
KSPLTICFPEYPGSNTYEDAAAYIQTQFESK	sp|P18872|GNAO_MOUSE(pre=K,post=N);tr|F6WC15|F6WC15_MOUSE(pre=K,post=N)	14681	Gnao1	guanine nucleotide binding protein, alpha O	0.023439	0.99672	0.0372936	0.614348
KSPLTICFPEYPGSNTYEDAAAYIQTQFESK	sp|P18872|GNAO_MOUSE(pre=K,post=N);tr|F6WC15|F6WC15_MOUSE(pre=K,post=N)	14681	Gnao1	guanine nucleotide binding protein, alpha O	0.00797471	0.90851	0.00766305	0.758405
KSPLTICFPEYPGSNTYEDAAAYIQTQFESK	sp|P18872|GNAO_MOUSE(pre=K,post=N);tr|F6WC15|F6WC15_MOUSE(pre=K,post=N)	14681	Gnao1	guanine nucleotide binding protein, alpha O	0.00806123	0.74508	0.00285089	0.669632
VLAQDVYAK	sp|Q8BUV3|GEPH_MOUSE(pre=R,post=D);tr|A0JNY3|A0JNY3_MOUSE(pre=R,post=D)	268566	Gphn	gephyrin	0.0153696	0.62047	0.00534351	0.647105
DTASLSTTPSESPR	sp|Q8BUV3|GEPH_MOUSE(pre=R,post=A);tr|A0JNY3|A0JNY3_MOUSE(pre=R,post=A)	268566	Gphn	gephyrin	0.021602	0.74156	0.0173454	0.588952
MQGILDPRPTIIK	sp|Q8BUV3|GEPH_MOUSE(pre=K,post=A);tr|A0JNY3|A0JNY3_MOUSE(pre=K,post=A)	268566	Gphn	gephyrin	0.0357245	0.76549	0.0163245	0.645686
MSPFPLTSMDK	sp|Q8BUV3|GEPH_MOUSE(pre=R,post=A);tr|A0JNY3|A0JNY3_MOUSE(pre=R,post=A)	268566	Gphn	gephyrin	0.0267778	0.8555	0.00438564	0.803066
MSPFPLTSMDK	sp|Q8BUV3|GEPH_MOUSE(pre=R,post=A);tr|A0JNY3|A0JNY3_MOUSE(pre=R,post=A)	268566	Gphn	gephyrin	0.0255798	0.83791	0.00550751	0.815748
LSTASCPTPK	sp|Q8BUV3|GEPH_MOUSE(pre=R,post=Q);tr|A0JNY3|A0JNY3_MOUSE(pre=R,post=V)	268566	Gphn	gephyrin	0.00320081	0.86393	0.0135006	0.758394
TLIINLPGSK	sp|Q8BUV3|GEPH_MOUSE(pre=K,post=K);tr|A0JNY3|A0JNY3_MOUSE(pre=K,post=K)	268566	Gphn	gephyrin	0.00865508	0.73241	0.00471414	0.690334
AFITVLEMTPVLGTEIINYR	sp|Q8BUV3|GEPH_MOUSE(pre=K,post=D);tr|A0JNY3|A0JNY3_MOUSE(pre=K,post=D)	268566	Gphn	gephyrin	0.016795	1.06306	0.0394394	1.02441
SITDIINIGIGGSDLGPLMVTEALKPYSK	sp|P06745|G6PI_MOUSE(pre=K,post=G)	14751	Gpi1	glucose phosphate isomerase 1	0.0220896	1.27764	0.0229842	1.15451
SITDIINIGIGGSDLGPLMVTEALKPYSK	sp|P06745|G6PI_MOUSE(pre=K,post=G)	14751	Gpi1	glucose phosphate isomerase 1	0.0322481	1.09717	0.0252557	1.0059
SITDIINIGIGGSDLGPLMVTEALKPYSK	sp|P06745|G6PI_MOUSE(pre=K,post=G)	14751	Gpi1	glucose phosphate isomerase 1	0.0162326	1.22776	0.0425172	1.03084
SITDIINIGIGGSDLGPLMVTEALKPYSK	sp|P06745|G6PI_MOUSE(pre=K,post=G)	14751	Gpi1	glucose phosphate isomerase 1	0.0226503	1.12213	0.0381316	0.867487
EAVNQANK	sp|P35438|NMDZ1_MOUSE(pre=R,post=R);tr|A2AI14|A2AI14_MOUSE(pre=R,post=R);tr|A2AI16|A2AI16_MOUSE(pre=R,post=R);tr|A2AI17|A2AI17_MOUSE(pre=R,post=R);tr|A2AI19|A2AI19_MOUSE(pre=R,post=R);tr|A2AI20|A2AI20_MOUSE(pre=R,post=R);tr|A2AI21|A2AI21_MOUSE(pre=R,post=R);sp|P35438-2|NMDZ1_MOUSE(pre=R,post=R)	14810	Grin1	glutamate receptor, ionotropic, NMDA1 (zeta 1)	0.0446846	1.94097	0.0303052	1.00519
AITSTLASSFK	sp|P35438|NMDZ1_MOUSE(pre=R,post=R);tr|A2AI14|A2AI14_MOUSE(pre=R,post=R);tr|A2AI17|A2AI17_MOUSE(pre=R,post=R);tr|A2AI21|A2AI21_MOUSE(pre=R,post=R)	14810	Grin1	glutamate receptor, ionotropic, NMDA1 (zeta 1)	0.0330877	1.84908	0.0299531	1.01841
YAPDGIIGLQLINGK	sp|P35438|NMDZ1_MOUSE(pre=R,post=N);tr|A2AI14|A2AI14_MOUSE(pre=R,post=N);tr|A2AI16|A2AI16_MOUSE(pre=R,post=N);tr|A2AI17|A2AI17_MOUSE(pre=R,post=N);tr|A2AI19|A2AI19_MOUSE(pre=R,post=N);tr|A2AI20|A2AI20_MOUSE(pre=R,post=N);tr|A2AI21|A2AI21_MOUSE(pre=R,post=N);sp|P35438-2|NMDZ1_MOUSE(pre=R,post=N)	14810	Grin1	glutamate receptor, ionotropic, NMDA1 (zeta 1)	0.0290576	1.67277	0.0224534	1.03976
VLQFDPGTK	sp|P35438|NMDZ1_MOUSE(pre=K,post=N);tr|A2AI14|A2AI14_MOUSE(pre=K,post=N);tr|A2AI16|A2AI16_MOUSE(pre=K,post=N);tr|A2AI17|A2AI17_MOUSE(pre=K,post=N);tr|A2AI19|A2AI19_MOUSE(pre=K,post=N);tr|A2AI20|A2AI20_MOUSE(pre=K,post=N);tr|A2AI21|A2AI21_MOUSE(pre=K,post=N);sp|P35438-2|NMDZ1_MOUSE(pre=K,post=N)	14810	Grin1	glutamate receptor, ionotropic, NMDA1 (zeta 1)	0.0347414	1.29037	0.0368187	0.610572
CDLVTTGELFFR	sp|P35438|NMDZ1_MOUSE(pre=K,post=S);tr|A2AI14|A2AI14_MOUSE(pre=K,post=S);tr|A2AI16|A2AI16_MOUSE(pre=K,post=S);tr|A2AI17|A2AI17_MOUSE(pre=K,post=S);tr|A2AI19|A2AI19_MOUSE(pre=K,post=S);tr|A2AI20|A2AI20_MOUSE(pre=K,post=S);tr|A2AI21|A2AI21_MOUSE(pre=K,post=S);sp|P35438-2|NMDZ1_MOUSE(pre=K,post=S)	14810	Grin1	glutamate receptor, ionotropic, NMDA1 (zeta 1)	0.0175312	1.32793	0.0181523	0.711797
RLETLLEERESK	sp|P35438|NMDZ1_MOUSE(pre=K,post=A);tr|A2AI14|A2AI14_MOUSE(pre=K,post=S);tr|A2AI16|A2AI16_MOUSE(pre=K,post=S);tr|A2AI17|A2AI17_MOUSE(pre=K,post=A);tr|A2AI19|A2AI19_MOUSE(pre=K,post=A);tr|A2AI20|A2AI20_MOUSE(pre=K,post=S);tr|A2AI21|A2AI21_MOUSE(pre=K,post=S);sp|P35438-2|NMDZ1_MOUSE(pre=K,post=A)	14810	Grin1	glutamate receptor, ionotropic, NMDA1 (zeta 1)	0.0340245	1.80324	0.0400749	1.14013
GVDDALLSLK	sp|Q01097|NMDE2_MOUSE(pre=R,post=T);tr|G3X9V4|G3X9V4_MOUSE(pre=R,post=T)	14812	Grin2b	glutamate receptor, ionotropic, NMDA2B (epsilon 2)	0.0495509	1.74249	0.0446643	1.00682
RDSVSGGGPCTNR	sp|Q01097|NMDE2_MOUSE(pre=K,post=S);tr|G3X9V4|G3X9V4_MOUSE(pre=K,post=S)	14812	Grin2b	glutamate receptor, ionotropic, NMDA2B (epsilon 2)	0.0373719	1.92591	0.0387713	1.00089
LDAFIYDAAVLNYMAGRDEGCK	sp|Q01097|NMDE2_MOUSE(pre=K,post=L);tr|G3X9V4|G3X9V4_MOUSE(pre=K,post=L)	14812	Grin2b	glutamate receptor, ionotropic, NMDA2B (epsilon 2)	0.0266636	1.66128	0.0179364	1.28439
QEVKDTVDGQR	sp|Q8VD04|GRAP1_MOUSE(pre=K,post=I);tr|A2AEW8|A2AEW8_MOUSE(pre=K,post=I);tr|A2AEW9|A2AEW9_MOUSE(pre=K,post=I)	54645	Gripap1	GRIP1 associated protein 1	0.046025	0.6116	0.0315237	0.618488
VPFDAATLHTSTAMAAQHGMDDDGTGQK	sp|P13020|GELS_MOUSE(pre=R,post=Q);tr|A0A0J9YUQ8|A0A0J9YUQ8_MOUSE(pre=R,post=Q);sp|P13020-2|GELS_MOUSE(pre=R,post=Q)	227753	Gsn	gelsolin	0.0145222	1.31593	0.0187425	0.877085
TPSAAYLWVGAGASEAEKTGAQELLK	sp|P13020|GELS_MOUSE(pre=K,post=V);sp|P13020-2|GELS_MOUSE(pre=K,post=V)	227753	Gsn	gelsolin	0.0170083	2.2084	0.0306552	1.7316
IEGSNKVPVDPATYGQFYGGDSYIILYNYR	sp|P13020|GELS_MOUSE(pre=R,post=H);tr|A0A0J9YUQ8|A0A0J9YUQ8_MOUSE(pre=R,post=H);sp|P13020-2|GELS_MOUSE(pre=R,post=H)	227753	Gsn	gelsolin	0.0117593	1.89785	0.0082518	1.24838
IEGSNKVPVDPATYGQFYGGDSYIILYNYR	sp|P13020|GELS_MOUSE(pre=R,post=H);tr|A0A0J9YUQ8|A0A0J9YUQ8_MOUSE(pre=R,post=H);sp|P13020-2|GELS_MOUSE(pre=R,post=H)	227753	Gsn	gelsolin	0.0132751	1.73924	0.00707834	1.20511
IEGSNKVPVDPATYGQFYGGDSYIILYNYR	sp|P13020|GELS_MOUSE(pre=R,post=H);tr|A0A0J9YUQ8|A0A0J9YUQ8_MOUSE(pre=R,post=H);sp|P13020-2|GELS_MOUSE(pre=R,post=H)	227753	Gsn	gelsolin	0.0150179	1.09454	0.00586981	0.642979
IEGSNKVPVDPATYGQFYGGDSYIILYNYR	sp|P13020|GELS_MOUSE(pre=R,post=H);tr|A0A0J9YUQ8|A0A0J9YUQ8_MOUSE(pre=R,post=H);sp|P13020-2|GELS_MOUSE(pre=R,post=H)	227753	Gsn	gelsolin	0.00290294	1.32054	0.033599	1.10039
SGALNSNDAFVLK	sp|P13020|GELS_MOUSE(pre=K,post=T);tr|A0A0J9YUQ8|A0A0J9YUQ8_MOUSE(pre=K,post=T);sp|P13020-2|GELS_MOUSE(pre=K,post=T)	227753	Gsn	gelsolin	0.00674821	1.36637	0.0166842	0.835934
SGALNSNDAFVLK	sp|P13020|GELS_MOUSE(pre=K,post=T);tr|A0A0J9YUQ8|A0A0J9YUQ8_MOUSE(pre=K,post=T);sp|P13020-2|GELS_MOUSE(pre=K,post=T)	227753	Gsn	gelsolin	0.0219925	1.21726	0.0172071	0.661834
SGALNSNDAFVLK	sp|P13020|GELS_MOUSE(pre=K,post=T);tr|A0A0J9YUQ8|A0A0J9YUQ8_MOUSE(pre=K,post=T);sp|P13020-2|GELS_MOUSE(pre=K,post=T)	227753	Gsn	gelsolin	0.00913541	1.50262	0.00370556	0.936877
QTQVSVLPEGGETPLFK	sp|P13020|GELS_MOUSE(pre=R,post=Q);tr|A0A0J9YUQ8|A0A0J9YUQ8_MOUSE(pre=R,post=Q);sp|P13020-2|GELS_MOUSE(pre=R,post=Q)	227753	Gsn	gelsolin	0.0180377	1.37103	0.0065586	0.837454
QTQVSVLPEGGETPLFK	sp|P13020|GELS_MOUSE(pre=R,post=Q);tr|A0A0J9YUQ8|A0A0J9YUQ8_MOUSE(pre=R,post=Q);sp|P13020-2|GELS_MOUSE(pre=R,post=Q)	227753	Gsn	gelsolin	0.0231065	1.2345	0.0207437	0.742161
HVVPNEVVVQR	sp|P13020|GELS_MOUSE(pre=K,post=L);tr|A0A0J9YUJ8|A0A0J9YUJ8_MOUSE(pre=K,post=L);tr|A0A0J9YUQ8|A0A0J9YUQ8_MOUSE(pre=K,post=L);tr|A0A0J9YV37|A0A0J9YV37_MOUSE(pre=K,post=L);tr|A6PWS5|A6PWS5_MOUSE(pre=K,post=L);sp|P13020-2|GELS_MOUSE(pre=K,post=L)	227753	Gsn	gelsolin	0.0111697	1.50244	0.00203444	0.834875
DSQEEEKTEALTSAK	sp|P13020|GELS_MOUSE(pre=K,post=R);sp|P13020-2|GELS_MOUSE(pre=K,post=R)	227753	Gsn	gelsolin	0.0227127	1.2665	0.00522947	0.876964
DSQEEEKTEALTSAK	sp|P13020|GELS_MOUSE(pre=K,post=R);sp|P13020-2|GELS_MOUSE(pre=K,post=R)	227753	Gsn	gelsolin	0.010621	1.05937	0.0112587	0.61419
TEALTSAK	sp|P13020|GELS_MOUSE(pre=K,post=R);sp|P13020-2|GELS_MOUSE(pre=K,post=R)	227753	Gsn	gelsolin	0.0101753	1.22186	0.000633783	0.698964
QGQIIYNWQGAQSTQDEVAASAILTAQLDEELGGTPVQSR	sp|P13020|GELS_MOUSE(pre=R,post=V);tr|A0A0J9YUQ8|A0A0J9YUQ8_MOUSE(pre=R,post=V);sp|P13020-2|GELS_MOUSE(pre=R,post=V)	227753	Gsn	gelsolin	0.0162282	1.42399	0.00115365	0.692703
TGAQELLK	sp|P13020|GELS_MOUSE(pre=K,post=V);sp|P13020-2|GELS_MOUSE(pre=K,post=V)	227753	Gsn	gelsolin	0.00852159	1.38045	0.00208402	0.786224
AVEVMPK	sp|P13020|GELS_MOUSE(pre=R,post=S);tr|A0A0J9YUQ8|A0A0J9YUQ8_MOUSE(pre=R,post=S);sp|P13020-2|GELS_MOUSE(pre=R,post=S)	227753	Gsn	gelsolin	0.0186906	1.27602	0.038729	0.928534
FDLVPVPPNLYGDFFTGDAYVILK	sp|P13020|GELS_MOUSE(pre=K,post=T);tr|A0A0J9YUJ8|A0A0J9YUJ8_MOUSE(pre=K,post=T);tr|A0A0J9YUQ8|A0A0J9YUQ8_MOUSE(pre=K,post=T);tr|A0A0J9YV37|A0A0J9YV37_MOUSE(pre=K,post=T);tr|A6PWS5|A6PWS5_MOUSE(pre=K,post=T);sp|P13020-2|GELS_MOUSE(pre=K,post=T)	227753	Gsn	gelsolin	0.0233333	1.69171	0.00857702	1.31789
AGKEPGLQIWR	sp|P13020|GELS_MOUSE(pre=K,post=V);tr|A0A0J9YUJ8|A0A0J9YUJ8_MOUSE(pre=K,post=V);tr|A0A0J9YUQ8|A0A0J9YUQ8_MOUSE(pre=K,post=V);tr|A0A0J9YV37|A0A0J9YV37_MOUSE(pre=K,post=V);tr|A6PWS5|A6PWS5_MOUSE(pre=K,post=V);sp|P13020-2|GELS_MOUSE(pre=K,post=V)	227753	Gsn	gelsolin	0.0222499	1.28834	0.0293752	0.796356
AGKEPGLQIWR	sp|P13020|GELS_MOUSE(pre=K,post=V);tr|A0A0J9YUJ8|A0A0J9YUJ8_MOUSE(pre=K,post=V);tr|A0A0J9YUQ8|A0A0J9YUQ8_MOUSE(pre=K,post=V);tr|A0A0J9YV37|A0A0J9YV37_MOUSE(pre=K,post=V);tr|A6PWS5|A6PWS5_MOUSE(pre=K,post=V);sp|P13020-2|GELS_MOUSE(pre=K,post=V)	227753	Gsn	gelsolin	0.0225958	1.34009	0.0158069	0.862138
AGKEPGLQIWR	sp|P13020|GELS_MOUSE(pre=K,post=V);tr|A0A0J9YUJ8|A0A0J9YUJ8_MOUSE(pre=K,post=V);tr|A0A0J9YUQ8|A0A0J9YUQ8_MOUSE(pre=K,post=V);tr|A0A0J9YV37|A0A0J9YV37_MOUSE(pre=K,post=V);tr|A6PWS5|A6PWS5_MOUSE(pre=K,post=V);sp|P13020-2|GELS_MOUSE(pre=K,post=V)	227753	Gsn	gelsolin	0.0122364	1.53008	0.0223424	0.917275
FDLVPVPPNLYGDFFTGDAYVILK	sp|P13020|GELS_MOUSE(pre=K,post=T);tr|A0A0J9YUJ8|A0A0J9YUJ8_MOUSE(pre=K,post=T);tr|A0A0J9YUQ8|A0A0J9YUQ8_MOUSE(pre=K,post=T);tr|A0A0J9YV37|A0A0J9YV37_MOUSE(pre=K,post=T);tr|A6PWS5|A6PWS5_MOUSE(pre=K,post=T);sp|P13020-2|GELS_MOUSE(pre=K,post=T)	227753	Gsn	gelsolin	0.0210974	1.78884	0.0167944	1.61289
FDLVPVPPNLYGDFFTGDAYVILK	sp|P13020|GELS_MOUSE(pre=K,post=T);tr|A0A0J9YUJ8|A0A0J9YUJ8_MOUSE(pre=K,post=T);tr|A0A0J9YUQ8|A0A0J9YUQ8_MOUSE(pre=K,post=T);tr|A0A0J9YV37|A0A0J9YV37_MOUSE(pre=K,post=T);tr|A6PWS5|A6PWS5_MOUSE(pre=K,post=T);sp|P13020-2|GELS_MOUSE(pre=K,post=T)	227753	Gsn	gelsolin	0.0108853	1.60703	0.0131482	1.13303
EVQGFESSTFSGYFK	sp|P13020|GELS_MOUSE(pre=R,post=S);tr|A0A0J9YUJ8|A0A0J9YUJ8_MOUSE(pre=R,post=S);tr|A0A0J9YUQ8|A0A0J9YUQ8_MOUSE(pre=R,post=S);tr|A0A0J9YV37|A0A0J9YV37_MOUSE(pre=R,post=S);tr|A6PWS5|A6PWS5_MOUSE(pre=R,post=S);sp|P13020-2|GELS_MOUSE(pre=R,post=S)	227753	Gsn	gelsolin	0.0165585	1.70586	0.020248	0.989611
EVQGFESSTFSGYFK	sp|P13020|GELS_MOUSE(pre=R,post=S);tr|A0A0J9YUJ8|A0A0J9YUJ8_MOUSE(pre=R,post=S);tr|A0A0J9YUQ8|A0A0J9YUQ8_MOUSE(pre=R,post=S);tr|A0A0J9YV37|A0A0J9YV37_MOUSE(pre=R,post=S);tr|A6PWS5|A6PWS5_MOUSE(pre=R,post=S);sp|P13020-2|GELS_MOUSE(pre=R,post=S)	227753	Gsn	gelsolin	0.0144621	1.36216	0.0183054	0.690619
EVQGFESSTFSGYFK	sp|P13020|GELS_MOUSE(pre=R,post=S);tr|A0A0J9YUJ8|A0A0J9YUJ8_MOUSE(pre=R,post=S);tr|A0A0J9YUQ8|A0A0J9YUQ8_MOUSE(pre=R,post=S);tr|A0A0J9YV37|A0A0J9YV37_MOUSE(pre=R,post=S);tr|A6PWS5|A6PWS5_MOUSE(pre=R,post=S);sp|P13020-2|GELS_MOUSE(pre=R,post=S)	227753	Gsn	gelsolin	0.0271075	1.47309	0.0154785	0.950725
ATEVPVSWDSFNNGDCFILDLGNNIYQWCGSGSNK	sp|P13020|GELS_MOUSE(pre=R,post=F);tr|A0A0J9YUQ8|A0A0J9YUQ8_MOUSE(pre=R,post=F);tr|A0A0J9YV37|A0A0J9YV37_MOUSE(pre=R,post=F);tr|A6PWS5|A6PWS5_MOUSE(pre=R,post=F);sp|P13020-2|GELS_MOUSE(pre=R,post=F)	227753	Gsn	gelsolin	0.00913114	1.78808	0.00746386	1.26322
ATEVPVSWDSFNNGDCFILDLGNNIYQWCGSGSNK	sp|P13020|GELS_MOUSE(pre=R,post=F);tr|A0A0J9YUQ8|A0A0J9YUQ8_MOUSE(pre=R,post=F);tr|A0A0J9YV37|A0A0J9YV37_MOUSE(pre=R,post=F);tr|A6PWS5|A6PWS5_MOUSE(pre=R,post=F);sp|P13020-2|GELS_MOUSE(pre=R,post=F)	227753	Gsn	gelsolin	0.00336971	1.46563	0.00392078	1.30909
ATEVPVSWDSFNNGDCFILDLGNNIYQWCGSGSNK	sp|P13020|GELS_MOUSE(pre=R,post=F);tr|A0A0J9YUQ8|A0A0J9YUQ8_MOUSE(pre=R,post=F);tr|A0A0J9YV37|A0A0J9YV37_MOUSE(pre=R,post=F);tr|A6PWS5|A6PWS5_MOUSE(pre=R,post=F);sp|P13020-2|GELS_MOUSE(pre=R,post=F)	227753	Gsn	gelsolin	0.0396272	1.84933	0.0111958	1.29271
ATEVPVSWDSFNNGDCFILDLGNNIYQWCGSGSNK	sp|P13020|GELS_MOUSE(pre=R,post=F);tr|A0A0J9YUQ8|A0A0J9YUQ8_MOUSE(pre=R,post=F);tr|A0A0J9YV37|A0A0J9YV37_MOUSE(pre=R,post=F);tr|A6PWS5|A6PWS5_MOUSE(pre=R,post=F);sp|P13020-2|GELS_MOUSE(pre=R,post=F)	227753	Gsn	gelsolin	0.0395747	1.4763	0.0189199	1.24301
GGVASGFK	sp|P13020|GELS_MOUSE(pre=K,post=H);tr|A0A0J9YUJ8|A0A0J9YUJ8_MOUSE(pre=K,post=H);tr|A0A0J9YUQ8|A0A0J9YUQ8_MOUSE(pre=K,post=H);tr|A0A0J9YV37|A0A0J9YV37_MOUSE(pre=K,post=H);tr|A6PWS5|A6PWS5_MOUSE(pre=K,post=H);sp|P13020-2|GELS_MOUSE(pre=K,post=H)	227753	Gsn	gelsolin	0.0100973	1.55456	0.0429924	1.29015
TPSAAYLWVGAGASEAEK	sp|P13020|GELS_MOUSE(pre=K,post=T);sp|P13020-2|GELS_MOUSE(pre=K,post=T)	227753	Gsn	gelsolin	0.0183804	1.36086	0.0153303	0.808066
TPSAAYLWVGAGASEAEK	sp|P13020|GELS_MOUSE(pre=K,post=T);sp|P13020-2|GELS_MOUSE(pre=K,post=T)	227753	Gsn	gelsolin	0.00862909	1.41962	0.0067173	0.817265
TPSAAYLWVGAGASEAEK	sp|P13020|GELS_MOUSE(pre=K,post=T);sp|P13020-2|GELS_MOUSE(pre=K,post=T)	227753	Gsn	gelsolin	0.00984818	1.20092	0.0121215	0.596816
TPSAAYLWVGAGASEAEK	sp|P13020|GELS_MOUSE(pre=K,post=T);sp|P13020-2|GELS_MOUSE(pre=K,post=T)	227753	Gsn	gelsolin	0.00606608	1.16078	0.00536887	0.68828
DGGQTAPASIR	sp|P13020|GELS_MOUSE(pre=R,post=L);tr|A0A0J9YUQ8|A0A0J9YUQ8_MOUSE(pre=R,post=L);sp|P13020-2|GELS_MOUSE(pre=R,post=L)	227753	Gsn	gelsolin	0.00631497	1.2517	0.00115567	0.693951
DGGQTAPASIR	sp|P13020|GELS_MOUSE(pre=R,post=L);tr|A0A0J9YUQ8|A0A0J9YUQ8_MOUSE(pre=R,post=L);sp|P13020-2|GELS_MOUSE(pre=R,post=L)	227753	Gsn	gelsolin	0.00131327	1.47515	0.00243144	0.836174
VVEHPEFLK	sp|P13020|GELS_MOUSE(pre=M,post=A);tr|A0A0J9YUJ8|A0A0J9YUJ8_MOUSE(pre=M,post=A);tr|A0A0J9YUQ8|A0A0J9YUQ8_MOUSE(pre=M,post=A);tr|A0A0J9YV37|A0A0J9YV37_MOUSE(pre=M,post=A);tr|A6PWS5|A6PWS5_MOUSE(pre=M,post=A);sp|P13020-2|GELS_MOUSE(pre=M,post=A)	227753	Gsn	gelsolin	0.015921	1.3007	0.0227744	0.6559
VVEHPEFLK	sp|P13020|GELS_MOUSE(pre=M,post=A);tr|A0A0J9YUJ8|A0A0J9YUJ8_MOUSE(pre=M,post=A);tr|A0A0J9YUQ8|A0A0J9YUQ8_MOUSE(pre=M,post=A);tr|A0A0J9YV37|A0A0J9YV37_MOUSE(pre=M,post=A);tr|A6PWS5|A6PWS5_MOUSE(pre=M,post=A);sp|P13020-2|GELS_MOUSE(pre=M,post=A)	227753	Gsn	gelsolin	0.00249394	1.25376	0.0024901	0.701668
GSNKVPVDPATYGQFYGGDSYIILYNYR	sp|P13020|GELS_MOUSE(pre=E,post=H);tr|A0A0J9YUQ8|A0A0J9YUQ8_MOUSE(pre=E,post=H);sp|P13020-2|GELS_MOUSE(pre=E,post=H)	227753	Gsn	gelsolin	0.0171128	1.04567	0.0368766	0.603889
GGTSRDGGQTAPASIR	sp|P13020|GELS_MOUSE(pre=K,post=L);tr|A0A0J9YUQ8|A0A0J9YUQ8_MOUSE(pre=K,post=L);sp|P13020-2|GELS_MOUSE(pre=K,post=L)	227753	Gsn	gelsolin	0.0217097	1.41189	0.0124304	0.92903
AYLEAECVEWLLR	sp|P01898|HA10_MOUSE(pre=R,post=Y)	15007	H2-Q10	histocompatibility 2, Q region locus 10	0.0430281	0.7233	0.0103059	1.0296
FLASVSTVLTSKY	sp|P01942|HBA_MOUSE(pre=K,post=R);tr|Q91VB8|Q91VB8_MOUSE(pre=K,post=R)	15122	Hba-a1	hemoglobin alpha, adult chain 1	0.0237251	1.2738	0.0360436	1.49526
VLLPVWEAEGLGLR	sp|Q3U487|HECD3_MOUSE(pre=R,post=V)	76608	Hectd3	HECT domain E3 ubiquitin protein ligase 3	0.0103365	0.74789	0.0249854	0.72352
ADVPLPLDLLPSFWK	tr|E9Q2E4|E9Q2E4_MOUSE(pre=R,post=T)	269700	Hectd4	HECT domain E3 ubiquitin protein ligase 4	0.0467949	1.00749	0.0118982	0.710379
IALGLPIPEIR	sp|E9QAM5|HELZ2_MOUSE(pre=S,post=W);tr|A2AS03|A2AS03_MOUSE(pre=S,post=W);tr|A2AS05|A2AS05_MOUSE(pre=S,post=W)	229003	Helz2	helicase with zinc finger 2, transcriptional coactivator	0.0215298	1.16237	0.0370502	0.593533
QTK+383.228AVLELE	sp|Q6PCN7|HLTF_MOUSE(pre=Q,post=A);tr|E9PVX5|E9PVX5_MOUSE(pre=Q,post=A);tr|G3UVU1|G3UVU1_MOUSE(pre=Q,post=A)	20585	Hltf	helicase-like transcription factor	0.0353558	0.7539	0.00390854	1.01209
IIPTLEEGLQLPSPTATSQLPLESDAVECLNYQHYK	tr|D3YWG1|D3YWG1_MOUSE(pre=K,post=G);sp|P61979|HNRPK_MOUSE(pre=K,post=G);tr|H3BK96|H3BK96_MOUSE(pre=K,post=G);tr|H3BLL4|H3BLL4_MOUSE(pre=K,post=G);sp|P61979-2|HNRPK_MOUSE(pre=K,post=G)	15387	Hnrnpk	heterogeneous nuclear ribonucleoprotein K	0.0304447	0.80546	0.0155551	0.600806
ALRTDYNASVSVPDSSGPER	tr|D3YWG1|D3YWG1_MOUSE(pre=K,post=I);sp|P61979|HNRPK_MOUSE(pre=K,post=I);tr|B2M1R6|B2M1R6_MOUSE(pre=K,post=I);tr|D3Z5X4|D3Z5X4_MOUSE(pre=K,post=I);tr|H3BK96|H3BK96_MOUSE(pre=K,post=I);tr|H3BKD0|H3BKD0_MOUSE(pre=K,post=I);tr|H3BKI8|H3BKI8_MOUSE(pre=K,post=I);sp|P61979-2|HNRPK_MOUSE(pre=K,post=I);sp|P61979-3|HNRPK_MOUSE(pre=K,post=I);tr|Q8BT23|Q8BT23_MOUSE(pre=K,post=Y)	15387	Hnrnpk	heterogeneous nuclear ribonucleoprotein K	0.0170375	0.81339	0.0080497	0.659987
ILSISADIETIGEILKK	tr|D3YWG1|D3YWG1_MOUSE(pre=R,post=I);sp|P61979|HNRPK_MOUSE(pre=R,post=I);tr|B2M1R6|B2M1R6_MOUSE(pre=R,post=I);tr|D3Z5X4|D3Z5X4_MOUSE(pre=R,post=I);tr|H3BJS9|H3BJS9_MOUSE(pre=R,post=I);tr|H3BK96|H3BK96_MOUSE(pre=R,post=I);tr|H3BKD0|H3BKD0_MOUSE(pre=R,post=I);tr|H3BKI8|H3BKI8_MOUSE(pre=R,post=I);tr|H3BLL4|H3BLL4_MOUSE(pre=R,post=I);sp|P61979-2|HNRPK_MOUSE(pre=R,post=I);sp|P61979-3|HNRPK_MOUSE(pre=R…	15387	Hnrnpk	heterogeneous nuclear ribonucleoprotein K	0.0156003	0.86979	0.0120024	0.698185
ILSISADIETIGEILKK	tr|D3YWG1|D3YWG1_MOUSE(pre=R,post=I);sp|P61979|HNRPK_MOUSE(pre=R,post=I);tr|B2M1R6|B2M1R6_MOUSE(pre=R,post=I);tr|D3Z5X4|D3Z5X4_MOUSE(pre=R,post=I);tr|H3BJS9|H3BJS9_MOUSE(pre=R,post=I);tr|H3BK96|H3BK96_MOUSE(pre=R,post=I);tr|H3BKD0|H3BKD0_MOUSE(pre=R,post=I);tr|H3BKI8|H3BKI8_MOUSE(pre=R,post=I);tr|H3BLL4|H3BLL4_MOUSE(pre=R,post=I);sp|P61979-2|HNRPK_MOUSE(pre=R,post=I);sp|P61979-3|HNRPK_MOUSE(pre=R…	15387	Hnrnpk	heterogeneous nuclear ribonucleoprotein K	0.0117162	1.07895	0.00403179	1.00075
GSYGDLGGPIITTQVTIPK	tr|D3YWG1|D3YWG1_MOUSE(pre=R,post=D);sp|P61979|HNRPK_MOUSE(pre=R,post=D);tr|B2M1R6|B2M1R6_MOUSE(pre=R,post=D);tr|D3Z5X4|D3Z5X4_MOUSE(pre=R,post=D);tr|H3BLL4|H3BLL4_MOUSE(pre=R,post=D);tr|H3BLP7|H3BLP7_MOUSE(pre=R,post=D);sp|P61979-2|HNRPK_MOUSE(pre=R,post=D);sp|P61979-3|HNRPK_MOUSE(pre=R,post=D)	15387	Hnrnpk	heterogeneous nuclear ribonucleoprotein K	0.00745382	0.95525	0.00289441	0.701093
GSYGDLGGPIITTQVTIPK	tr|D3YWG1|D3YWG1_MOUSE(pre=R,post=D);sp|P61979|HNRPK_MOUSE(pre=R,post=D);tr|B2M1R6|B2M1R6_MOUSE(pre=R,post=D);tr|D3Z5X4|D3Z5X4_MOUSE(pre=R,post=D);tr|H3BLL4|H3BLL4_MOUSE(pre=R,post=D);tr|H3BLP7|H3BLP7_MOUSE(pre=R,post=D);sp|P61979-2|HNRPK_MOUSE(pre=R,post=D);sp|P61979-3|HNRPK_MOUSE(pre=R,post=D)	15387	Hnrnpk	heterogeneous nuclear ribonucleoprotein K	0.0356572	1.15983	0.00443598	0.745294
IILDLISESPIKGR	tr|D3YWG1|D3YWG1_MOUSE(pre=K,post=A);sp|P61979|HNRPK_MOUSE(pre=K,post=A);tr|B2M1R6|B2M1R6_MOUSE(pre=K,post=A);tr|D3Z5X4|D3Z5X4_MOUSE(pre=K,post=A);tr|H3BK96|H3BK96_MOUSE(pre=K,post=A);tr|H3BKD0|H3BKD0_MOUSE(pre=K,post=A);tr|H3BLL4|H3BLL4_MOUSE(pre=K,post=A);tr|H3BLP7|H3BLP7_MOUSE(pre=K,post=A);sp|P61979-2|HNRPK_MOUSE(pre=K,post=A);sp|P61979-3|HNRPK_MOUSE(pre=K,post=A)	15387	Hnrnpk	heterogeneous nuclear ribonucleoprotein K	0.0338263	1.0117	0.0304157	0.854859
VFNVFCLYGNVEK	sp|Q8R081|HNRPL_MOUSE(pre=R,post=V);tr|G3UY38|G3UY38_MOUSE(pre=R,post=V);tr|G5E924|G5E924_MOUSE(pre=R,post=V)	15388	Hnrnpl	heterogeneous nuclear ribonucleoprotein L	0.036613	1.15718	0.00802435	0.71894
VGEVTYVELLMDAEGK	sp|Q9D0E1|HNRPM_MOUSE(pre=K,post=S);tr|B8JK32|B8JK32_MOUSE(pre=K,post=S);tr|B8JK33|B8JK33_MOUSE(pre=K,post=S);sp|Q9D0E1-2|HNRPM_MOUSE(pre=K,post=S)	76936	Hnrnpm	heterogeneous nuclear ribonucleoprotein M	0.0242572	0.73335	0.00451066	0.705521
GEERPTQNEK	sp|Q9D0E1|HNRPM_MOUSE(pre=K,post=R);tr|B8JK32|B8JK32_MOUSE(pre=K,post=R);tr|B8JK33|B8JK33_MOUSE(pre=K,post=R);sp|Q9D0E1-2|HNRPM_MOUSE(pre=K,post=R)	76936	Hnrnpm	heterogeneous nuclear ribonucleoprotein M	0.0197934	1.54164	0.00077482	1.00914
GEERPTQNEK	sp|Q9D0E1|HNRPM_MOUSE(pre=K,post=R);tr|B8JK32|B8JK32_MOUSE(pre=K,post=R);tr|B8JK33|B8JK33_MOUSE(pre=K,post=R);sp|Q9D0E1-2|HNRPM_MOUSE(pre=K,post=R)	76936	Hnrnpm	heterogeneous nuclear ribonucleoprotein M	0.00808007	1.33014	0.0171438	0.637591
AFITNIPFDVK	sp|Q9D0E1|HNRPM_MOUSE(pre=R,post=W);tr|B8JK32|B8JK32_MOUSE(pre=R,post=W);tr|B8JK33|B8JK33_MOUSE(pre=R,post=W);sp|Q9D0E1-2|HNRPM_MOUSE(pre=R,post=W)	76936	Hnrnpm	heterogeneous nuclear ribonucleoprotein M	0.0210168	1.46669	0.00888873	1.1799
MGANNLER	sp|Q9D0E1|HNRPM_MOUSE(pre=R,post=M);tr|B8JK32|B8JK32_MOUSE(pre=R,post=M);tr|B8JK33|B8JK33_MOUSE(pre=R,post=M);sp|Q9D0E1-2|HNRPM_MOUSE(pre=R,post=M)	76936	Hnrnpm	heterogeneous nuclear ribonucleoprotein M	0.0379385	1.05137	0.0184693	0.58974
GNFTLPEVAECFDEITYVELQKEEAQK	tr|G3XA10|G3XA10_MOUSE(pre=K,post=L);sp|Q8VEK3|HNRPU_MOUSE(pre=K,post=L)	51810	Hnrnpu	heterogeneous nuclear ribonucleoprotein U	0.0124153	1.21873	0.0455385	0.957054
GNFTLPEVAECFDEITYVELQKEEAQK	tr|G3XA10|G3XA10_MOUSE(pre=K,post=L);sp|Q8VEK3|HNRPU_MOUSE(pre=K,post=L)	51810	Hnrnpu	heterogeneous nuclear ribonucleoprotein U	0.0197505	1.01057	0.0290371	0.86171
MMVAGFKK	tr|G3XA10|G3XA10_MOUSE(pre=K,post=Q);sp|Q8VEK3|HNRPU_MOUSE(pre=K,post=Q)	51810	Hnrnpu	heterogeneous nuclear ribonucleoprotein U	0.00370625	0.88443	0.00197338	0.813357
SKPAGSDGER	sp|Q00PI9|HNRL2_MOUSE(pre=K,post=R)	68693	Hnrnpul2	heterogeneous nuclear ribonucleoprotein U-like 2	0.0349967	1.45915	0.023252	0.998271
VVVVVPNEEDWKR	sp|Q00PI9|HNRL2_MOUSE(pre=K,post=R)	68693	Hnrnpul2	heterogeneous nuclear ribonucleoprotein U-like 2	0.0414685	1.22724	0.0183695	0.649336
VVTIAPGLFATPLLTTLPEKVR	sp|O08756|HCD2_MOUSE(pre=R,post=N);tr|A2AFQ2|A2AFQ2_MOUSE(pre=R,post=N);tr|Q99N15|Q99N15_MOUSE(pre=R,post=N)	15108	Hsd17b10	hydroxysteroid (17-beta) dehydrogenase 10	0.0494977	1.2764	0.019841	1.49042
QKLWK+114.043NLRS+79.966LPQT	sp|Q6VYH9|HSH2D_MOUSE(pre=G,post=S)	209488	Hsh2d	hematopoietic SH2 domain containing	0.0135657	1.27291	0.0256661	1.05695
LVSSPCCIVTSTYGWTANMER	sp|P11499|HS90B_MOUSE(pre=R,post=I);tr|Q71LX8|Q71LX8_MOUSE(pre=R,post=I)	15516	Hsp90ab1	heat shock protein 90 alpha (cytosolic), class B member 1	0.00458503	0.76004	0.0443459	0.589989
SFFPEEISSMVLTK	sp|P17879|HS71B_MOUSE(pre=R,post=M);sp|Q61696|HS71A_MOUSE(pre=R,post=M);tr|Q3TU85|Q3TU85_MOUSE(pre=R,post=M)	193740	Hspa1a	-	0.0128791	0.95355	0.0022658	0.75556
SFFPEEISSMVLTK	sp|P17879|HS71B_MOUSE(pre=R,post=M);sp|Q61696|HS71A_MOUSE(pre=R,post=M);tr|Q3TU85|Q3TU85_MOUSE(pre=R,post=M)	193740	Hspa1a	-	0.0163202	0.59311	0.000229469	0.637697
TSTVDLPIESQLLWQLDREMLGLYTENEGK	tr|Q3U2G2|Q3U2G2_MOUSE(pre=K,post=M)	15525	Hspa4	heat shock protein 4	0.0455051	0.7891	0.00178592	1.03298
LM+15.995SANASDLPLSIECFMNDIDVSGTMNR	sp|Q61316|HSP74_MOUSE(pre=K,post=G);tr|Q3U2G2|Q3U2G2_MOUSE(pre=K,post=G)	15525	Hspa4	heat shock protein 4	0.0175491	1.4796	0.0145514	0.96265
LM+15.995SANASDLPLNIECFMNDLDVSSK	sp|P48722|HS74L_MOUSE(pre=K,post=M);tr|E0CY23|E0CY23_MOUSE(pre=K,post=M);sp|P48722-2|HS74L_MOUSE(pre=K,post=M)	18415	Hspa4l	heat shock protein 4 like	0.0471256	0.6756	0.0143692	1.21946
LM+15.995SANASDLPLNIECFMNDLDVSSK	sp|P48722|HS74L_MOUSE(pre=K,post=M);tr|E0CY23|E0CY23_MOUSE(pre=K,post=M);sp|P48722-2|HS74L_MOUSE(pre=K,post=M)	18415	Hspa4l	heat shock protein 4 like	0.0411952	0.6345	0.0456296	1.03307
LSAMLEDTENWLYEEGEDQPK	sp|P48722|HS74L_MOUSE(pre=K,post=Q);sp|P48722-2|HS74L_MOUSE(pre=K,post=Q)	18415	Hspa4l	heat shock protein 4 like	0.00532807	0.85565	0.00395332	0.900223
LMSANASDLPLNIECFMNDLDVSSK	sp|P48722|HS74L_MOUSE(pre=K,post=M);tr|E0CY23|E0CY23_MOUSE(pre=K,post=M);sp|P48722-2|HS74L_MOUSE(pre=K,post=M)	18415	Hspa4l	heat shock protein 4 like	0.0266877	0.7907	0.00309676	1.71587
LMSANASDLPLNIECFMNDLDVSSK	sp|P48722|HS74L_MOUSE(pre=K,post=M);tr|E0CY23|E0CY23_MOUSE(pre=K,post=M);sp|P48722-2|HS74L_MOUSE(pre=K,post=M)	18415	Hspa4l	heat shock protein 4 like	0.0208982	0.6538	0.00044935	1.67055
YLEEERPFAIEQVTGMLLAK	sp|P48722|HS74L_MOUSE(pre=R,post=L);tr|A0A0N4SVU2|A0A0N4SVU2_MOUSE(pre=R,post=L);tr|A0A0N4SW76|A0A0N4SW76_MOUSE(pre=R,post=L);tr|E0CY23|E0CY23_MOUSE(pre=R,post=L);sp|P48722-2|HS74L_MOUSE(pre=R,post=L)	18415	Hspa4l	heat shock protein 4 like	0.047118	0.754	0.00142702	1.26446
YLEEERPFAIEQVTGMLLAK	sp|P48722|HS74L_MOUSE(pre=R,post=L);tr|A0A0N4SVU2|A0A0N4SVU2_MOUSE(pre=R,post=L);tr|A0A0N4SW76|A0A0N4SW76_MOUSE(pre=R,post=L);tr|E0CY23|E0CY23_MOUSE(pre=R,post=L);sp|P48722-2|HS74L_MOUSE(pre=R,post=L)	18415	Hspa4l	heat shock protein 4 like	0.027378	0.65136	0.00234944	0.760602
GPAVGIDLGTTYSCVGVFQHGK	sp|P63017|HSP7C_MOUSE(pre=K,post=V);tr|D3YW43|D3YW43_MOUSE(pre=K,post=V);tr|D3Z5E2|D3Z5E2_MOUSE(pre=K,post=V);tr|Q504P4|Q504P4_MOUSE(pre=K,post=V)	15481	Hspa8	heat shock protein 8	0.0344798	0.9655	0.0212826	1.32238
GPAVGIDLGTTYSCVGVFQHGK	sp|P63017|HSP7C_MOUSE(pre=K,post=V);tr|D3YW43|D3YW43_MOUSE(pre=K,post=V);tr|D3Z5E2|D3Z5E2_MOUSE(pre=K,post=V);tr|Q504P4|Q504P4_MOUSE(pre=K,post=V)	15481	Hspa8	heat shock protein 8	0.0268404	0.8723	0.0217223	1.08529
GPAVGIDLGTTYSCVGVFQHGK	sp|P63017|HSP7C_MOUSE(pre=K,post=V);tr|D3YW43|D3YW43_MOUSE(pre=K,post=V);tr|D3Z5E2|D3Z5E2_MOUSE(pre=K,post=V);tr|Q504P4|Q504P4_MOUSE(pre=K,post=V)	15481	Hspa8	heat shock protein 8	0.0499313	1.226	0.0299415	1.88421
SQIHDIVLVGGSTR	sp|P63017|HSP7C_MOUSE(pre=K,post=I);tr|Q504P4|Q504P4_MOUSE(pre=K,post=I)	15481	Hspa8	heat shock protein 8	0.0233844	1.00458	0.0371762	0.613812
LDVTPLSLGIETAGGVMTVLIK	sp|P63017|HSP7C_MOUSE(pre=L,post=R);tr|Q504P4|Q504P4_MOUSE(pre=L,post=R)	15481	Hspa8	heat shock protein 8	0.0116287	0.814	0.0046546	1.03042
GPAVGIDLGTTYSCVGVFQHGK	sp|P63017|HSP7C_MOUSE(pre=K,post=V);tr|D3YW43|D3YW43_MOUSE(pre=K,post=V);tr|D3Z5E2|D3Z5E2_MOUSE(pre=K,post=V);tr|Q504P4|Q504P4_MOUSE(pre=K,post=V)	15481	Hspa8	heat shock protein 8	0.0490023	1.04664	0.0207951	0.951108
GPAVGIDLGTTYSCVGVFQHGK	sp|P63017|HSP7C_MOUSE(pre=K,post=V);tr|D3YW43|D3YW43_MOUSE(pre=K,post=V);tr|D3Z5E2|D3Z5E2_MOUSE(pre=K,post=V);tr|Q504P4|Q504P4_MOUSE(pre=K,post=V)	15481	Hspa8	heat shock protein 8	0.0337694	0.81661	0.0259831	0.886936
GPAVGIDLGTTYSCVGVFQHGK	sp|P63017|HSP7C_MOUSE(pre=K,post=V);tr|D3YW43|D3YW43_MOUSE(pre=K,post=V);tr|D3Z5E2|D3Z5E2_MOUSE(pre=K,post=V);tr|Q504P4|Q504P4_MOUSE(pre=K,post=V)	15481	Hspa8	heat shock protein 8	0.0417185	0.63873	0.0418952	0.704619
GPAVGIDLGTTYSCVGVFQHGK	sp|P63017|HSP7C_MOUSE(pre=K,post=V);tr|D3YW43|D3YW43_MOUSE(pre=K,post=V);tr|D3Z5E2|D3Z5E2_MOUSE(pre=K,post=V);tr|Q504P4|Q504P4_MOUSE(pre=K,post=V)	15481	Hspa8	heat shock protein 8	0.0455387	0.7751	0.0433985	0.971208
VTPLSLGIETLGGVFTK	sp|P38647|GRP75_MOUSE(pre=D,post=L)	15526	Hspa9	heat shock protein 9	0.0140802	1.46719	0.00561108	0.812499
SIDLKDKYK	sp|P63038|CH60_MOUSE(pre=K,post=N);tr|D3Z2F2|D3Z2F2_MOUSE(pre=K,post=N);tr|D3Z7J9|D3Z7J9_MOUSE(pre=K,post=N)	15510	Hspd1	heat shock protein 1 (chaperonin)	0.0289208	1.14997	0.00494147	0.668057
GVMLAVDAVIAELKK	sp|P63038|CH60_MOUSE(pre=R,post=Q);tr|D3Z2F2|D3Z2F2_MOUSE(pre=R,post=Q)	15510	Hspd1	heat shock protein 1 (chaperonin)	0.0147574	0.8893	0.0264839	0.660718
GVMLAVDAVIAELKK	sp|P63038|CH60_MOUSE(pre=R,post=Q);tr|D3Z2F2|D3Z2F2_MOUSE(pre=R,post=Q)	15510	Hspd1	heat shock protein 1 (chaperonin)	0.00937865	0.82636	0.00667175	0.606203
GVMLAVDAVIAELKK	sp|P63038|CH60_MOUSE(pre=R,post=Q);tr|D3Z2F2|D3Z2F2_MOUSE(pre=R,post=Q)	15510	Hspd1	heat shock protein 1 (chaperonin)	0.027284	0.89829	0.0261674	0.58376
LMSSNSTDLPLNIECFMNDKDVSGK	sp|Q61699|HS105_MOUSE(pre=K,post=M);tr|E9Q0U7|E9Q0U7_MOUSE(pre=K,post=M);sp|Q61699-2|HS105_MOUSE(pre=K,post=M)	15505	Hsph1	heat shock 105kDa/110kDa protein 1	0.00959364	0.6383	0.00436697	1.91593
ELNNVCEPVVTQPKPK	sp|Q61699|HS105_MOUSE(pre=K,post=I);tr|E9Q0U7|E9Q0U7_MOUSE(pre=K,post=I);sp|Q61699-2|HS105_MOUSE(pre=K,post=I)	15505	Hsph1	heat shock 105kDa/110kDa protein 1	0.0439445	0.5934	0.000392078	1.27153
QAYIDKLEELMK	sp|Q61699|HS105_MOUSE(pre=K,post=M);tr|E9Q0U7|E9Q0U7_MOUSE(pre=K,post=M);sp|Q61699-2|HS105_MOUSE(pre=K,post=M)	15505	Hsph1	heat shock 105kDa/110kDa protein 1	0.0471467	0.7091	0.00212792	2.1357
SQFEELCAELLQK	sp|Q61699|HS105_MOUSE(pre=R,post=I);tr|E9Q0U7|E9Q0U7_MOUSE(pre=R,post=I);sp|Q61699-2|HS105_MOUSE(pre=R,post=I)	15505	Hsph1	heat shock 105kDa/110kDa protein 1	0.0429641	0.647	0.00026252	1.00556
SQFEELCAELLQK	sp|Q61699|HS105_MOUSE(pre=R,post=I);tr|E9Q0U7|E9Q0U7_MOUSE(pre=R,post=I);sp|Q61699-2|HS105_MOUSE(pre=R,post=I)	15505	Hsph1	heat shock 105kDa/110kDa protein 1	0.0113619	0.6814	0.00878352	2.52997
GPFELEAFYSDPQGVPYPEAK	sp|Q61699|HS105_MOUSE(pre=R,post=I);tr|E9Q0U7|E9Q0U7_MOUSE(pre=R,post=I);sp|Q61699-2|HS105_MOUSE(pre=R,post=I)	15505	Hsph1	heat shock 105kDa/110kDa protein 1	0.00429659	0.5895	0.00389567	1.08823
LVEHFCAEFK	sp|Q61699|HS105_MOUSE(pre=K,post=T);tr|E9Q0U7|E9Q0U7_MOUSE(pre=K,post=T);sp|Q61699-2|HS105_MOUSE(pre=K,post=T)	15505	Hsph1	heat shock 105kDa/110kDa protein 1	0.0214216	0.5841	0.000278163	1.43765
GPFELEAFYSDPQGVPYPEAK	sp|Q61699|HS105_MOUSE(pre=R,post=I);tr|E9Q0U7|E9Q0U7_MOUSE(pre=R,post=I);sp|Q61699-2|HS105_MOUSE(pre=R,post=I)	15505	Hsph1	heat shock 105kDa/110kDa protein 1	0.0287187	0.75239	0.00335348	0.889723
SVNEVMEWMNNVMNAQAK	sp|Q61699|HS105_MOUSE(pre=K,post=R);tr|E9Q0U7|E9Q0U7_MOUSE(pre=K,post=R);sp|Q61699-2|HS105_MOUSE(pre=K,post=R)	15505	Hsph1	heat shock 105kDa/110kDa protein 1	0.0314489	0.9027	0.0139318	2.5195
VCNDEQLLLELQQIK	sp|Q7TMY8|HUWE1_MOUSE(pre=K,post=T);tr|A2AFQ0|A2AFQ0_MOUSE(pre=K,post=T);sp|Q7TMY8-2|HUWE1_MOUSE(pre=K,post=T);sp|Q7TMY8-3|HUWE1_MOUSE(pre=K,post=T);sp|Q7TMY8-4|HUWE1_MOUSE(pre=K,post=T)	59026	Huwe1	HECT, UBA and WWE domain containing 1	0.00386498	0.61411	0.00108654	0.595782
EKQEEEEAK	sp|Q7TMY8|HUWE1_MOUSE(pre=R,post=C);tr|A2AFQ0|A2AFQ0_MOUSE(pre=R,post=C);tr|F6XP90|F6XP90_MOUSE(pre=R,post=C);sp|Q7TMY8-2|HUWE1_MOUSE(pre=R,post=C);sp|Q7TMY8-3|HUWE1_MOUSE(pre=R,post=C);sp|Q7TMY8-4|HUWE1_MOUSE(pre=R,post=C)	59026	Huwe1	HECT, UBA and WWE domain containing 1	0.0490859	0.60894	0.012715	0.83808
KDKEGDRTSEEGKQK	sp|Q7TMY8|HUWE1_MOUSE(pre=K,post=S);tr|A2AFQ0|A2AFQ0_MOUSE(pre=K,post=S);sp|Q7TMY8-2|HUWE1_MOUSE(pre=K,post=S);sp|Q7TMY8-3|HUWE1_MOUSE(pre=K,post=S);sp|Q7TMY8-4|HUWE1_MOUSE(pre=K,post=S)	59026	Huwe1	HECT, UBA and WWE domain containing 1	0.0393538	0.65223	0.0187027	0.765962
NIANPTAMLLSATNMLR	tr|Q91VA7|Q91VA7_MOUSE(pre=R,post=H);tr|V9GXV0|V9GXV0_MOUSE(pre=R,post=H)	170718	Idh3b	isocitrate dehydrogenase 3 (NAD+) beta	0.0283925	1.01109	0.0496682	0.587605
ILPTLEAVAALGNK	sp|Q9CXY6|ILF2_MOUSE(pre=K,post=V)	67781	Ilf2	interleukin enhancer binding factor 2	0.0209156	0.90804	0.00177633	0.918541
ILGQEGDASYLASEISTWDGVIVTPSEK	sp|Q9CXY6|ILF2_MOUSE(pre=K,post=A)	67781	Ilf2	interleukin enhancer binding factor 2	0.0120144	1.39639	0.0181785	0.888704
VLGMDPLPSK	sp|Q9Z1X4|ILF3_MOUSE(pre=K,post=M);tr|Q45VK5|Q45VK5_MOUSE(pre=K,post=M);sp|Q9Z1X4-2|ILF3_MOUSE(pre=K,post=M);sp|Q9Z1X4-3|ILF3_MOUSE(pre=K,post=M)	16201	Ilf3	interleukin enhancer binding factor 3	0.0275295	0.74329	0.000247004	0.580379
AYAALAALEK	sp|Q9Z1X4|ILF3_MOUSE(pre=K,post=L);tr|Q45VK5|Q45VK5_MOUSE(pre=K,post=L);sp|Q9Z1X4-2|ILF3_MOUSE(pre=K,post=L);sp|Q9Z1X4-3|ILF3_MOUSE(pre=K,post=L)	16201	Ilf3	interleukin enhancer binding factor 3	0.0288252	0.91729	0.00536268	0.669455
EVTFLDSKK	sp|Q0GNC1|INF2_MOUSE(pre=K,post=S);tr|E9QLA5|E9QLA5_MOUSE(pre=K,post=S);sp|Q0GNC1-3|INF2_MOUSE(pre=K,post=S)	70435	Inf2	inverted formin, FH2 and WH2 domain containing	0.0183151	1.40252	0.0403972	0.838816
MVCSQQYR	sp|Q0GNC1|INF2_MOUSE(pre=K,post=F);tr|E9QLA5|E9QLA5_MOUSE(pre=K,post=F);sp|Q0GNC1-3|INF2_MOUSE(pre=K,post=F)	70435	Inf2	inverted formin, FH2 and WH2 domain containing	0.0169827	1.27828	0.0339446	0.735933
RPRDEDGKPIR	sp|Q0GNC1|INF2_MOUSE(pre=R,post=K);tr|E9QLA5|E9QLA5_MOUSE(pre=R,post=K);sp|Q0GNC1-3|INF2_MOUSE(pre=R,post=K)	70435	Inf2	inverted formin, FH2 and WH2 domain containing	0.0168106	1.00038	0.0460941	0.615651
LQASIEASQELDKVFDAIEQK	sp|Q0GNC1|INF2_MOUSE(pre=R,post=K);tr|E9QLA5|E9QLA5_MOUSE(pre=R,post=K);sp|Q0GNC1-3|INF2_MOUSE(pre=R,post=K)	70435	Inf2	inverted formin, FH2 and WH2 domain containing	0.0310044	1.2682	0.0238389	0.778786
LQASIEASQELDKVFDAIEQK	sp|Q0GNC1|INF2_MOUSE(pre=R,post=K);tr|E9QLA5|E9QLA5_MOUSE(pre=R,post=K);sp|Q0GNC1-3|INF2_MOUSE(pre=R,post=K)	70435	Inf2	inverted formin, FH2 and WH2 domain containing	0.0249486	1.47969	0.0149218	0.968351
IGNFLNYGSHTGDADGFK	sp|Q0GNC1|INF2_MOUSE(pre=K,post=I);tr|E9QLA5|E9QLA5_MOUSE(pre=K,post=I);sp|Q0GNC1-3|INF2_MOUSE(pre=K,post=I)	70435	Inf2	inverted formin, FH2 and WH2 domain containing	0.0222375	1.09176	0.0478587	0.591643
LELADYLCEDPQQLSLEDTFSTMK	sp|Q0GNC1|INF2_MOUSE(pre=K,post=T);tr|E9QLA5|E9QLA5_MOUSE(pre=K,post=T);sp|Q0GNC1-3|INF2_MOUSE(pre=K,post=T)	70435	Inf2	inverted formin, FH2 and WH2 domain containing	0.01215	1.649	0.00708692	0.91945
LELADYLCEDPQQLSLEDTFSTMK	sp|Q0GNC1|INF2_MOUSE(pre=K,post=T);tr|E9QLA5|E9QLA5_MOUSE(pre=K,post=T);sp|Q0GNC1-3|INF2_MOUSE(pre=K,post=T)	70435	Inf2	inverted formin, FH2 and WH2 domain containing	0.0336426	1.31706	0.02188	0.719516
LELADYLCEDPQQLSLEDTFSTMK	sp|Q0GNC1|INF2_MOUSE(pre=K,post=T);tr|E9QLA5|E9QLA5_MOUSE(pre=K,post=T);sp|Q0GNC1-3|INF2_MOUSE(pre=K,post=T)	70435	Inf2	inverted formin, FH2 and WH2 domain containing	0.0466155	1.2874	0.0287934	0.656824
LQASIEASQELDKVFDAIEQKK	sp|Q0GNC1|INF2_MOUSE(pre=R,post=L);tr|E9QLA5|E9QLA5_MOUSE(pre=R,post=L);sp|Q0GNC1-3|INF2_MOUSE(pre=R,post=L)	70435	Inf2	inverted formin, FH2 and WH2 domain containing	0.0397679	1.28179	0.0497066	0.711541
QEEVCVIDALLADIRK	sp|Q0GNC1|INF2_MOUSE(pre=K,post=G);tr|E9QLA5|E9QLA5_MOUSE(pre=K,post=G);sp|Q0GNC1-3|INF2_MOUSE(pre=K,post=G)	70435	Inf2	inverted formin, FH2 and WH2 domain containing	0.0379542	1.25901	0.0350907	0.747067
QEEVCVIDALLADIRK	sp|Q0GNC1|INF2_MOUSE(pre=K,post=G);tr|E9QLA5|E9QLA5_MOUSE(pre=K,post=G);sp|Q0GNC1-3|INF2_MOUSE(pre=K,post=G)	70435	Inf2	inverted formin, FH2 and WH2 domain containing	0.0264969	1.42519	0.019318	0.812857
LVLEQVVTSIASVADTAEEK	sp|Q8BKC5|IPO5_MOUSE(pre=K,post=F);sp|Q8BKC5-2|IPO5_MOUSE(pre=K,post=F)	70572	Ipo5	importin 5	0.00348449	0.89576	0.0152807	0.728212
FMQDASDVMQLLLK	sp|Q8BKC5|IPO5_MOUSE(pre=K,post=T);sp|Q8BKC5-2|IPO5_MOUSE(pre=K,post=T)	70572	Ipo5	importin 5	0.0318761	1.14379	0.0189189	0.80199
FMQDASDVMQLLLK	sp|Q8BKC5|IPO5_MOUSE(pre=K,post=T);sp|Q8BKC5-2|IPO5_MOUSE(pre=K,post=T)	70572	Ipo5	importin 5	0.0288417	1.30612	0.0029614	0.973813
VIAALLQTMEDQGNQR	sp|Q8BKC5|IPO5_MOUSE(pre=K,post=V);sp|Q8BKC5-2|IPO5_MOUSE(pre=K,post=V)	70572	Ipo5	importin 5	0.0189006	0.60551	0.0110016	0.588542
VLTGVAGEDAECHAAK	sp|Q9EPL8|IPO7_MOUSE(pre=K,post=L)	233726	Ipo7	importin 7	0.0167149	0.837	0.0160469	0.611838
AWVNQLETQTGEASKLPYDVTTEQALTYPEVK	sp|Q3UQ44|IQGA2_MOUSE(pre=K,post=N)	544963	Iqgap2	IQ motif containing GTPase activating protein 2	0.0186473	1.60111	0.0269215	0.984854
ACLDDSYASGEGLKR	sp|Q8R0S2|IQEC1_MOUSE(pre=R,post=S);tr|E9PUA3|E9PUA3_MOUSE(pre=R,post=S);sp|Q8R0S2-2|IQEC1_MOUSE(pre=R,post=S)	232227	Iqsec1	IQ motif and Sec7 domain 1	0.0401684	1.53341	0.0261733	1.07021
GVDDGEDIPRETLIGIYER	sp|Q8R0S2|IQEC1_MOUSE(pre=R,post=I);tr|E9PUA3|E9PUA3_MOUSE(pre=R,post=I);sp|Q8R0S2-2|IQEC1_MOUSE(pre=R,post=I)	232227	Iqsec1	IQ motif and Sec7 domain 1	0.0244723	1.24416	0.0261992	0.596827
GFVPDTPVGVAHFLLQR	sp|Q8R0S2|IQEC1_MOUSE(pre=R,post=K);tr|E9PUA3|E9PUA3_MOUSE(pre=R,post=K);sp|Q8R0S2-2|IQEC1_MOUSE(pre=R,post=K)	232227	Iqsec1	IQ motif and Sec7 domain 1	0.006403	0.83206	0.0242341	0.722353
EDKADTDTSCR	sp|Q8R0S2|IQEC1_MOUSE(pre=K,post=S);tr|E9PUA3|E9PUA3_MOUSE(pre=K,post=S);sp|Q8R0S2-2|IQEC1_MOUSE(pre=K,post=S)	232227	Iqsec1	IQ motif and Sec7 domain 1	0.0184859	1.98921	0.0151024	1.4006
VLINFNAPNPQDRK	sp|Q8R0S2|IQEC1_MOUSE(pre=K,post=K);tr|E9PUA3|E9PUA3_MOUSE(pre=K,post=K);sp|Q8R0S2-2|IQEC1_MOUSE(pre=K,post=K)	232227	Iqsec1	IQ motif and Sec7 domain 1	0.0338425	1.26495	0.049629	0.782127
STPSLERPEPR	sp|Q8R0S2|IQEC1_MOUSE(pre=R,post=L);tr|E9PUA3|E9PUA3_MOUSE(pre=R,post=L);sp|Q8R0S2-2|IQEC1_MOUSE(pre=R,post=L)	232227	Iqsec1	IQ motif and Sec7 domain 1	0.0144176	1.3763	0.0154811	0.800505
MQFSFEGPEK	sp|Q8R0S2|IQEC1_MOUSE(pre=R,post=V);tr|A0A0R4J1U6|A0A0R4J1U6_MOUSE(pre=R,post=V);tr|E9PUA3|E9PUA3_MOUSE(pre=R,post=V);sp|Q8R0S2-2|IQEC1_MOUSE(pre=R,post=V)	232227	Iqsec1	IQ motif and Sec7 domain 1	0.0268891	1.52573	0.0260686	0.812931
QAEEEAIK	sp|Q8R0S2|IQEC1_MOUSE(pre=K,post=R);tr|A0A0R4J1U6|A0A0R4J1U6_MOUSE(pre=K,post=R);tr|E9PUA3|E9PUA3_MOUSE(pre=K,post=R);sp|Q8R0S2-2|IQEC1_MOUSE(pre=K,post=R)	232227	Iqsec1	IQ motif and Sec7 domain 1	0.0363029	1.44675	0.0383984	0.754255
GVVRPSMSQCSSLK	sp|Q8R0S2|IQEC1_MOUSE(pre=K,post=K);tr|E9PUA3|E9PUA3_MOUSE(pre=K,post=K);sp|Q8R0S2-2|IQEC1_MOUSE(pre=K,post=K)	232227	Iqsec1	IQ motif and Sec7 domain 1	0.0224148	1.69869	0.0282215	1.66167
LFEVPDPNKPQK	sp|Q8R0S2|IQEC1_MOUSE(pre=R,post=L);tr|E9PUA3|E9PUA3_MOUSE(pre=R,post=L);sp|Q8R0S2-2|IQEC1_MOUSE(pre=R,post=L)	232227	Iqsec1	IQ motif and Sec7 domain 1	0.0355156	1.44941	0.0401839	0.963567
ACLDDSYASGEGLK	sp|Q8R0S2|IQEC1_MOUSE(pre=R,post=R);tr|E9PUA3|E9PUA3_MOUSE(pre=R,post=R);sp|Q8R0S2-2|IQEC1_MOUSE(pre=R,post=R)	232227	Iqsec1	IQ motif and Sec7 domain 1	0.0381076	1.66153	0.0385982	0.994032
SSSEASAAASK	sp|Q3TES0|IQEC3_MOUSE(pre=K,post=E);tr|A0A0N4SWH8|A0A0N4SWH8_MOUSE(pre=K,post=E)	243621	Iqsec3	IQ motif and Sec7 domain 3	0.032153	1.44189	0.0390874	0.859274
ALLEGCGLLGLPLGR	sp|Q3TES0|IQEC3_MOUSE(pre=K,post=S);tr|A0A0N4SWH8|A0A0N4SWH8_MOUSE(pre=K,post=S)	243621	Iqsec3	IQ motif and Sec7 domain 3	0.0164257	1.33355	0.0201371	0.73424
SPSLPPTFAGSLTELEDSFTEQVQSLAK	sp|Q3TES0|IQEC3_MOUSE(pre=R,post=S);tr|A0A0N4SWH8|A0A0N4SWH8_MOUSE(pre=R,post=S)	243621	Iqsec3	IQ motif and Sec7 domain 3	0.0144942	1.29514	0.0119089	1.21007
SPSLPPTFAGSLTELEDSFTEQVQSLAK	sp|Q3TES0|IQEC3_MOUSE(pre=R,post=S);tr|A0A0N4SWH8|A0A0N4SWH8_MOUSE(pre=R,post=S)	243621	Iqsec3	IQ motif and Sec7 domain 3	0.0439369	1.33158	0.0301651	0.80493
SPSLPPTFAGSLTELEDSFTEQVQSLAK	sp|Q3TES0|IQEC3_MOUSE(pre=R,post=S);tr|A0A0N4SWH8|A0A0N4SWH8_MOUSE(pre=R,post=S)	243621	Iqsec3	IQ motif and Sec7 domain 3	0.0457071	1.52497	0.0454886	0.86985
FSMVLPEVEAALAEIPGVR	sp|Q91V64|ISOC1_MOUSE(pre=K,post=S)	66307	Isoc1	isochorismatase domain containing 1	0.00623686	1.23118	0.0143012	0.664535
LGMYELLLK	sp|A6X935|ITIH4_MOUSE(pre=R,post=V);tr|A0A0R4J1N1|A0A0R4J1N1_MOUSE(pre=R,post=V);sp|A6X935-2|ITIH4_MOUSE(pre=R,post=V);tr|E9PVD2|E9PVD2_MOUSE(pre=R,post=V);tr|E9Q5L2|E9Q5L2_MOUSE(pre=R,post=V)	16427	Itih4	inter alpha-trypsin inhibitor, heavy chain 4	0.00336782	1.0012	0.0283931	1.8411
VTIGLLSLDDPQR	sp|A6X935|ITIH4_MOUSE(pre=K,post=G);tr|A0A0R4J1N1|A0A0R4J1N1_MOUSE(pre=K,post=G);sp|A6X935-2|ITIH4_MOUSE(pre=K,post=G);tr|E9PVD2|E9PVD2_MOUSE(pre=K,post=G);tr|E9Q5L2|E9Q5L2_MOUSE(pre=K,post=G)	16427	Itih4	inter alpha-trypsin inhibitor, heavy chain 4	0.0139538	0.7681	0.00321938	0.969549
VQGVDYLATR	sp|A6X935|ITIH4_MOUSE(pre=K,post=E);tr|A0A0R4J1N1|A0A0R4J1N1_MOUSE(pre=K,post=E);sp|A6X935-2|ITIH4_MOUSE(pre=K,post=E);tr|E9PVD2|E9PVD2_MOUSE(pre=K,post=E);tr|E9Q5L2|E9Q5L2_MOUSE(pre=K,post=E)	16427	Itih4	inter alpha-trypsin inhibitor, heavy chain 4	0.0447975	0.71766	0.0130652	0.803707
CAAVAAAAAAGEPR	sp|Q8R071|IP3KA_MOUSE(pre=R,post=A)	228550	Itpka	inositol 1,4,5-trisphosphate 3-kinase A	0.0126955	1.32848	0.0186624	0.7725
AAGTSGLILKR	sp|Q8R071|IP3KA_MOUSE(pre=K,post=S)	228550	Itpka	inositol 1,4,5-trisphosphate 3-kinase A	0.0170526	1.78226	0.017917	1.23347
SRGNVQLETSEDVGQK	sp|Q8R071|IP3KA_MOUSE(pre=R,post=S)	228550	Itpka	inositol 1,4,5-trisphosphate 3-kinase A	0.0204959	1.25054	0.0144039	0.797517
GNVQLETSEDVGQK	sp|Q8R071|IP3KA_MOUSE(pre=R,post=S)	228550	Itpka	inositol 1,4,5-trisphosphate 3-kinase A	0.00444012	1.63765	0.0204526	0.754362
GNVQLETSEDVGQK	sp|Q8R071|IP3KA_MOUSE(pre=R,post=S)	228550	Itpka	inositol 1,4,5-trisphosphate 3-kinase A	0.0164453	1.3765	0.0208359	0.728974
LQQIRDTLEISDFFR	sp|Q8R071|IP3KA_MOUSE(pre=R,post=R)	228550	Itpka	inositol 1,4,5-trisphosphate 3-kinase A	0.0224453	1.42762	0.0411415	0.848403
SGGPRPSGSETPQPSGR	tr|B2RXC2|B2RXC2_MOUSE(pre=K,post=A)	320404	Itpkb	inositol 1,4,5-trisphosphate 3-kinase B	0.0205072	0.99726	0.00156137	0.582641
ELQTMLKPGGQVDGDEALEFYAK	sp|P11881|ITPR1_MOUSE(pre=K,post=H);sp|P11881-2|ITPR1_MOUSE(pre=K,post=H);sp|P11881-3|ITPR1_MOUSE(pre=K,post=H);sp|P11881-4|ITPR1_MOUSE(pre=K,post=H);sp|P11881-5|ITPR1_MOUSE(pre=K,post=H);sp|P11881-6|ITPR1_MOUSE(pre=K,post=H);sp|P11881-7|ITPR1_MOUSE(pre=K,post=H);sp|P11881-8|ITPR1_MOUSE(pre=K,post=H)	16438	Itpr1	inositol 1,4,5-trisphosphate receptor 1	0.00888463	0.66074	0.0165281	0.594292
GRQEGSGSLCPR	sp|Q5DTX6|JCAD_MOUSE(pre=R,post=D);tr|B7ZN02|B7ZN02_MOUSE(pre=R,post=D)	240185	Jcad	junctional cadherin 5 associated	0.038848	1.19448	0.0477119	0.592138
LLIQLADSFVEK	sp|A2CG49|KALRN_MOUSE(pre=K,post=G);tr|A0A0A0MQF1|A0A0A0MQF1_MOUSE(pre=K,post=G);sp|A2CG49-2|KALRN_MOUSE(pre=K,post=G);sp|A2CG49-5|KALRN_MOUSE(pre=K,post=G);sp|A2CG49-7|KALRN_MOUSE(pre=K,post=G);sp|A2CG49-8|KALRN_MOUSE(pre=K,post=G);sp|A2CG49-9|KALRN_MOUSE(pre=K,post=G);tr|B1B1A7|B1B1A7_MOUSE(pre=K,post=G);tr|D3Z559|D3Z559_MOUSE(pre=K,post=G);tr|D3Z560|D3Z560_MOUSE(pre=K,post=G);tr|F6QYT9|F6QYT9_…	545156	Kalrn	kalirin, RhoGEF kinase	0.030546	1.24114	0.0228568	0.916891
LLIQLADSFVEK	sp|A2CG49|KALRN_MOUSE(pre=K,post=G);tr|A0A0A0MQF1|A0A0A0MQF1_MOUSE(pre=K,post=G);sp|A2CG49-2|KALRN_MOUSE(pre=K,post=G);sp|A2CG49-5|KALRN_MOUSE(pre=K,post=G);sp|A2CG49-7|KALRN_MOUSE(pre=K,post=G);sp|A2CG49-8|KALRN_MOUSE(pre=K,post=G);sp|A2CG49-9|KALRN_MOUSE(pre=K,post=G);tr|B1B1A7|B1B1A7_MOUSE(pre=K,post=G);tr|D3Z559|D3Z559_MOUSE(pre=K,post=G);tr|D3Z560|D3Z560_MOUSE(pre=K,post=G);tr|F6QYT9|F6QYT9_…	545156	Kalrn	kalirin, RhoGEF kinase	0.0336256	1.49057	0.0431288	0.777527
KEQGEASSSQK	sp|Q9JK45|KCNQ5_MOUSE(pre=K,post=L)	226922	Kcnq5	potassium voltage-gated channel, subfamily Q, member 5	0.00745633	1.27307	0.0246692	0.942345
LSIEEELEKCIQDFLK	sp|Q5DTY9|KCD16_MOUSE(pre=K,post=I)	383348	Kctd16	potassium channel tetramerisation domain containing 16	0.0262418	1.21215	0.0160614	1.02212
LSIEEELEKCIQDFLK	sp|Q5DTY9|KCD16_MOUSE(pre=K,post=I)	383348	Kctd16	potassium channel tetramerisation domain containing 16	0.0476352	1.2845	0.0180966	1.35176
EAEYFQLPDLVK	sp|Q5DTY9|KCD16_MOUSE(pre=R,post=L)	383348	Kctd16	potassium channel tetramerisation domain containing 16	0.0269039	0.7667	0.00215252	0.593358
VFPEHIGEDVLRPAMLAK	sp|Q6ZPU9|KBP_MOUSE(pre=K,post=F);sp|Q6ZPU9-3|KBP_MOUSE(pre=K,post=F)	72320	Kif1bp	KIF1 binding protein	0.0306771	0.75598	0.0240299	0.68378
LLLDNFLK	sp|Q9QXL1|KI21B_MOUSE(pre=R,post=A);tr|E9Q0A4|E9Q0A4_MOUSE(pre=R,post=A);tr|F6ZSF2|F6ZSF2_MOUSE(pre=R,post=A);tr|F8VQE2|F8VQE2_MOUSE(pre=R,post=A)	16565	Kif21b	kinesin family member 21B	0.00790426	1.57323	0.0181603	0.937517
AM+15.995QLEEQASKQINSKKR	sp|Q922S8|KIF2C_MOUSE(pre=L,post=H);tr|Q3TTL2|Q3TTL2_MOUSE(pre=L,post=H)	73804	Kif2c	kinesin family member 2C	0.035282	1.49829	0.0148504	1.10426
YLVELGCIKPLCDLLTVMDAK	sp|Q60960|IMA5_MOUSE(pre=K,post=I);tr|G3UXF0|G3UXF0_MOUSE(pre=M,post=I)	16646	Kpna1	karyopherin (importin) alpha 1	0.000602388	1.06274	0.0416044	0.595104
AK+383.228T+79.966QINSR	sp|Q61092|LAMC2_MOUSE(pre=Q,post=L);tr|G5E874|G5E874_MOUSE(pre=Q,post=L)	16782	Lamc2	laminin, gamma 2	0.0123981	1.53569	0.0360753	1.41692
GYTSWAIGLSVADLAESIMK	sp|P06151|LDHA_MOUSE(pre=K,post=N);tr|G5E8N5|G5E8N5_MOUSE(pre=K,post=N);tr|Q564E2|Q564E2_MOUSE(pre=K,post=N)	16828	Ldha	lactate dehydrogenase A	0.0311956	0.94593	0.0407435	1.03552
T+79.966MVK+42.011GM+15.995Y+79.966GIENEVFLSLPCILNAR	sp|P16125|LDHB_MOUSE(pre=S,post=G)	16832	Ldhb	lactate dehydrogenase B	0.0278994	1.22668	0.015022	0.871038
AQATESQK	sp|Q9ERG0|LIMA1_MOUSE(pre=K,post=M)	65970	Lima1	LIM domain and actin binding 1	0.022209	1.30754	0.0378938	0.630506
ESCVECQK	sp|Q9ERG0|LIMA1_MOUSE(pre=K,post=T);sp|Q9ERG0-2|LIMA1_MOUSE(pre=K,post=T)	65970	Lima1	LIM domain and actin binding 1	0.0171524	1.46187	0.0369371	0.630432
EREDKPAETK	sp|Q9ERG0|LIMA1_MOUSE(pre=R,post=K);sp|Q9ERG0-2|LIMA1_MOUSE(pre=R,post=K)	65970	Lima1	LIM domain and actin binding 1	0.00995203	1.36982	0.0189542	0.750085
SASQDLIK	sp|Q3UH68|LIMC1_MOUSE(pre=R,post=K);tr|D3YU22|D3YU22_MOUSE(pre=R,post=K);tr|D3YU59|D3YU59_MOUSE(pre=R,post=K);tr|D3YV55|D3YV55_MOUSE(pre=R,post=K);tr|D3Z589|D3Z589_MOUSE(pre=R,post=K);tr|F6X3N8|F6X3N8_MOUSE(pre=R,post=K);sp|Q3UH68-2|LIMC1_MOUSE(pre=R,post=K)	77569	Limch1	LIM and calponin homology domains 1	0.0152683	1.27949	0.0189856	0.667604
FTISEAVLER	sp|Q3UH68|LIMC1_MOUSE(pre=R,post=L);tr|D3YU22|D3YU22_MOUSE(pre=R,post=L);tr|D3YU59|D3YU59_MOUSE(pre=R,post=L);tr|D3Z589|D3Z589_MOUSE(pre=R,post=L);sp|Q3UH68-2|LIMC1_MOUSE(pre=R,post=L);sp|Q3UH68-3|LIMC1_MOUSE(pre=R,post=L)	77569	Limch1	LIM and calponin homology domains 1	0.00659526	1.21968	0.00972739	0.622515
YYEEERK	sp|Q3UH68|LIMC1_MOUSE(pre=R,post=I);tr|D3YU22|D3YU22_MOUSE(pre=R,post=I);tr|D3YU59|D3YU59_MOUSE(pre=R,post=I);tr|D3Z589|D3Z589_MOUSE(pre=R,post=I);sp|Q3UH68-2|LIMC1_MOUSE(pre=R,post=I);sp|Q3UH68-3|LIMC1_MOUSE(pre=R,post=I)	77569	Limch1	LIM and calponin homology domains 1	0.0402105	1.68199	0.0265745	0.965787
FTISEAVLERLEMPK	sp|Q3UH68|LIMC1_MOUSE(pre=R,post=I);tr|D3YU22|D3YU22_MOUSE(pre=R,post=I);tr|D3YU59|D3YU59_MOUSE(pre=R,post=I);tr|D3Z589|D3Z589_MOUSE(pre=R,post=I);sp|Q3UH68-2|LIMC1_MOUSE(pre=R,post=I);sp|Q3UH68-3|LIMC1_MOUSE(pre=R,post=I)	77569	Limch1	LIM and calponin homology domains 1	0.0303767	1.63455	0.0214632	1.08395
ARQEQLQLINNQLREEDDKWQDDLAR	sp|Q3UH68|LIMC1_MOUSE(pre=R,post=W);tr|D3YU22|D3YU22_MOUSE(pre=R,post=W);tr|D3YU59|D3YU59_MOUSE(pre=R,post=W);tr|D3YV55|D3YV55_MOUSE(pre=R,post=W);tr|D3Z589|D3Z589_MOUSE(pre=R,post=W);tr|F6X3N8|F6X3N8_MOUSE(pre=R,post=W);sp|Q3UH68-2|LIMC1_MOUSE(pre=R,post=W)	77569	Limch1	LIM and calponin homology domains 1	0.0376152	1.43065	0.0355132	0.756682
GQLGDAVSGTDVR	sp|Q3UH68|LIMC1_MOUSE(pre=K,post=I);tr|D3YU22|D3YU22_MOUSE(pre=K,post=I);tr|D3YU59|D3YU59_MOUSE(pre=K,post=I);tr|D3Z589|D3Z589_MOUSE(pre=K,post=I);tr|F6W1Y9|F6W1Y9_MOUSE(pre=K,post=I);sp|Q3UH68-2|LIMC1_MOUSE(pre=K,post=I);sp|Q3UH68-3|LIMC1_MOUSE(pre=K,post=I)	77569	Limch1	LIM and calponin homology domains 1	0.0448185	1.7893	0.0229189	1.00478
LLAGDSEALALLAVNPFEGR	sp|Q3U3R4|LMF1_MOUSE(pre=K,post=T);tr|F6YC79|F6YC79_MOUSE(pre=K,post=T);sp|Q3U3R4-2|LMF1_MOUSE(pre=K,post=T);sp|Q3U3R4-3|LMF1_MOUSE(pre=K,post=T);tr|Z4YJR1|Z4YJR1_MOUSE(pre=K,post=T)	76483	Lmf1	lipase maturation factor 1	0.041144	1.39863	0.0472903	0.659202
VILGEVFSDYSPAQVVVK	sp|Q5XJV6|LMTK3_MOUSE(pre=K,post=E);tr|A0A0R4J0W7|A0A0R4J0W7_MOUSE(pre=K,post=E);tr|D3Z7K7|D3Z7K7_MOUSE(pre=K,post=E);tr|E9QNZ5|E9QNZ5_MOUSE(pre=K,post=E);tr|F6TC98|F6TC98_MOUSE(pre=-,post=E)	381983	Lmtk3	lemur tyrosine kinase 3	0.0257329	1.19438	0.0327314	0.732082
VLPPELVDLPLVK	sp|P62046|LRCH1_MOUSE(pre=K,post=F)	380916	Lrch1	leucine-rich repeats and calponin homology (CH) domain containing 1	0.00168511	0.9627	0.0305151	0.641796
AEGSEYQVLYIADDNEIR	sp|Q91ZX7|LRP1_MOUSE(pre=K,post=S);tr|A0A0R4J0I9|A0A0R4J0I9_MOUSE(pre=K,post=S)	16971	Lrp1	low density lipoprotein receptor-related protein 1	0.0477339	0.7291	0.00309058	1.12816
EYAGYLLYSER	sp|Q91ZX7|LRP1_MOUSE(pre=R,post=T);tr|A0A0R4J0I9|A0A0R4J0I9_MOUSE(pre=R,post=T)	16971	Lrp1	low density lipoprotein receptor-related protein 1	0.0354896	0.88383	6.55986e-06	0.940395
GIPLDPNDK	sp|Q91ZX7|LRP1_MOUSE(pre=R,post=S);tr|A0A0R4J0I9|A0A0R4J0I9_MOUSE(pre=R,post=S)	16971	Lrp1	low density lipoprotein receptor-related protein 1	0.00852724	0.94472	0.002753	0.954629
AITVHPEK	sp|Q91ZX7|LRP1_MOUSE(pre=R,post=G);tr|A0A0R4J0I9|A0A0R4J0I9_MOUSE(pre=R,post=G)	16971	Lrp1	low density lipoprotein receptor-related protein 1	0.0376708	1.02194	0.0036792	1.08433
VFFTDYGQIPK	sp|Q91ZX7|LRP1_MOUSE(pre=K,post=V);tr|A0A0R4J0I9|A0A0R4J0I9_MOUSE(pre=K,post=V);tr|Q3U5J2|Q3U5J2_MOUSE(pre=K,post=V)	16971	Lrp1	low density lipoprotein receptor-related protein 1	0.0206364	0.79433	0.0102749	0.737867
IYWADAREDYIEFASLDGSNR	sp|Q91ZX7|LRP1_MOUSE(pre=R,post=H);tr|A0A0R4J0I9|A0A0R4J0I9_MOUSE(pre=R,post=H)	16971	Lrp1	low density lipoprotein receptor-related protein 1	0.0396696	0.75537	0.00119516	0.711389
DGILFWTDWDASLPR	sp|Q91ZX7|LRP1_MOUSE(pre=R,post=I);tr|A0A0R4J0I9|A0A0R4J0I9_MOUSE(pre=R,post=I)	16971	Lrp1	low density lipoprotein receptor-related protein 1	0.0230433	0.65883	0.0427116	0.633814
AVTDEEPFLIFANR	sp|Q91ZX7|LRP1_MOUSE(pre=K,post=Y);tr|A0A0R4J0I9|A0A0R4J0I9_MOUSE(pre=K,post=Y)	16971	Lrp1	low density lipoprotein receptor-related protein 1	0.0424354	0.86622	0.000108112	1.01129
AVTDEEPFLIFANR	sp|Q91ZX7|LRP1_MOUSE(pre=K,post=Y);tr|A0A0R4J0I9|A0A0R4J0I9_MOUSE(pre=K,post=Y)	16971	Lrp1	low density lipoprotein receptor-related protein 1	0.0331374	0.7003	0.00266191	0.953656
ATALAIMGDK	sp|Q91ZX7|LRP1_MOUSE(pre=K,post=L);tr|A0A0R4J0I9|A0A0R4J0I9_MOUSE(pre=K,post=L)	16971	Lrp1	low density lipoprotein receptor-related protein 1	0.0350283	0.96631	0.000118582	1.08204
GDYSVLVPGLR	sp|Q91ZX7|LRP1_MOUSE(pre=K,post=N);tr|A0A0R4J0I9|A0A0R4J0I9_MOUSE(pre=K,post=N)	16971	Lrp1	low density lipoprotein receptor-related protein 1	0.0153745	0.79381	0.00476397	0.710702
AIVVDPLNGWMYWTDWEEDPKDSR	sp|Q91ZX7|LRP1_MOUSE(pre=R,post=R);tr|A0A0R4J0I9|A0A0R4J0I9_MOUSE(pre=R,post=R);tr|Q3U5J2|Q3U5J2_MOUSE(pre=R,post=R)	16971	Lrp1	low density lipoprotein receptor-related protein 1	0.0164276	0.84667	0.00231613	0.737253
YVVISQGLDKPR	sp|Q91ZX7|LRP1_MOUSE(pre=R,post=A);tr|A0A0R4J0I9|A0A0R4J0I9_MOUSE(pre=R,post=A)	16971	Lrp1	low density lipoprotein receptor-related protein 1	0.0281678	0.61192	0.00415542	0.655758
TACGVGEFR	sp|Q91ZX7|LRP1_MOUSE(pre=K,post=C);tr|A0A0R4J0I9|A0A0R4J0I9_MOUSE(pre=K,post=C)	16971	Lrp1	low density lipoprotein receptor-related protein 1	0.0054284	0.68407	0.00094689	0.655876
LVTLPVSFAQLK	sp|Q922Q8|LRC59_MOUSE(pre=R,post=N)	98238	Lrrc59	leucine rich repeat containing 59	0.0022075	1.0103	0.00279185	0.690615
SREQQPYEGNINK	sp|Q80TE7|LRRC7_MOUSE(pre=R,post=V);tr|A0A0G2JDT9|A0A0G2JDT9_MOUSE(pre=R,post=V);tr|A0A0G2JFZ5|A0A0G2JFZ5_MOUSE(pre=R,post=V);tr|B9EHV0|B9EHV0_MOUSE(pre=R,post=V);tr|E9Q6L9|E9Q6L9_MOUSE(pre=R,post=V)	242274	Lrrc7	leucine rich repeat containing 7	0.0396888	1.77664	0.0345996	1.0943
VENSNPTANTEQTVKEK	sp|Q80TE7|LRRC7_MOUSE(pre=R,post=F);tr|A0A0G2JDT9|A0A0G2JDT9_MOUSE(pre=R,post=F);tr|A0A0G2JFZ5|A0A0G2JFZ5_MOUSE(pre=R,post=F);tr|B9EHV0|B9EHV0_MOUSE(pre=R,post=F);tr|E9Q6L9|E9Q6L9_MOUSE(pre=R,post=F)	242274	Lrrc7	leucine rich repeat containing 7	0.0458647	1.96135	0.0375158	1.25631
VGSLQATAK	sp|Q80TE7|LRRC7_MOUSE(pre=K,post=D);tr|A0A0G2JDT9|A0A0G2JDT9_MOUSE(pre=K,post=D);tr|A0A0G2JFZ5|A0A0G2JFZ5_MOUSE(pre=K,post=D);tr|B9EHV0|B9EHV0_MOUSE(pre=K,post=D);tr|E9Q6L9|E9Q6L9_MOUSE(pre=K,post=D)	242274	Lrrc7	leucine rich repeat containing 7	0.0255236	1.38131	0.01847	0.819204
LDLGNNEFSELPEVLDQIQNLR	sp|Q80TE7|LRRC7_MOUSE(pre=R,post=E);tr|A0A0G2JDT9|A0A0G2JDT9_MOUSE(pre=R,post=E);tr|A0A0G2JFZ5|A0A0G2JFZ5_MOUSE(pre=R,post=E);tr|B9EHV0|B9EHV0_MOUSE(pre=R,post=E);tr|E9Q6L9|E9Q6L9_MOUSE(pre=R,post=E)	242274	Lrrc7	leucine rich repeat containing 7	0.0364753	1.46147	0.034137	1.06937
LIDERECLLEQIKK	tr|A0A087WNU6|A0A087WNU6_MOUSE(pre=K,post=L);tr|A0A087WPK3|A0A087WPK3_MOUSE(pre=K,post=L);tr|E9Q9T1|E9Q9T1_MOUSE(pre=K,post=L);tr|G5E8E1|G5E8E1_MOUSE(pre=K,post=L);sp|Q3UZ39-2|LRRF1_MOUSE(pre=K,post=L)	16978	Lrrfip1	leucine rich repeat (in FLII) interacting protein 1	0.0429146	1.52524	0.0375432	0.811002
NTSASDEDERLSVGSR	tr|A0A087WNU6|A0A087WNU6_MOUSE(pre=R,post=G);tr|A0A087WPK3|A0A087WPK3_MOUSE(pre=R,post=G);tr|A0A087WSF5|A0A087WSF5_MOUSE(pre=R,post=G);tr|E9Q9T1|E9Q9T1_MOUSE(pre=R,post=G);sp|Q3UZ39-2|LRRF1_MOUSE(pre=R,post=G)	16978	Lrrfip1	leucine rich repeat (in FLII) interacting protein 1	0.0446251	1.41916	0.0061066	0.998656
AGSREPVEDPQSGSSGK	sp|Q3UZ39|LRRF1_MOUSE(pre=R,post=Q);sp|Q3UZ39-3|LRRF1_MOUSE(pre=R,post=Q)	16978	Lrrfip1	leucine rich repeat (in FLII) interacting protein 1	0.0134962	1.12826	0.0222312	0.67625
SEQEITALEQNVIR	tr|A0A087WPK3|A0A087WPK3_MOUSE(pre=K,post=L);tr|E9Q9T1|E9Q9T1_MOUSE(pre=K,post=L);tr|G5E8E1|G5E8E1_MOUSE(pre=K,post=L);sp|Q3UZ39-2|LRRF1_MOUSE(pre=K,post=L)	16978	Lrrfip1	leucine rich repeat (in FLII) interacting protein 1	0.0206321	1.37398	0.0171871	0.662244
LIDERECLLEQIK	tr|A0A087WNU6|A0A087WNU6_MOUSE(pre=K,post=K);tr|A0A087WPK3|A0A087WPK3_MOUSE(pre=K,post=K);tr|E9Q9T1|E9Q9T1_MOUSE(pre=K,post=K);tr|G5E8E1|G5E8E1_MOUSE(pre=K,post=K);sp|Q3UZ39-2|LRRF1_MOUSE(pre=K,post=K)	16978	Lrrfip1	leucine rich repeat (in FLII) interacting protein 1	0.0466174	1.30214	0.0303024	0.593711
ELDEKSDK	tr|A0A0G2JDR6|A0A0G2JDR6_MOUSE(pre=R,post=Q);tr|A0A0G2JEP4|A0A0G2JEP4_MOUSE(pre=R,post=Q);tr|A0A0R4J169|A0A0R4J169_MOUSE(pre=R,post=Q);sp|Q91WK0-2|LRRF2_MOUSE(pre=R,post=Q)	71268	Lrrfip2	leucine rich repeat (in FLII) interacting protein 2	0.0399341	1.98542	0.0110516	1.25515
DELLSQIRK	sp|Q91WK0|LRRF2_MOUSE(pre=K,post=L);tr|A0A0G2JEP4|A0A0G2JEP4_MOUSE(pre=K,post=L);tr|A0A0G2JFV5|A0A0G2JFV5_MOUSE(pre=K,post=L);tr|A0A0R4J169|A0A0R4J169_MOUSE(pre=K,post=L);tr|E9QN52|E9QN52_MOUSE(pre=K,post=L);sp|Q91WK0-2|LRRF2_MOUSE(pre=K,post=L)	71268	Lrrfip2	leucine rich repeat (in FLII) interacting protein 2	0.0237503	1.66702	0.00380068	0.960608
LQLEEERQK	sp|Q91WK0|LRRF2_MOUSE(pre=K,post=C);tr|A0A0G2JEP4|A0A0G2JEP4_MOUSE(pre=K,post=C);tr|A0A0G2JFV5|A0A0G2JFV5_MOUSE(pre=K,post=C);tr|A0A0R4J169|A0A0R4J169_MOUSE(pre=K,post=C);tr|E9QN52|E9QN52_MOUSE(pre=K,post=C);sp|Q91WK0-2|LRRF2_MOUSE(pre=K,post=C)	71268	Lrrfip2	leucine rich repeat (in FLII) interacting protein 2	0.0409362	1.77442	0.0130064	1.13254
FSAEDEALSNIAR	sp|Q91WK0|LRRF2_MOUSE(pre=R,post=E);tr|A0A0G2JDR6|A0A0G2JDR6_MOUSE(pre=R,post=E);tr|A0A0G2JEP4|A0A0G2JEP4_MOUSE(pre=R,post=E);tr|A0A0G2JFV5|A0A0G2JFV5_MOUSE(pre=R,post=E);tr|A0A0R4J169|A0A0R4J169_MOUSE(pre=R,post=E);tr|E9QN52|E9QN52_MOUSE(pre=R,post=E);sp|Q91WK0-2|LRRF2_MOUSE(pre=R,post=E)	71268	Lrrfip2	leucine rich repeat (in FLII) interacting protein 2	0.0310226	1.57758	0.00203179	0.980116
AEQDIATLEQSISRLEGQVLR	sp|Q91WK0|LRRF2_MOUSE(pre=K,post=Y);tr|A0A0G2JEP4|A0A0G2JEP4_MOUSE(pre=K,post=Y);tr|A0A0G2JFV5|A0A0G2JFV5_MOUSE(pre=K,post=Y);tr|A0A0R4J169|A0A0R4J169_MOUSE(pre=K,post=Y);tr|E9QN52|E9QN52_MOUSE(pre=K,post=Y);sp|Q91WK0-2|LRRF2_MOUSE(pre=K,post=Y)	71268	Lrrfip2	leucine rich repeat (in FLII) interacting protein 2	0.0399057	1.20982	0.0298369	0.847006
AEQDIATLEQSISRLEGQVLR	sp|Q91WK0|LRRF2_MOUSE(pre=K,post=Y);tr|A0A0G2JEP4|A0A0G2JEP4_MOUSE(pre=K,post=Y);tr|A0A0G2JFV5|A0A0G2JFV5_MOUSE(pre=K,post=Y);tr|A0A0R4J169|A0A0R4J169_MOUSE(pre=K,post=Y);tr|E9QN52|E9QN52_MOUSE(pre=K,post=Y);sp|Q91WK0-2|LRRF2_MOUSE(pre=K,post=Y)	71268	Lrrfip2	leucine rich repeat (in FLII) interacting protein 2	0.0286472	1.85316	0.0155913	1.21676
AEQDIATLEQSISRLEGQVLR	sp|Q91WK0|LRRF2_MOUSE(pre=K,post=Y);tr|A0A0G2JEP4|A0A0G2JEP4_MOUSE(pre=K,post=Y);tr|A0A0G2JFV5|A0A0G2JFV5_MOUSE(pre=K,post=Y);tr|A0A0R4J169|A0A0R4J169_MOUSE(pre=K,post=Y);tr|E9QN52|E9QN52_MOUSE(pre=K,post=Y);sp|Q91WK0-2|LRRF2_MOUSE(pre=K,post=Y)	71268	Lrrfip2	leucine rich repeat (in FLII) interacting protein 2	0.02962	2.37775	0.0085287	1.73942
TAAENAEKIEDELKAER	sp|Q91WK0|LRRF2_MOUSE(pre=K,post=R);tr|A0A0G2JEP4|A0A0G2JEP4_MOUSE(pre=K,post=R);tr|A0A0G2JFV5|A0A0G2JFV5_MOUSE(pre=K,post=R);tr|A0A0R4J169|A0A0R4J169_MOUSE(pre=K,post=R);tr|E9QN52|E9QN52_MOUSE(pre=K,post=R);sp|Q91WK0-2|LRRF2_MOUSE(pre=K,post=R)	71268	Lrrfip2	leucine rich repeat (in FLII) interacting protein 2	0.0360373	1.85047	0.00445452	1.13887
TAAENAEK	sp|Q91WK0|LRRF2_MOUSE(pre=K,post=I);tr|A0A0G2JEP4|A0A0G2JEP4_MOUSE(pre=K,post=I);tr|A0A0G2JFV5|A0A0G2JFV5_MOUSE(pre=K,post=I);tr|A0A0R4J169|A0A0R4J169_MOUSE(pre=K,post=I);tr|E9QN52|E9QN52_MOUSE(pre=K,post=I);sp|Q91WK0-2|LRRF2_MOUSE(pre=K,post=I)	71268	Lrrfip2	leucine rich repeat (in FLII) interacting protein 2	0.0398587	1.77879	0.00542778	1.21855
ESLSEVEEK	sp|Q91WK0|LRRF2_MOUSE(pre=R,post=Y);tr|A0A0G2JDR6|A0A0G2JDR6_MOUSE(pre=K,post=Y);tr|A0A0G2JEP4|A0A0G2JEP4_MOUSE(pre=K,post=Y);tr|A0A0G2JFV5|A0A0G2JFV5_MOUSE(pre=R,post=Y);tr|A0A0G2JGZ1|A0A0G2JGZ1_MOUSE(pre=R,post=Y);tr|A0A0R4J169|A0A0R4J169_MOUSE(pre=R,post=Y);tr|E9QN52|E9QN52_MOUSE(pre=R,post=Y);sp|Q91WK0-2|LRRF2_MOUSE(pre=R,post=Y)	71268	Lrrfip2	leucine rich repeat (in FLII) interacting protein 2	0.0279335	1.60434	0.00116753	0.969896
GQLQELSTR	sp|Q9QXZ0|MACF1_MOUSE(pre=K,post=W);tr|A0A0A0MQA6|A0A0A0MQA6_MOUSE(pre=K,post=W);tr|B1ARU1|B1ARU1_MOUSE(pre=K,post=W);tr|B1ARU4|B1ARU4_MOUSE(pre=K,post=W);tr|E9PVY8|E9PVY8_MOUSE(pre=K,post=W);tr|E9QA63|E9QA63_MOUSE(pre=K,post=W);tr|E9QNP1|E9QNP1_MOUSE(pre=K,post=W);tr|F6Q750|F6Q750_MOUSE(pre=K,post=W);tr|F7ACR9|F7ACR9_MOUSE(pre=K,post=W);sp|Q9QXZ0-2|MACF1_MOUSE(pre=K,post=W);sp|Q9QXZ0-3|MACF1_MOU…	11426	Macf1	microtubule-actin crosslinking factor 1	0.000252408	1.10648	0.00504491	0.69775
TLLAGDTQK	sp|Q9QXZ0|MACF1_MOUSE(pre=K,post=L);tr|A0A0A0MQA6|A0A0A0MQA6_MOUSE(pre=K,post=L);tr|B1ARU1|B1ARU1_MOUSE(pre=K,post=L);tr|B1ARU4|B1ARU4_MOUSE(pre=K,post=L);tr|E9PVY8|E9PVY8_MOUSE(pre=K,post=L);tr|E9QA63|E9QA63_MOUSE(pre=K,post=L);tr|E9QNP1|E9QNP1_MOUSE(pre=K,post=L);tr|F6Q750|F6Q750_MOUSE(pre=K,post=L);tr|F7ACR9|F7ACR9_MOUSE(pre=K,post=L);sp|Q9QXZ0-2|MACF1_MOUSE(pre=K,post=L);sp|Q9QXZ0-3|MACF1_MOU…	11426	Macf1	microtubule-actin crosslinking factor 1	0.0143458	1.10581	0.0142735	0.681453
AFSIDIIR	sp|Q9QXZ0|MACF1_MOUSE(pre=K,post=H);tr|A0A0A0MQA6|A0A0A0MQA6_MOUSE(pre=K,post=H);tr|B1ARU1|B1ARU1_MOUSE(pre=K,post=H);tr|B1ARU4|B1ARU4_MOUSE(pre=K,post=H);tr|E9PVY8|E9PVY8_MOUSE(pre=K,post=H);tr|E9QA63|E9QA63_MOUSE(pre=K,post=H);tr|E9QNP1|E9QNP1_MOUSE(pre=K,post=H);tr|F6Q750|F6Q750_MOUSE(pre=K,post=H);tr|F7ACR9|F7ACR9_MOUSE(pre=K,post=H);sp|Q9QXZ0-2|MACF1_MOUSE(pre=K,post=H);sp|Q9QXZ0-3|MACF1_MOU…	11426	Macf1	microtubule-actin crosslinking factor 1	0.0272464	1.35186	0.0242112	0.781673
FMETADSNSASVLQGK	sp|Q9QXZ0|MACF1_MOUSE(pre=R,post=L);tr|A0A0A0MQA6|A0A0A0MQA6_MOUSE(pre=R,post=L);tr|B1ARU1|B1ARU1_MOUSE(pre=R,post=L);tr|B1ARU4|B1ARU4_MOUSE(pre=R,post=L);tr|E9PVY8|E9PVY8_MOUSE(pre=R,post=L);tr|E9QA63|E9QA63_MOUSE(pre=R,post=L);tr|E9QNP1|E9QNP1_MOUSE(pre=R,post=L);tr|F6Q750|F6Q750_MOUSE(pre=R,post=L);tr|F7ACR9|F7ACR9_MOUSE(pre=R,post=L);sp|Q9QXZ0-2|MACF1_MOUSE(pre=R,post=L);sp|Q9QXZ0-3|MACF1_MOU…	11426	Macf1	microtubule-actin crosslinking factor 1	0.00484083	1.15536	0.0190419	0.661543
AILEQQVLAEELTTK	sp|Q9QXZ0|MACF1_MOUSE(pre=K,post=K);tr|A0A0A0MQA6|A0A0A0MQA6_MOUSE(pre=K,post=K);tr|B1ARU4|B1ARU4_MOUSE(pre=K,post=K);tr|E9PVY8|E9PVY8_MOUSE(pre=K,post=K);tr|E9QA63|E9QA63_MOUSE(pre=K,post=K);tr|E9QNP1|E9QNP1_MOUSE(pre=K,post=K);tr|F6Q750|F6Q750_MOUSE(pre=K,post=K);tr|F6SHS0|F6SHS0_MOUSE(pre=K,post=K);tr|F6XCT0|F6XCT0_MOUSE(pre=K,post=K);tr|F7ACR9|F7ACR9_MOUSE(pre=K,post=K);sp|Q9QXZ0-2|MACF1_MOUS…	11426	Macf1	microtubule-actin crosslinking factor 1	0.0201002	1.22875	0.0347028	0.616429
LQNVQIALDFLK	sp|Q9QXZ0|MACF1_MOUSE(pre=R,post=Q);tr|A0A0A0MQA6|A0A0A0MQA6_MOUSE(pre=R,post=Q);tr|B1ARU4|B1ARU4_MOUSE(pre=R,post=Q);tr|E9PVY8|E9PVY8_MOUSE(pre=R,post=Q);tr|E9QA63|E9QA63_MOUSE(pre=R,post=Q);tr|F6XCT0|F6XCT0_MOUSE(pre=R,post=Q);tr|F7ACR9|F7ACR9_MOUSE(pre=R,post=Q);sp|Q9QXZ0-2|MACF1_MOUSE(pre=R,post=Q);sp|Q9QXZ0-3|MACF1_MOUSE(pre=R,post=Q)	11426	Macf1	microtubule-actin crosslinking factor 1	0.0130202	1.86145	0.00830062	1.22586
AMLNEAEK	sp|Q9QXZ0|MACF1_MOUSE(pre=K,post=R);tr|A0A0A0MQA6|A0A0A0MQA6_MOUSE(pre=K,post=R);tr|B1ARU1|B1ARU1_MOUSE(pre=K,post=R);tr|B1ARU4|B1ARU4_MOUSE(pre=K,post=R);tr|E9PVY8|E9PVY8_MOUSE(pre=K,post=R);tr|E9QA63|E9QA63_MOUSE(pre=K,post=R);tr|E9QNP1|E9QNP1_MOUSE(pre=K,post=R);tr|F6Q750|F6Q750_MOUSE(pre=K,post=R);tr|F7ACR9|F7ACR9_MOUSE(pre=K,post=R);sp|Q9QXZ0-2|MACF1_MOUSE(pre=K,post=R);sp|Q9QXZ0-3|MACF1_MOU…	11426	Macf1	microtubule-actin crosslinking factor 1	0.0401744	1.26138	0.0371383	0.882026
LISDTVGQRVDEIDAAIQR	sp|Q9QXZ0|MACF1_MOUSE(pre=K,post=S);tr|A0A0A0MQA6|A0A0A0MQA6_MOUSE(pre=K,post=S);tr|B1ARU1|B1ARU1_MOUSE(pre=K,post=S);tr|B1ARU4|B1ARU4_MOUSE(pre=K,post=S);tr|E9PVY8|E9PVY8_MOUSE(pre=K,post=S);tr|E9QA63|E9QA63_MOUSE(pre=K,post=S);tr|E9QNP1|E9QNP1_MOUSE(pre=K,post=S);tr|F6Q750|F6Q750_MOUSE(pre=K,post=S);tr|F7ACR9|F7ACR9_MOUSE(pre=K,post=S);sp|Q9QXZ0-2|MACF1_MOUSE(pre=K,post=S);sp|Q9QXZ0-3|MACF1_MOU…	11426	Macf1	microtubule-actin crosslinking factor 1	0.0236794	1.21711	0.0364381	0.677336
ALNDAATAAEEGEALQWIVGTEVDVINQQLADFK	sp|Q9QXZ0|MACF1_MOUSE(pre=K,post=L);tr|A0A0A0MQA6|A0A0A0MQA6_MOUSE(pre=K,post=L);tr|B1ARU1|B1ARU1_MOUSE(pre=K,post=L);tr|B1ARU4|B1ARU4_MOUSE(pre=K,post=L);tr|E9PVY8|E9PVY8_MOUSE(pre=K,post=L);tr|E9QA63|E9QA63_MOUSE(pre=K,post=L);tr|E9QNP1|E9QNP1_MOUSE(pre=K,post=L);tr|F6Q750|F6Q750_MOUSE(pre=K,post=L);tr|F7ACR9|F7ACR9_MOUSE(pre=K,post=L);sp|Q9QXZ0-2|MACF1_MOUSE(pre=K,post=L);sp|Q9QXZ0-3|MACF1_MOU…	11426	Macf1	microtubule-actin crosslinking factor 1	0.0151308	2.15196	0.0177086	1.54363
LSEGEKEQISEQLR	sp|Q9QXZ0|MACF1_MOUSE(pre=K,post=V);tr|A0A0A0MQA6|A0A0A0MQA6_MOUSE(pre=K,post=V);tr|B1ARU4|B1ARU4_MOUSE(pre=K,post=V);tr|E9PVY8|E9PVY8_MOUSE(pre=K,post=V);tr|E9QA63|E9QA63_MOUSE(pre=K,post=V);tr|E9QNP1|E9QNP1_MOUSE(pre=K,post=V);tr|F6Q750|F6Q750_MOUSE(pre=K,post=V);tr|F6SHS0|F6SHS0_MOUSE(pre=K,post=V);tr|F6XCT0|F6XCT0_MOUSE(pre=K,post=V);tr|F7ACR9|F7ACR9_MOUSE(pre=K,post=V);sp|Q9QXZ0-2|MACF1_MOUS…	11426	Macf1	microtubule-actin crosslinking factor 1	0.0335621	1.20479	0.0389854	0.616482
KEQVSEAIK	sp|Q9QXZ0|MACF1_MOUSE(pre=K,post=T);tr|A0A0A0MQA6|A0A0A0MQA6_MOUSE(pre=K,post=T);tr|B1ARU4|B1ARU4_MOUSE(pre=K,post=T);tr|E9PVY8|E9PVY8_MOUSE(pre=K,post=T);tr|E9QA63|E9QA63_MOUSE(pre=K,post=T);tr|E9QNP1|E9QNP1_MOUSE(pre=K,post=T);tr|F6Q750|F6Q750_MOUSE(pre=K,post=T);tr|F6SHS0|F6SHS0_MOUSE(pre=K,post=T);tr|F6XCT0|F6XCT0_MOUSE(pre=K,post=T);tr|F7ACR9|F7ACR9_MOUSE(pre=K,post=T);sp|Q9QXZ0-2|MACF1_MOUS…	11426	Macf1	microtubule-actin crosslinking factor 1	0.0348696	0.93089	0.0137047	0.800278
WVELTDKLNSR	sp|Q9QXZ0|MACF1_MOUSE(pre=K,post=S);tr|A0A0A0MQA6|A0A0A0MQA6_MOUSE(pre=K,post=S);tr|B1ARU1|B1ARU1_MOUSE(pre=K,post=S);tr|B1ARU4|B1ARU4_MOUSE(pre=K,post=S);tr|E9PVY8|E9PVY8_MOUSE(pre=K,post=S);tr|E9QA63|E9QA63_MOUSE(pre=K,post=S);tr|E9QNP1|E9QNP1_MOUSE(pre=K,post=S);tr|F6Q750|F6Q750_MOUSE(pre=K,post=S);tr|F7ACR9|F7ACR9_MOUSE(pre=K,post=S);sp|Q9QXZ0-2|MACF1_MOUSE(pre=K,post=S);sp|Q9QXZ0-3|MACF1_MOU…	11426	Macf1	microtubule-actin crosslinking factor 1	0.0243717	1.33874	0.0259112	0.78647
VDSLIPWIR	sp|Q9QXZ0|MACF1_MOUSE(pre=R,post=Q);tr|A0A0A0MQA6|A0A0A0MQA6_MOUSE(pre=R,post=Q);tr|B1ARU4|B1ARU4_MOUSE(pre=R,post=Q);tr|E9PVY8|E9PVY8_MOUSE(pre=R,post=Q);tr|E9QA63|E9QA63_MOUSE(pre=R,post=Q);tr|E9QNP1|E9QNP1_MOUSE(pre=R,post=Q);tr|F6SHS0|F6SHS0_MOUSE(pre=R,post=Q);tr|F6XCT0|F6XCT0_MOUSE(pre=R,post=Q);tr|F7ACR9|F7ACR9_MOUSE(pre=R,post=Q);sp|Q9QXZ0-2|MACF1_MOUSE(pre=R,post=Q);sp|Q9QXZ0-3|MACF1_MOU…	11426	Macf1	microtubule-actin crosslinking factor 1	0.013008	1.30892	0.0122735	0.718341
SLENEDKEETLAK	sp|Q9QXZ0|MACF1_MOUSE(pre=K,post=V);tr|A0A0A0MQA6|A0A0A0MQA6_MOUSE(pre=K,post=V);tr|B1ARU4|B1ARU4_MOUSE(pre=K,post=V);tr|E9PVY8|E9PVY8_MOUSE(pre=K,post=V);tr|E9QA63|E9QA63_MOUSE(pre=K,post=V);tr|E9QNP1|E9QNP1_MOUSE(pre=K,post=V);tr|F6Q750|F6Q750_MOUSE(pre=K,post=V);tr|F6SHS0|F6SHS0_MOUSE(pre=K,post=V);tr|F6XCT0|F6XCT0_MOUSE(pre=K,post=V);tr|F7ACR9|F7ACR9_MOUSE(pre=K,post=V);sp|Q9QXZ0-2|MACF1_MOUS…	11426	Macf1	microtubule-actin crosslinking factor 1	0.00298997	1.24568	0.0119531	0.643205
ELMMGVLGPLSIDPNMLNAQK	tr|A0A0A0MQA6|A0A0A0MQA6_MOUSE(pre=K,post=Q);tr|B1ARU1|B1ARU1_MOUSE(pre=K,post=Q);tr|B1ARU4|B1ARU4_MOUSE(pre=K,post=Q);tr|E9PVY8|E9PVY8_MOUSE(pre=K,post=Q);tr|E9QA63|E9QA63_MOUSE(pre=K,post=Q);tr|E9QNP1|E9QNP1_MOUSE(pre=K,post=Q);tr|F6Q750|F6Q750_MOUSE(pre=K,post=Q);tr|F7ACR9|F7ACR9_MOUSE(pre=K,post=Q)	11426	Macf1	microtubule-actin crosslinking factor 1	0.00512664	1.16775	0.0071645	0.725988
GTALESLIMDITAPDSQAK	sp|Q9QXZ0|MACF1_MOUSE(pre=K,post=T);tr|A0A0A0MQA6|A0A0A0MQA6_MOUSE(pre=K,post=T);tr|B1ARU1|B1ARU1_MOUSE(pre=K,post=T);tr|B1ARU4|B1ARU4_MOUSE(pre=K,post=T);tr|E9PVY8|E9PVY8_MOUSE(pre=K,post=T);tr|E9QA63|E9QA63_MOUSE(pre=K,post=T);tr|E9QNP1|E9QNP1_MOUSE(pre=K,post=T);tr|F6Q750|F6Q750_MOUSE(pre=K,post=T);tr|F7ACR9|F7ACR9_MOUSE(pre=K,post=T);sp|Q9QXZ0-2|MACF1_MOUSE(pre=K,post=T);sp|Q9QXZ0-3|MACF1_MOU…	11426	Macf1	microtubule-actin crosslinking factor 1	0.0235792	1.34956	0.00767213	0.900891
ELMMGVLGPLSIDPNMLNAQK	tr|A0A0A0MQA6|A0A0A0MQA6_MOUSE(pre=K,post=Q);tr|B1ARU1|B1ARU1_MOUSE(pre=K,post=Q);tr|B1ARU4|B1ARU4_MOUSE(pre=K,post=Q);tr|E9PVY8|E9PVY8_MOUSE(pre=K,post=Q);tr|E9QA63|E9QA63_MOUSE(pre=K,post=Q);tr|E9QNP1|E9QNP1_MOUSE(pre=K,post=Q);tr|F6Q750|F6Q750_MOUSE(pre=K,post=Q);tr|F7ACR9|F7ACR9_MOUSE(pre=K,post=Q)	11426	Macf1	microtubule-actin crosslinking factor 1	0.00731531	1.43029	0.00361751	1.10544
FLDVLELAEK	sp|Q9QXZ0|MACF1_MOUSE(pre=K,post=F);tr|A0A0A0MQA6|A0A0A0MQA6_MOUSE(pre=K,post=F);tr|A0A0A0MQH5|A0A0A0MQH5_MOUSE(pre=K,post=F);tr|B1ARU1|B1ARU1_MOUSE(pre=K,post=F);tr|B1ARU4|B1ARU4_MOUSE(pre=K,post=F);tr|E9PVY8|E9PVY8_MOUSE(pre=K,post=F);tr|E9QA63|E9QA63_MOUSE(pre=K,post=F);tr|E9QNP1|E9QNP1_MOUSE(pre=K,post=F);tr|F6Q750|F6Q750_MOUSE(pre=K,post=F);tr|F7ACR9|F7ACR9_MOUSE(pre=K,post=F);sp|Q9QXZ0-2|MA…	11426	Macf1	microtubule-actin crosslinking factor 1	0.0134947	1.48747	0.00902422	0.868772
FLDVLELAEK	sp|Q9QXZ0|MACF1_MOUSE(pre=K,post=F);tr|A0A0A0MQA6|A0A0A0MQA6_MOUSE(pre=K,post=F);tr|A0A0A0MQH5|A0A0A0MQH5_MOUSE(pre=K,post=F);tr|B1ARU1|B1ARU1_MOUSE(pre=K,post=F);tr|B1ARU4|B1ARU4_MOUSE(pre=K,post=F);tr|E9PVY8|E9PVY8_MOUSE(pre=K,post=F);tr|E9QA63|E9QA63_MOUSE(pre=K,post=F);tr|E9QNP1|E9QNP1_MOUSE(pre=K,post=F);tr|F6Q750|F6Q750_MOUSE(pre=K,post=F);tr|F7ACR9|F7ACR9_MOUSE(pre=K,post=F);sp|Q9QXZ0-2|MA…	11426	Macf1	microtubule-actin crosslinking factor 1	0.0203633	1.34256	0.026656	0.674485
AATELAENK	sp|Q9QXZ0|MACF1_MOUSE(pre=K,post=R);tr|A0A0A0MQA6|A0A0A0MQA6_MOUSE(pre=K,post=R);tr|B1ARU1|B1ARU1_MOUSE(pre=K,post=R);tr|B1ARU4|B1ARU4_MOUSE(pre=K,post=R);tr|E9PVY8|E9PVY8_MOUSE(pre=K,post=R);tr|E9QA63|E9QA63_MOUSE(pre=K,post=R);tr|E9QNP1|E9QNP1_MOUSE(pre=K,post=R);tr|F6Q750|F6Q750_MOUSE(pre=K,post=R);tr|F6SHS0|F6SHS0_MOUSE(pre=K,post=R);tr|F6XCT0|F6XCT0_MOUSE(pre=K,post=R);tr|F7ACR9|F7ACR9_MOUSE…	11426	Macf1	microtubule-actin crosslinking factor 1	0.0346474	1.2133	0.0324346	0.719049
VISSSGSK	sp|Q9QXZ0|MACF1_MOUSE(pre=K,post=L);tr|A0A0A0MQA6|A0A0A0MQA6_MOUSE(pre=K,post=L);tr|B1ARU1|B1ARU1_MOUSE(pre=K,post=L);tr|B1ARU4|B1ARU4_MOUSE(pre=K,post=L);tr|E9PVY8|E9PVY8_MOUSE(pre=K,post=L);tr|E9QA63|E9QA63_MOUSE(pre=K,post=L);tr|E9QNP1|E9QNP1_MOUSE(pre=K,post=L);tr|F6Q750|F6Q750_MOUSE(pre=K,post=L);tr|F6RCJ3|F6RCJ3_MOUSE(pre=E,post=L);tr|F6RL59|F6RL59_MOUSE(pre=E,post=L);tr|F6YKN8|F6YKN8_MOUSE…	11426	Macf1	microtubule-actin crosslinking factor 1	0.0218392	1.26846	0.0189693	0.830299
WIEETTAQQEMMKPGQAEDSR	sp|Q9QXZ0|MACF1_MOUSE(pre=K,post=V);tr|A0A0A0MQA6|A0A0A0MQA6_MOUSE(pre=K,post=V);tr|B1ARU4|B1ARU4_MOUSE(pre=K,post=V);tr|E9PVY8|E9PVY8_MOUSE(pre=K,post=V);tr|E9QA63|E9QA63_MOUSE(pre=K,post=V);tr|E9QNP1|E9QNP1_MOUSE(pre=K,post=V);tr|F6Q750|F6Q750_MOUSE(pre=K,post=V);tr|F6SHS0|F6SHS0_MOUSE(pre=K,post=V);tr|F6XCT0|F6XCT0_MOUSE(pre=K,post=V);tr|F7ACR9|F7ACR9_MOUSE(pre=K,post=V);sp|Q9QXZ0-2|MACF1_MOUS…	11426	Macf1	microtubule-actin crosslinking factor 1	0.0129986	1.2817	0.0309465	0.67022
STQYQDLLQDLSEKVK	sp|Q9QXZ0|MACF1_MOUSE(pre=K,post=A);tr|A0A0A0MQA6|A0A0A0MQA6_MOUSE(pre=K,post=A);tr|B1ARU1|B1ARU1_MOUSE(pre=K,post=A);tr|B1ARU4|B1ARU4_MOUSE(pre=K,post=A);tr|E9PVY8|E9PVY8_MOUSE(pre=K,post=A);tr|E9QA63|E9QA63_MOUSE(pre=K,post=A);tr|E9QNP1|E9QNP1_MOUSE(pre=K,post=A);tr|F6Q750|F6Q750_MOUSE(pre=K,post=A);tr|F7ACR9|F7ACR9_MOUSE(pre=K,post=A);sp|Q9QXZ0-2|MACF1_MOUSE(pre=K,post=A);sp|Q9QXZ0-3|MACF1_MOU…	11426	Macf1	microtubule-actin crosslinking factor 1	0.0241139	1.30587	0.0294251	0.957869
AGLNQNMDAITEELQAK	sp|Q9QXZ0|MACF1_MOUSE(pre=K,post=T);tr|A0A0A0MQA6|A0A0A0MQA6_MOUSE(pre=K,post=T);tr|B1ARU1|B1ARU1_MOUSE(pre=K,post=T);tr|B1ARU4|B1ARU4_MOUSE(pre=K,post=T);tr|E9PVY8|E9PVY8_MOUSE(pre=K,post=T);tr|E9QA63|E9QA63_MOUSE(pre=K,post=T);tr|E9QNP1|E9QNP1_MOUSE(pre=K,post=T);tr|F6Q750|F6Q750_MOUSE(pre=K,post=T);tr|F7ACR9|F7ACR9_MOUSE(pre=K,post=T);sp|Q9QXZ0-2|MACF1_MOUSE(pre=K,post=T);sp|Q9QXZ0-3|MACF1_MOU…	11426	Macf1	microtubule-actin crosslinking factor 1	0.0225521	1.40756	0.0378557	0.769873
SQGADKDLAAK	sp|Q9QXZ0|MACF1_MOUSE(pre=R,post=E);tr|A0A0A0MQA6|A0A0A0MQA6_MOUSE(pre=R,post=E);tr|A0A0A0MQH5|A0A0A0MQH5_MOUSE(pre=R,post=E);tr|B1ARU1|B1ARU1_MOUSE(pre=R,post=E);tr|B1ARU4|B1ARU4_MOUSE(pre=R,post=E);tr|E9PVY8|E9PVY8_MOUSE(pre=R,post=E);tr|E9QA63|E9QA63_MOUSE(pre=R,post=E);tr|E9QNP1|E9QNP1_MOUSE(pre=R,post=E);tr|F6Q750|F6Q750_MOUSE(pre=R,post=E);tr|F7ACR9|F7ACR9_MOUSE(pre=R,post=E);sp|Q9QXZ0-2|MA…	11426	Macf1	microtubule-actin crosslinking factor 1	0.0309926	0.817	0.00769686	0.873705
AFLAELEQNSPK	sp|Q9QXZ0|MACF1_MOUSE(pre=K,post=I);tr|A0A0A0MQA6|A0A0A0MQA6_MOUSE(pre=K,post=I);tr|B1ARU1|B1ARU1_MOUSE(pre=K,post=I);tr|B1ARU4|B1ARU4_MOUSE(pre=K,post=I);tr|E9PVY8|E9PVY8_MOUSE(pre=K,post=I);tr|E9QA63|E9QA63_MOUSE(pre=K,post=I);tr|E9QNP1|E9QNP1_MOUSE(pre=K,post=I);tr|F6Q750|F6Q750_MOUSE(pre=K,post=I);tr|F7ACR9|F7ACR9_MOUSE(pre=K,post=I);sp|Q9QXZ0-2|MACF1_MOUSE(pre=K,post=I);sp|Q9QXZ0-3|MACF1_MOU…	11426	Macf1	microtubule-actin crosslinking factor 1	0.0257614	1.34193	0.0328335	0.793279
KLEDLCNWVGQAER	sp|Q9QXZ0|MACF1_MOUSE(pre=K,post=A);tr|A0A0A0MQA6|A0A0A0MQA6_MOUSE(pre=K,post=A);tr|B1ARU1|B1ARU1_MOUSE(pre=K,post=A);tr|B1ARU4|B1ARU4_MOUSE(pre=K,post=A);tr|E9PVY8|E9PVY8_MOUSE(pre=K,post=A);tr|E9QA63|E9QA63_MOUSE(pre=K,post=H);tr|E9QNP1|E9QNP1_MOUSE(pre=K,post=A);tr|F6Q750|F6Q750_MOUSE(pre=K,post=A);tr|F6SHS0|F6SHS0_MOUSE(pre=K,post=A);tr|F6XCT0|F6XCT0_MOUSE(pre=K,post=A);tr|F7ACR9|F7ACR9_MOUSE…	11426	Macf1	microtubule-actin crosslinking factor 1	0.0151611	1.22041	0.0395088	0.600002
IAQSAELADREK	sp|Q9QXZ0|MACF1_MOUSE(pre=R,post=I);tr|A0A0A0MQA6|A0A0A0MQA6_MOUSE(pre=R,post=I);tr|B1ARU1|B1ARU1_MOUSE(pre=R,post=I);tr|B1ARU4|B1ARU4_MOUSE(pre=R,post=I);tr|E9PVY8|E9PVY8_MOUSE(pre=R,post=I);tr|E9QA63|E9QA63_MOUSE(pre=R,post=I);tr|E9QNP1|E9QNP1_MOUSE(pre=R,post=I);tr|F6Q750|F6Q750_MOUSE(pre=R,post=I);tr|F7ACR9|F7ACR9_MOUSE(pre=R,post=I);sp|Q9QXZ0-2|MACF1_MOUSE(pre=R,post=I);sp|Q9QXZ0-3|MACF1_MOU…	11426	Macf1	microtubule-actin crosslinking factor 1	0.033179	1.10681	0.0241499	0.651223
GDSALFAVNGFNILVDGGSDRK	sp|Q9QYR6|MAP1A_MOUSE(pre=R,post=S);tr|A2ARP8|A2ARP8_MOUSE(pre=R,post=S);sp|Q9QYR6-2|MAP1A_MOUSE(pre=R,post=S)	17754	Map1a	microtubule-associated protein 1 A	0.0149427	0.97201	0.00949792	0.656128
EAEISVPYLTSITALVVWLPANPTEK	sp|Q9QYR6|MAP1A_MOUSE(pre=K,post=I);tr|A2ARP8|A2ARP8_MOUSE(pre=K,post=I);sp|Q9QYR6-2|MAP1A_MOUSE(pre=K,post=I)	17754	Map1a	microtubule-associated protein 1 A	0.0277832	0.9325	0.0113898	1.16539
TQEPAEPQKDELLGFTDQSFSPEDAESLSVLSVVSPDTAK	sp|Q9QYR6|MAP1A_MOUSE(pre=R,post=Q);tr|A2ARP8|A2ARP8_MOUSE(pre=R,post=Q);sp|Q9QYR6-2|MAP1A_MOUSE(pre=R,post=Q)	17754	Map1a	microtubule-associated protein 1 A	0.029492	1.05056	0.000516715	0.845903
EAEISVPYLTSITALVVWLPANPTEK	sp|Q9QYR6|MAP1A_MOUSE(pre=K,post=I);tr|A2ARP8|A2ARP8_MOUSE(pre=K,post=I);sp|Q9QYR6-2|MAP1A_MOUSE(pre=K,post=I)	17754	Map1a	microtubule-associated protein 1 A	0.00529416	1.5854	0.0319749	1.67864
FSKPDLKPFTPEVR	sp|Q9QYR6|MAP1A_MOUSE(pre=K,post=K);tr|A2ARP8|A2ARP8_MOUSE(pre=K,post=K);sp|Q9QYR6-2|MAP1A_MOUSE(pre=K,post=K)	17754	Map1a	microtubule-associated protein 1 A	0.00931536	0.92704	0.0132952	0.824123
QLSPESLGTLQFGELSLGKEEKGPLVK	sp|Q9QYR6|MAP1A_MOUSE(pre=K,post=A);tr|A2ARP8|A2ARP8_MOUSE(pre=K,post=A);sp|Q9QYR6-2|MAP1A_MOUSE(pre=K,post=A)	17754	Map1a	microtubule-associated protein 1 A	0.0363047	1.1086	0.0352947	0.937264
DLAAGAVPANLKPSK	sp|Q9QYR6|MAP1A_MOUSE(pre=K,post=I);tr|A2ARP8|A2ARP8_MOUSE(pre=K,post=I);sp|Q9QYR6-2|MAP1A_MOUSE(pre=K,post=I)	17754	Map1a	microtubule-associated protein 1 A	0.0110913	0.8791	0.021731	0.586752
NLISPELGVVFFNVPDKLR	sp|Q9QYR6|MAP1A_MOUSE(pre=K,post=L);tr|A2ARP8|A2ARP8_MOUSE(pre=K,post=L);sp|Q9QYR6-2|MAP1A_MOUSE(pre=K,post=L)	17754	Map1a	microtubule-associated protein 1 A	0.0480678	0.6365	0.00240759	1.02048
NLISPELGVVFFNVPDKLR	sp|Q9QYR6|MAP1A_MOUSE(pre=K,post=L);tr|A2ARP8|A2ARP8_MOUSE(pre=K,post=L);sp|Q9QYR6-2|MAP1A_MOUSE(pre=K,post=L)	17754	Map1a	microtubule-associated protein 1 A	0.0118846	0.77525	0.00165435	0.668582
NLISPELGVVFFNVPDKLR	sp|Q9QYR6|MAP1A_MOUSE(pre=K,post=L);tr|A2ARP8|A2ARP8_MOUSE(pre=K,post=L);sp|Q9QYR6-2|MAP1A_MOUSE(pre=K,post=L)	17754	Map1a	microtubule-associated protein 1 A	0.0312193	0.79138	0.00328977	0.725509
ELALS+79.966S+79.966PEDLTQDFEELK	sp|Q9QYR6|MAP1A_MOUSE(pre=R,post=R);tr|A2ARP8|A2ARP8_MOUSE(pre=R,post=R);sp|Q9QYR6-2|MAP1A_MOUSE(pre=R,post=R)	17754	Map1a	microtubule-associated protein 1 A	0.034638	1.18396	0.00920525	0.774663
NVTTSEK	sp|Q9QYR6|MAP1A_MOUSE(pre=K,post=L);tr|A2ARP8|A2ARP8_MOUSE(pre=K,post=L);sp|Q9QYR6-2|MAP1A_MOUSE(pre=K,post=L)	17754	Map1a	microtubule-associated protein 1 A	7.04482e-05	0.71927	0.0168543	0.678142
GDSALFAVNGFNILVDGGSDRK	sp|Q9QYR6|MAP1A_MOUSE(pre=R,post=S);tr|A2ARP8|A2ARP8_MOUSE(pre=R,post=S);sp|Q9QYR6-2|MAP1A_MOUSE(pre=R,post=S)	17754	Map1a	microtubule-associated protein 1 A	0.00275526	1.27342	0.00193137	0.80645
GDSALFAVNGFNILVDGGSDRK	sp|Q9QYR6|MAP1A_MOUSE(pre=R,post=S);tr|A2ARP8|A2ARP8_MOUSE(pre=R,post=S);sp|Q9QYR6-2|MAP1A_MOUSE(pre=R,post=S)	17754	Map1a	microtubule-associated protein 1 A	0.00132797	1.10814	0.00356137	0.692003
VVSNTIEPLTLFHK	sp|Q9QYR6|MAP1A_MOUSE(pre=R,post=M);tr|A2ARP8|A2ARP8_MOUSE(pre=R,post=M);sp|Q9QYR6-2|MAP1A_MOUSE(pre=R,post=M)	17754	Map1a	microtubule-associated protein 1 A	0.0301453	1.18105	0.0296879	0.668771
DTAVELGKGPEPK	sp|Q9QYR6|MAP1A_MOUSE(pre=K,post=G);tr|A2ARP8|A2ARP8_MOUSE(pre=K,post=G);sp|Q9QYR6-2|MAP1A_MOUSE(pre=K,post=G)	17754	Map1a	microtubule-associated protein 1 A	0.0294124	0.89721	0.00186552	0.637766
YESSLYSQEYSKPAVASFNGLSEGSK	sp|P14873|MAP1B_MOUSE(pre=K,post=T)	17755	Map1b	microtubule-associated protein 1B	0.00863147	1.04751	0.00434805	0.791701
TESKPSVTEKEVSSK	sp|P14873|MAP1B_MOUSE(pre=K,post=E)	17755	Map1b	microtubule-associated protein 1B	0.000191127	1.04545	0.00221547	0.83155
ESKEETPEVTK	sp|P14873|MAP1B_MOUSE(pre=K,post=T)	17755	Map1b	microtubule-associated protein 1B	0.013758	0.9975	0.00847534	0.638328
YESSLYSQEYSKPAVASFNGLSEGSK	sp|P14873|MAP1B_MOUSE(pre=K,post=T)	17755	Map1b	microtubule-associated protein 1B	0.00591074	0.93277	0.00352315	0.724615
SDVLETVVLINPSDEAVSTEVR	sp|P14873|MAP1B_MOUSE(pre=R,post=L)	17755	Map1b	microtubule-associated protein 1B	0.00728919	0.93038	0.0206851	0.669955
SVGNTIEPVILFQK	sp|P14873|MAP1B_MOUSE(pre=R,post=M)	17755	Map1b	microtubule-associated protein 1B	0.000644582	0.97819	0.000575249	0.744819
SVGNTIEPVILFQK	sp|P14873|MAP1B_MOUSE(pre=R,post=M)	17755	Map1b	microtubule-associated protein 1B	1.88364e-06	0.83151	0.0459393	0.676823
SVGNTIEPVILFQK	sp|P14873|MAP1B_MOUSE(pre=R,post=M)	17755	Map1b	microtubule-associated protein 1B	0.00125325	1.06512	4.89466e-05	0.708738
SVGNTIEPVILFQK	sp|P14873|MAP1B_MOUSE(pre=R,post=M)	17755	Map1b	microtubule-associated protein 1B	0.000124069	0.89305	0.00270039	0.732306
AELILPNGQEVDIPISYLTSVSSLIVWHPANPAEK	sp|P14873|MAP1B_MOUSE(pre=K,post=I)	17755	Map1b	microtubule-associated protein 1B	0.00218615	1.5853	0.045796	2.63683
TTEAAATAVGTAATTAAVVAAAGIAASGPVKELEAER	sp|P14873|MAP1B_MOUSE(pre=K,post=S)	17755	Map1b	microtubule-associated protein 1B	0.00452978	1.07309	0.00481923	0.683498
TTEAAATAVGTAATTAAVVAAAGIAASGPVKELEAER	sp|P14873|MAP1B_MOUSE(pre=K,post=S)	17755	Map1b	microtubule-associated protein 1B	0.0098576	0.86744	0.000151886	0.764293
TTEAAATAVGTAATTAAVVAAAGIAASGPVKELEAER	sp|P14873|MAP1B_MOUSE(pre=K,post=S)	17755	Map1b	microtubule-associated protein 1B	0.0113349	1.06732	0.0126098	0.875216
TTEAAATAVGTAATTAAVVAAAGIAASGPVKELEAER	sp|P14873|MAP1B_MOUSE(pre=K,post=S)	17755	Map1b	microtubule-associated protein 1B	0.00552171	1.01404	0.00365792	0.819046
TTEAAATAVGTAATTAAVVAAAGIAASGPVKELEAER	sp|P14873|MAP1B_MOUSE(pre=K,post=S)	17755	Map1b	microtubule-associated protein 1B	0.0147262	1.03448	0.00571692	0.72059
TPEDGGYTCEITEK	sp|P14873|MAP1B_MOUSE(pre=K,post=T)	17755	Map1b	microtubule-associated protein 1B	0.0192232	1.19808	0.0203536	0.714961
ASAELDIKDVSDERLSPAK	sp|P14873|MAP1B_MOUSE(pre=K,post=S)	17755	Map1b	microtubule-associated protein 1B	0.0253308	1.24164	0.0406846	1.03604
TPEDGGYTCEITEK	sp|P14873|MAP1B_MOUSE(pre=K,post=T)	17755	Map1b	microtubule-associated protein 1B	0.00540379	0.94479	0.00397956	0.700529
SALRDAYCSEEKELK	sp|P14873|MAP1B_MOUSE(pre=K,post=A)	17755	Map1b	microtubule-associated protein 1B	0.00282107	1.1632	0.0168915	0.938231
LSPSFINPNPLEWFAGEEPTEESEKPLTQSGGAPPPSGGK	sp|P14873|MAP1B_MOUSE(pre=E,post=Q)	17755	Map1b	microtubule-associated protein 1B	0.0420704	0.91938	0.0391767	0.586586
EMSLYASLASEK	sp|P14873|MAP1B_MOUSE(pre=R,post=V)	17755	Map1b	microtubule-associated protein 1B	0.00200545	1.22888	0.000870695	0.907152
EMSLYASLASEK	sp|P14873|MAP1B_MOUSE(pre=R,post=V)	17755	Map1b	microtubule-associated protein 1B	0.00465046	0.85474	0.000590766	0.586425
ATRGEEKDKETK	sp|P14873|MAP1B_MOUSE(pre=K,post=N)	17755	Map1b	microtubule-associated protein 1B	0.0140565	0.74106	0.0388646	0.693052
ATRGEEKDKETK	sp|P14873|MAP1B_MOUSE(pre=K,post=N)	17755	Map1b	microtubule-associated protein 1B	0.0220785	1.1034	0.0465447	1.05025
ATRGEEKDKETK	sp|P14873|MAP1B_MOUSE(pre=K,post=N)	17755	Map1b	microtubule-associated protein 1B	0.022281	0.98977	0.0302171	1.01319
KTSDVETMSSQSALALDERK	sp|P14873|MAP1B_MOUSE(pre=K,post=L)	17755	Map1b	microtubule-associated protein 1B	0.0133178	1.12299	0.0282756	0.669498
TTEAAATAVGTAATTAAVVAAAGIAASGPVK	sp|P14873|MAP1B_MOUSE(pre=K,post=E)	17755	Map1b	microtubule-associated protein 1B	0.0055914	1.14257	0.019068	0.873195
EMQYFMQQWTGTNKDK	sp|P14873|MAP1B_MOUSE(pre=K,post=A)	17755	Map1b	microtubule-associated protein 1B	0.00431479	1.26261	0.00173029	0.986331
ADS+79.966RESLKPATKPVASK	sp|P14873|MAP1B_MOUSE(pre=R,post=S)	17755	Map1b	microtubule-associated protein 1B	0.0158065	1.04539	0.00927753	0.810106
NVDVEFFKR	sp|P14873|MAP1B_MOUSE(pre=K,post=V)	17755	Map1b	microtubule-associated protein 1B	0.00346125	0.73705	0.00131841	0.660715
LEMYVLNPVK	sp|P14873|MAP1B_MOUSE(pre=K,post=S)	17755	Map1b	microtubule-associated protein 1B	0.00388131	1.13762	0.00611455	0.66483
LEMYVLNPVK	sp|P14873|MAP1B_MOUSE(pre=K,post=S)	17755	Map1b	microtubule-associated protein 1B	0.00345573	0.92494	0.000198183	0.582319
ESSPLYSPGFSDSTSAAK	sp|P14873|MAP1B_MOUSE(pre=R,post=E)	17755	Map1b	microtubule-associated protein 1B	0.0318595	1.0629	0.0129334	0.837536
ATRGEEKDKETK	sp|P14873|MAP1B_MOUSE(pre=K,post=N)	17755	Map1b	microtubule-associated protein 1B	0.0294969	0.82545	0.0160578	0.647267
KIAELEEERSQGSTSNSDWMK	sp|P14873|MAP1B_MOUSE(pre=R,post=N)	17755	Map1b	microtubule-associated protein 1B	0.00928221	1.09165	0.00655683	0.779026
AIGNIELGIR	sp|P14873|MAP1B_MOUSE(pre=R,post=S)	17755	Map1b	microtubule-associated protein 1B	0.00541321	1.00044	0.00287549	0.597954
TTTTPEVK	sp|P14873|MAP1B_MOUSE(pre=K,post=A)	17755	Map1b	microtubule-associated protein 1B	0.0196451	0.84448	0.00881872	0.716045
HLDFLKQPLATQK	sp|P14873|MAP1B_MOUSE(pre=K,post=D)	17755	Map1b	microtubule-associated protein 1B	0.0441591	1.28921	0.0351583	0.891749
KEPLAAGK	sp|P14873|MAP1B_MOUSE(pre=K,post=L)	17755	Map1b	microtubule-associated protein 1B	0.00520463	0.87628	0.000423363	0.727113
QGFPDRESPVSDLTSTGLYQDKQEEK	sp|P14873|MAP1B_MOUSE(pre=K,post=S)	17755	Map1b	microtubule-associated protein 1B	0.00617721	0.90316	0.0116337	0.651044
LGGDVSPTQIDVSQFGSFKEDTK	sp|P14873|MAP1B_MOUSE(pre=K,post=M)	17755	Map1b	microtubule-associated protein 1B	0.0341175	1.1151	0.000856566	0.698727
LGGDVSPTQIDVSQFGSFKEDTK	sp|P14873|MAP1B_MOUSE(pre=K,post=M)	17755	Map1b	microtubule-associated protein 1B	0.0258507	1.11008	0.00486123	0.58308
QGFPDRESPVSDLTSTGLYQDKQEEK	sp|P14873|MAP1B_MOUSE(pre=K,post=S)	17755	Map1b	microtubule-associated protein 1B	0.00312961	0.99905	0.0256117	0.698127
TIKSPCDSGYSYETIEK	sp|P14873|MAP1B_MOUSE(pre=R,post=T)	17755	Map1b	microtubule-associated protein 1B	0.011563	1.31787	0.0190744	1.36982
KLGGDVSPTQIDVSQFGSFKEDTK	sp|P14873|MAP1B_MOUSE(pre=R,post=M)	17755	Map1b	microtubule-associated protein 1B	0.0165257	0.84535	0.0104863	0.674627
ITSFPESESYSYETSTK	sp|P14873|MAP1B_MOUSE(pre=K,post=T)	17755	Map1b	microtubule-associated protein 1B	0.0130799	0.9961	0.00839687	0.769852
ITSFPESESYSYETSTK	sp|P14873|MAP1B_MOUSE(pre=K,post=T)	17755	Map1b	microtubule-associated protein 1B	0.00479161	0.95771	0.00115782	0.740495
VLFPGNSTQYNILEGLEK	sp|P14873|MAP1B_MOUSE(pre=R,post=L)	17755	Map1b	microtubule-associated protein 1B	0.020211	1.08276	0.0144057	0.842683
SPCDSGYSYETIEK	sp|P14873|MAP1B_MOUSE(pre=K,post=T)	17755	Map1b	microtubule-associated protein 1B	0.0166712	1.14042	0.0118172	0.814702
ITSFPESESYSYETSTK	sp|P14873|MAP1B_MOUSE(pre=K,post=T)	17755	Map1b	microtubule-associated protein 1B	0.0122782	0.9537	7.48076e-05	0.653822
STGFIPIKEDFGPEKK	sp|P14873|MAP1B_MOUSE(pre=K,post=T)	17755	Map1b	microtubule-associated protein 1B	0.0036294	0.98557	0.000873975	0.871716
SSYYVVSGNDPAAEEPSRAVLDALLEGK	sp|P14873|MAP1B_MOUSE(pre=R,post=A)	17755	Map1b	microtubule-associated protein 1B	0.0134811	1.20346	0.0405214	1.08121
HMDPPPAPMQDR	sp|P14873|MAP1B_MOUSE(pre=K,post=S)	17755	Map1b	microtubule-associated protein 1B	0.0175764	1.16024	0.035277	0.733734
VLFPGNSTQYNILEGLEK	sp|P14873|MAP1B_MOUSE(pre=R,post=L)	17755	Map1b	microtubule-associated protein 1B	0.0282426	1.32103	0.00450624	0.970495
VLFPGNSTQYNILEGLEK	sp|P14873|MAP1B_MOUSE(pre=R,post=L)	17755	Map1b	microtubule-associated protein 1B	0.0100815	0.92661	0.000779992	0.618136
VLFPGNSTQYNILEGLEK	sp|P14873|MAP1B_MOUSE(pre=R,post=L)	17755	Map1b	microtubule-associated protein 1B	0.0122659	1.09414	0.00708515	0.831241
QATESKPK	sp|P14873|MAP1B_MOUSE(pre=K,post=V)	17755	Map1b	microtubule-associated protein 1B	0.0143174	0.87856	0.00657033	0.762106
QATESKPK	sp|P14873|MAP1B_MOUSE(pre=K,post=V)	17755	Map1b	microtubule-associated protein 1B	0.0200078	0.8469	0.00573773	0.719901
TPQASTYSYETSDRCYTTEK	sp|P14873|MAP1B_MOUSE(pre=K,post=K)	17755	Map1b	microtubule-associated protein 1B	0.00920196	1.4907	0.040751	1.52976
SVSPGVTQAVVEEHCASPEEK	sp|P14873|MAP1B_MOUSE(pre=R,post=T)	17755	Map1b	microtubule-associated protein 1B	0.0216143	1.03469	0.00330213	0.666196
NLISPDLGVVFLNVPENLKDPEPNIK	sp|P14873|MAP1B_MOUSE(pre=K,post=M)	17755	Map1b	microtubule-associated protein 1B	0.00090578	1.02236	0.000528952	0.763451
SPDTSAYCYETMEK	sp|P14873|MAP1B_MOUSE(pre=R,post=I)	17755	Map1b	microtubule-associated protein 1B	0.00471651	0.98873	0.000999748	0.729767
NLISPDLGVVFLNVPENLKDPEPNIK	sp|P14873|MAP1B_MOUSE(pre=K,post=M)	17755	Map1b	microtubule-associated protein 1B	0.00083822	0.80024	0.0024848	0.581742
DIKPQLELIEDEEKLKETQPGEAYVIQK	sp|P14873|MAP1B_MOUSE(pre=K,post=E)	17755	Map1b	microtubule-associated protein 1B	0.0426597	1.34308	0.0423463	1.07514
SPDTSAYCYETMEK	sp|P14873|MAP1B_MOUSE(pre=R,post=I)	17755	Map1b	microtubule-associated protein 1B	0.011365	0.98921	0.00892961	0.762883
NLISPDLGVVFLNVPENLKDPEPNIK	sp|P14873|MAP1B_MOUSE(pre=K,post=M)	17755	Map1b	microtubule-associated protein 1B	0.00263195	1.04936	0.000249401	0.964376
VLSPLRS+79.966PPLLGSESPYEDFLSADSK	sp|P14873|MAP1B_MOUSE(pre=K,post=V)	17755	Map1b	microtubule-associated protein 1B	0.00493489	1.0664	0.000272865	0.607408
VLSPLRS+79.966PPLLGSESPYEDFLSADSK	sp|P14873|MAP1B_MOUSE(pre=K,post=V)	17755	Map1b	microtubule-associated protein 1B	0.00387754	0.95569	0.016433	0.594121
SIEEACFTLQYLNK	sp|P14873|MAP1B_MOUSE(pre=R,post=L)	17755	Map1b	microtubule-associated protein 1B	0.00825939	1.14183	0.00207657	0.845238
ASLTLFCPEEGDWK	sp|P14873|MAP1B_MOUSE(pre=K,post=N)	17755	Map1b	microtubule-associated protein 1B	0.00256778	1.02675	0.0108489	0.767629
ASLTLFCPEEGDWK	sp|P14873|MAP1B_MOUSE(pre=K,post=N)	17755	Map1b	microtubule-associated protein 1B	0.0039235	1.06916	0.0137877	0.788836
SIEEACFTLQYLNK	sp|P14873|MAP1B_MOUSE(pre=R,post=L)	17755	Map1b	microtubule-associated protein 1B	0.00253036	1.09205	0.0016517	0.759705
VLSPLRS+79.966PPLLGSESPYEDFLSADSK	sp|P14873|MAP1B_MOUSE(pre=K,post=V)	17755	Map1b	microtubule-associated protein 1B	0.0227001	1.20093	0.0142422	0.780015
VQSLEGEK	sp|P14873|MAP1B_MOUSE(pre=K,post=L)	17755	Map1b	microtubule-associated protein 1B	0.0396498	1.03399	0.0219937	0.628425
SPSLSPSPPSPIEKTPLGER	sp|P14873|MAP1B_MOUSE(pre=K,post=S)	17755	Map1b	microtubule-associated protein 1B	0.0284076	0.82398	0.0333645	0.60321
VLSPLRSPPLLGS+79.966ESPYEDFLSADSK	sp|P14873|MAP1B_MOUSE(pre=K,post=V)	17755	Map1b	microtubule-associated protein 1B	0.0121959	0.95062	0.0443125	0.690285
FLVPDHVNMSELIK	sp|Q9CQV6|MLP3B_MOUSE(pre=K,post=I);tr|M0QWC2|M0QWC2_MOUSE(pre=K,post=I)	67443	Map1lc3b	microtubule-associated protein 1 light chain 3 beta	0.0206133	1.25807	0.0469411	0.772957
LSNVSSSGSINLLESPQLATLAEDVTAALAK	sp|P20357|MTAP2_MOUSE(pre=R,post=Q);tr|Q3TLQ0|Q3TLQ0_MOUSE(pre=R,post=Q);tr|Q80X35|Q80X35_MOUSE(pre=R,post=Q);tr|Q80ZL4|Q80ZL4_MOUSE(pre=R,post=Q)	17756	Map2	microtubule-associated protein 2	0.0260961	1.01377	0.00906017	0.631973
RLSNVSSSGSINLLESPQLATLAEDVTAALAK	sp|P20357|MTAP2_MOUSE(pre=R,post=Q);tr|Q3TLQ0|Q3TLQ0_MOUSE(pre=R,post=Q);tr|Q80X35|Q80X35_MOUSE(pre=R,post=Q);tr|Q80ZL4|Q80ZL4_MOUSE(pre=R,post=Q)	17756	Map2	microtubule-associated protein 2	0.0146669	1.34283	0.00268437	0.924257
LSNVSSSGSINLLESPQLATLAEDVTAALAK	sp|P20357|MTAP2_MOUSE(pre=R,post=Q);tr|Q3TLQ0|Q3TLQ0_MOUSE(pre=R,post=Q);tr|Q80X35|Q80X35_MOUSE(pre=R,post=Q);tr|Q80ZL4|Q80ZL4_MOUSE(pre=R,post=Q)	17756	Map2	microtubule-associated protein 2	0.0396859	1.08737	0.0421567	0.754931
RLSNVSSSGSINLLESPQLATLAEDVTAALAK	sp|P20357|MTAP2_MOUSE(pre=R,post=Q);tr|Q3TLQ0|Q3TLQ0_MOUSE(pre=R,post=Q);tr|Q80X35|Q80X35_MOUSE(pre=R,post=Q);tr|Q80ZL4|Q80ZL4_MOUSE(pre=R,post=Q)	17756	Map2	microtubule-associated protein 2	0.000978489	0.83879	0.0307796	0.589662
RLSNVSSSGSINLLESPQLATLAEDVTAALAK	sp|P20357|MTAP2_MOUSE(pre=R,post=Q);tr|Q3TLQ0|Q3TLQ0_MOUSE(pre=R,post=Q);tr|Q80X35|Q80X35_MOUSE(pre=R,post=Q);tr|Q80ZL4|Q80ZL4_MOUSE(pre=R,post=Q)	17756	Map2	microtubule-associated protein 2	0.00190022	0.74646	0.042752	0.729092
TEGHEETPLPPAQSQTQEGGPAAGK	sp|Q7TSJ2|MAP6_MOUSE(pre=R,post=A);tr|D3Z6W1|D3Z6W1_MOUSE(pre=R,post=A);sp|Q7TSJ2-2|MAP6_MOUSE(pre=R,post=A);sp|Q7TSJ2-3|MAP6_MOUSE(pre=R,post=A)	17760	Map6	microtubule-associated protein 6	0.0182271	1.6993	0.0164704	1.07841
DKQVVSGQAAK	sp|Q7TSJ2|MAP6_MOUSE(pre=K,post=K);sp|Q7TSJ2-2|MAP6_MOUSE(pre=K,post=K)	17760	Map6	microtubule-associated protein 6	0.00546193	1.0222	0.0460414	0.793991
NQGLAGPELVKDTGTDTTAPR	sp|Q7TSJ2|MAP6_MOUSE(pre=K,post=Y)	17760	Map6	microtubule-associated protein 6	0.00178142	1.07875	0.0176786	0.854457
AWTDIKPVKPIK	sp|Q7TSJ2|MAP6_MOUSE(pre=R,post=A);tr|D3Z6W1|D3Z6W1_MOUSE(pre=R,post=A);sp|Q7TSJ2-2|MAP6_MOUSE(pre=R,post=A);sp|Q7TSJ2-3|MAP6_MOUSE(pre=R,post=A)	17760	Map6	microtubule-associated protein 6	0.0200264	1.21046	0.0333894	0.976187
ADIAVPLVFTK	sp|Q7TSJ2|MAP6_MOUSE(pre=K,post=Y);tr|D3Z6W1|D3Z6W1_MOUSE(pre=K,post=Y);sp|Q7TSJ2-2|MAP6_MOUSE(pre=K,post=Y)	17760	Map6	microtubule-associated protein 6	0.00669358	0.90813	0.0104176	0.589104
AWTDIKPVKPIK	sp|Q7TSJ2|MAP6_MOUSE(pre=R,post=A);tr|D3Z6W1|D3Z6W1_MOUSE(pre=R,post=A);sp|Q7TSJ2-2|MAP6_MOUSE(pre=R,post=A);sp|Q7TSJ2-3|MAP6_MOUSE(pre=R,post=A)	17760	Map6	microtubule-associated protein 6	0.0413599	1.2019	0.0401317	0.965763
RSEGHEQTPAAHAQGTGPEGGKGR	sp|Q7TSJ2|MAP6_MOUSE(pre=R,post=A);tr|D3Z6W1|D3Z6W1_MOUSE(pre=R,post=A);sp|Q7TSJ2-2|MAP6_MOUSE(pre=R,post=A);sp|Q7TSJ2-3|MAP6_MOUSE(pre=R,post=A)	17760	Map6	microtubule-associated protein 6	0.00728605	1.25352	0.0378424	0.854902
GQEPLKDQGPVVPGLPKDQVPVVPGSLK	sp|Q7TSJ2|MAP6_MOUSE(pre=K,post=G)	17760	Map6	microtubule-associated protein 6	0.0196464	1.34227	0.035809	0.979001
GQSPTAPGPTK	sp|Q7TSJ2|MAP6_MOUSE(pre=K,post=D)	17760	Map6	microtubule-associated protein 6	0.00542087	1.21333	0.0460272	0.956076
GQSPTAPGPTK	sp|Q7TSJ2|MAP6_MOUSE(pre=K,post=D)	17760	Map6	microtubule-associated protein 6	0.000461618	1.04452	0.0281732	0.641554
AQSPLLPEPLKNQSPVVPASTK	sp|Q7TSJ2|MAP6_MOUSE(pre=K,post=D)	17760	Map6	microtubule-associated protein 6	0.0343639	1.4504	0.0317338	0.892237
SEYQPSDAPFERETQYQK	sp|Q7TSJ2|MAP6_MOUSE(pre=R,post=D);tr|D3Z6W1|D3Z6W1_MOUSE(pre=R,post=D);sp|Q7TSJ2-2|MAP6_MOUSE(pre=R,post=D)	17760	Map6	microtubule-associated protein 6	0.00726972	1.15662	0.0203142	0.76388
VEKPSVQSSKPK	sp|Q7TSJ2|MAP6_MOUSE(pre=K,post=K);sp|Q7TSJ2-2|MAP6_MOUSE(pre=K,post=K)	17760	Map6	microtubule-associated protein 6	0.0167196	0.90496	0.0406063	0.778315
NQSPVVPASTK	sp|Q7TSJ2|MAP6_MOUSE(pre=K,post=D)	17760	Map6	microtubule-associated protein 6	8.23779e-05	0.76472	0.0439398	0.661938
DQGAVLLGPVKDLGPVAPAPIK	sp|Q7TSJ2|MAP6_MOUSE(pre=K,post=V)	17760	Map6	microtubule-associated protein 6	0.00409516	1.06248	0.024221	0.594999
TAEGLLPFAEAEAFLK	sp|A2AJI0|MA7D1_MOUSE(pre=R,post=K);sp|A2AJI0-2|MA7D1_MOUSE(pre=R,post=K);tr|A2AJI1|A2AJI1_MOUSE(pre=R,post=K);tr|A8Y5P4|A8Y5P4_MOUSE(pre=R,post=K);tr|F6WF36|F6WF36_MOUSE(pre=R,post=K)	245877	Map7d1	MAP7 domain containing 1	0.00860322	1.27932	0.0224712	0.995227
AVETRPSGLQK	sp|A2AJI0|MA7D1_MOUSE(pre=K,post=D);sp|A2AJI0-2|MA7D1_MOUSE(pre=K,post=D);tr|A2AJI1|A2AJI1_MOUSE(pre=K,post=D);tr|A8Y5P4|A8Y5P4_MOUSE(pre=K,post=D);tr|F6WF36|F6WF36_MOUSE(pre=K,post=D)	245877	Map7d1	MAP7 domain containing 1	0.0274792	0.90616	0.00323351	0.712344
TAEGLLPFAEAEAFLK	sp|A2AJI0|MA7D1_MOUSE(pre=R,post=K);sp|A2AJI0-2|MA7D1_MOUSE(pre=R,post=K);tr|A2AJI1|A2AJI1_MOUSE(pre=R,post=K);tr|A8Y5P4|A8Y5P4_MOUSE(pre=R,post=K);tr|F6WF36|F6WF36_MOUSE(pre=R,post=K)	245877	Map7d1	MAP7 domain containing 1	0.0417147	1.13964	0.0262691	0.580419
TAEGLLPFAEAEAFLK	sp|A2AJI0|MA7D1_MOUSE(pre=R,post=K);sp|A2AJI0-2|MA7D1_MOUSE(pre=R,post=K);tr|A2AJI1|A2AJI1_MOUSE(pre=R,post=K);tr|A8Y5P4|A8Y5P4_MOUSE(pre=R,post=K);tr|F6WF36|F6WF36_MOUSE(pre=R,post=K)	245877	Map7d1	MAP7 domain containing 1	0.0206594	1.09217	0.00451634	0.625219
LMTPTLSFLAR	sp|A2AJI0|MA7D1_MOUSE(pre=R,post=S);sp|A2AJI0-2|MA7D1_MOUSE(pre=R,post=S);tr|A2AJI1|A2AJI1_MOUSE(pre=R,post=S);tr|A8Y5P4|A8Y5P4_MOUSE(pre=R,post=S);tr|F6WF36|F6WF36_MOUSE(pre=R,post=S)	245877	Map7d1	MAP7 domain containing 1	0.0117019	1.54943	0.00351571	1.14324
AVWLEKEEK	sp|A2AJI0|MA7D1_MOUSE(pre=K,post=A);sp|A2AJI0-2|MA7D1_MOUSE(pre=K,post=A);tr|A2AJI1|A2AJI1_MOUSE(pre=K,post=A);tr|A8Y5P4|A8Y5P4_MOUSE(pre=K,post=A)	245877	Map7d1	MAP7 domain containing 1	0.0274759	1.11508	0.00664526	0.681736
EKAQAEQEEQER	sp|A2AJI0|MA7D1_MOUSE(pre=R,post=L);sp|A2AJI0-2|MA7D1_MOUSE(pre=R,post=L);tr|A2AJI1|A2AJI1_MOUSE(pre=R,post=L);tr|A8Y5P4|A8Y5P4_MOUSE(pre=R,post=L);tr|F6WF36|F6WF36_MOUSE(pre=R,post=L)	245877	Map7d1	MAP7 domain containing 1	0.00495121	1.22095	0.00811783	0.948045
QLPLEPGNPTGQISPQPAPPQEECPSSEAK	sp|A2AJI0|MA7D1_MOUSE(pre=K,post=S);sp|A2AJI0-2|MA7D1_MOUSE(pre=K,post=S);tr|A2AJI1|A2AJI1_MOUSE(pre=K,post=S);tr|A8Y5P4|A8Y5P4_MOUSE(pre=K,post=S)	245877	Map7d1	MAP7 domain containing 1	0.038638	1.26908	0.0421396	0.74319
ESPSPSGPEDK	sp|A2AJI0|MA7D1_MOUSE(pre=K,post=N);sp|A2AJI0-2|MA7D1_MOUSE(pre=K,post=N);tr|A2AJI1|A2AJI1_MOUSE(pre=K,post=N);tr|A8Y5P4|A8Y5P4_MOUSE(pre=K,post=N);tr|F6WF36|F6WF36_MOUSE(pre=K,post=N)	245877	Map7d1	MAP7 domain containing 1	0.0362178	1.19076	0.00162029	0.845458
AQAEQEEQERLQK	sp|A2AJI0|MA7D1_MOUSE(pre=K,post=Q);sp|A2AJI0-2|MA7D1_MOUSE(pre=K,post=Q);tr|A2AJI1|A2AJI1_MOUSE(pre=K,post=Q);tr|A8Y5P4|A8Y5P4_MOUSE(pre=K,post=Q);tr|F6WF36|F6WF36_MOUSE(pre=K,post=Q)	245877	Map7d1	MAP7 domain containing 1	0.0242744	1.25954	0.0279903	1.09019
SRGPTPTATGPR	sp|A2AJI0|MA7D1_MOUSE(pre=K,post=E);sp|A2AJI0-2|MA7D1_MOUSE(pre=K,post=E);tr|A2AJI1|A2AJI1_MOUSE(pre=K,post=E);tr|A8Y5P4|A8Y5P4_MOUSE(pre=K,post=E)	245877	Map7d1	MAP7 domain containing 1	0.0235317	1.02704	0.00139372	1.10324
AESNQDPAPR	sp|Q9WVI9|JIP1_MOUSE(pre=K,post=S);sp|Q9WVI9-2|JIP1_MOUSE(pre=K,post=S);sp|Q9WVI9-3|JIP1_MOUSE(pre=K,post=S);sp|Q9WVI9-4|JIP1_MOUSE(pre=K,post=S);sp|Q9WVI9-5|JIP1_MOUSE(pre=K,post=S)	19099	Mapk8ip1	mitogen-activated protein kinase 8 interacting protein 1	0.0121055	1.51847	0.0201162	1.07394
SQGQGPGTGSGDTYRPK	sp|Q9WVI9|JIP1_MOUSE(pre=R,post=R);sp|Q9WVI9-2|JIP1_MOUSE(pre=R,post=R);sp|Q9WVI9-3|JIP1_MOUSE(pre=R,post=R);sp|Q9WVI9-4|JIP1_MOUSE(pre=R,post=R);sp|Q9WVI9-5|JIP1_MOUSE(pre=R,post=R)	19099	Mapk8ip1	mitogen-activated protein kinase 8 interacting protein 1	0.00752125	1.39521	0.00539372	0.991691
ETPEADATSSR	sp|Q9ESN9|JIP3_MOUSE(pre=K,post=V);tr|E9Q6B6|E9Q6B6_MOUSE(pre=K,post=V);tr|E9Q6E0|E9Q6E0_MOUSE(pre=K,post=V);tr|J3QNR6|J3QNR6_MOUSE(pre=K,post=V);tr|K3W4S4|K3W4S4_MOUSE(pre=K,post=V);sp|Q9ESN9-2|JIP3_MOUSE(pre=K,post=V);sp|Q9ESN9-3|JIP3_MOUSE(pre=K,post=V);sp|Q9ESN9-4|JIP3_MOUSE(pre=K,post=V);sp|Q9ESN9-5|JIP3_MOUSE(pre=K,post=V);sp|Q9ESN9-6|JIP3_MOUSE(pre=K,post=V)	30957	Mapk8ip3	mitogen-activated protein kinase 8 interacting protein 3	0.0107784	1.12096	0.00345515	0.955221
VDQLSGEQEVLKGELEAAK	sp|Q9ESN9|JIP3_MOUSE(pre=K,post=Q);tr|E9Q6B6|E9Q6B6_MOUSE(pre=K,post=Q);tr|E9Q6E0|E9Q6E0_MOUSE(pre=K,post=Q);tr|J3QNR6|J3QNR6_MOUSE(pre=K,post=Q);tr|K3W4S4|K3W4S4_MOUSE(pre=K,post=Q);sp|Q9ESN9-2|JIP3_MOUSE(pre=K,post=Q);sp|Q9ESN9-3|JIP3_MOUSE(pre=K,post=Q);sp|Q9ESN9-4|JIP3_MOUSE(pre=K,post=Q);sp|Q9ESN9-5|JIP3_MOUSE(pre=K,post=Q);sp|Q9ESN9-6|JIP3_MOUSE(pre=K,post=Q)	30957	Mapk8ip3	mitogen-activated protein kinase 8 interacting protein 3	0.022968	1.1518	0.00346575	1.04764
IKELEEELK	sp|Q9ESN9|JIP3_MOUSE(pre=R,post=R);tr|E9Q6B6|E9Q6B6_MOUSE(pre=R,post=R);tr|E9Q6E0|E9Q6E0_MOUSE(pre=R,post=R);tr|J3QNR6|J3QNR6_MOUSE(pre=R,post=R);tr|K3W4S4|K3W4S4_MOUSE(pre=R,post=R);sp|Q9ESN9-2|JIP3_MOUSE(pre=R,post=R);sp|Q9ESN9-3|JIP3_MOUSE(pre=R,post=R);sp|Q9ESN9-4|JIP3_MOUSE(pre=R,post=R);sp|Q9ESN9-5|JIP3_MOUSE(pre=R,post=R);sp|Q9ESN9-6|JIP3_MOUSE(pre=R,post=R)	30957	Mapk8ip3	mitogen-activated protein kinase 8 interacting protein 3	0.0450066	0.99512	0.00575552	0.74963
EVGNLLLENSQLLETK	sp|Q9ESN9|JIP3_MOUSE(pre=K,post=N);tr|D3YWH6|D3YWH6_MOUSE(pre=K,post=N);tr|E9Q6B6|E9Q6B6_MOUSE(pre=K,post=N);tr|E9Q6E0|E9Q6E0_MOUSE(pre=K,post=N);tr|J3QNR6|J3QNR6_MOUSE(pre=K,post=N);tr|K3W4S4|K3W4S4_MOUSE(pre=K,post=N);sp|Q9ESN9-2|JIP3_MOUSE(pre=K,post=N);sp|Q9ESN9-3|JIP3_MOUSE(pre=K,post=N);sp|Q9ESN9-4|JIP3_MOUSE(pre=K,post=N);sp|Q9ESN9-5|JIP3_MOUSE(pre=K,post=N);sp|Q9ESN9-6|JIP3_MOUSE(pre=K,po…	30957	Mapk8ip3	mitogen-activated protein kinase 8 interacting protein 3	0.0109466	0.9855	0.00218771	0.690401
IKELEEELKR	sp|Q9ESN9|JIP3_MOUSE(pre=R,post=V);tr|E9Q6B6|E9Q6B6_MOUSE(pre=R,post=V);tr|E9Q6E0|E9Q6E0_MOUSE(pre=R,post=V);tr|J3QNR6|J3QNR6_MOUSE(pre=R,post=V);tr|K3W4S4|K3W4S4_MOUSE(pre=R,post=V);sp|Q9ESN9-2|JIP3_MOUSE(pre=R,post=V);sp|Q9ESN9-3|JIP3_MOUSE(pre=R,post=V);sp|Q9ESN9-4|JIP3_MOUSE(pre=R,post=V);sp|Q9ESN9-5|JIP3_MOUSE(pre=R,post=V);sp|Q9ESN9-6|JIP3_MOUSE(pre=R,post=V)	30957	Mapk8ip3	mitogen-activated protein kinase 8 interacting protein 3	0.0216826	1.1584	0.00569282	0.991453
YNEVMATYLLLGYK	sp|Q05512|MARK2_MOUSE(pre=R,post=S);tr|A0A0R4J0B1|A0A0R4J0B1_MOUSE(pre=R,post=S);tr|A0A0R4J227|A0A0R4J227_MOUSE(pre=R,post=S);tr|E9PYX3|E9PYX3_MOUSE(pre=R,post=S);tr|E9Q9N6|E9Q9N6_MOUSE(pre=R,post=S);tr|E9QMP6|E9QMP6_MOUSE(pre=R,post=S);tr|F6ZS70|F6ZS70_MOUSE(pre=R,post=S);sp|Q05512-2|MARK2_MOUSE(pre=R,post=S);sp|Q05512-3|MARK2_MOUSE(pre=R,post=S);sp|Q05512-4|MARK2_MOUSE(pre=R,post=S);tr|Q3T9A3|Q…	13728	Mark2	MAP/microtubule affinity regulating kinase 2	0.019257	1.60674	0.0386094	0.829925
ASCSAVGSGSR	sp|Q8CIP4|MARK4_MOUSE(pre=K,post=G)	232944	Mark4	MAP/microtubule affinity regulating kinase 4	0.0242256	1.1045	0.0278909	0.700994
SSENSSSEGNALR	sp|Q64096|MCF2L_MOUSE(pre=R,post=R);tr|D3YUF3|D3YUF3_MOUSE(pre=R,post=R);tr|D3YUF4|D3YUF4_MOUSE(pre=R,post=R);tr|E9PXE1|E9PXE1_MOUSE(pre=R,post=R);tr|E9PXE2|E9PXE2_MOUSE(pre=R,post=R);tr|E9PY12|E9PY12_MOUSE(pre=R,post=R);tr|E9PY13|E9PY13_MOUSE(pre=R,post=R);tr|E9Q863|E9Q863_MOUSE(pre=R,post=R);tr|E9QPM7|E9QPM7_MOUSE(pre=R,post=R);tr|F6VR53|F6VR53_MOUSE(pre=R,post=R);tr|G3UX72|G3UX72_MOUSE(pre=R,p…	17207	Mcf2l	mcf.2 transforming sequence-like	2.07201e-05	1.06111	0.0271262	0.805337
YGISNLDAAIEGASDDMTVVDAASLR	sp|Q6PCP5|MFF_MOUSE(pre=R,post=R);tr|E0CYB9|E0CYB9_MOUSE(pre=R,post=R);tr|E0CYI3|E0CYI3_MOUSE(pre=T,post=R);tr|F7BC60|F7BC60_MOUSE(pre=R,post=R);tr|F7CTF8|F7CTF8_MOUSE(pre=R,post=R);sp|Q6PCP5-2|MFF_MOUSE(pre=R,post=R);sp|Q6PCP5-3|MFF_MOUSE(pre=R,post=R);sp|Q6PCP5-4|MFF_MOUSE(pre=M,post=R)	75734	Mff	mitochondrial fission factor	0.0387923	1.66725	0.0202333	0.824246
ESSSPEQQK	sp|Q8VDP3|MICA1_MOUSE(pre=K,post=K);sp|Q8VDP3-2|MICA1_MOUSE(pre=K,post=K);sp|Q8VDP3-3|MICA1_MOUSE(pre=K,post=K)	171580	Mical1	microtubule associated monooxygenase, calponin and LIM domain containing 1	0.00881004	1.25503	0.00671376	0.816998
VSENEEEKPSDAPKQEER	sp|Q8CJ19|MICA3_MOUSE(pre=R,post=G);sp|Q8CJ19-4|MICA3_MOUSE(pre=R,post=G)	194401	Mical3	microtubule associated monooxygenase, calponin and LIM domain containing 3	0.0301904	1.19912	0.0309787	0.803368
GLPVSGTKPDLIER	sp|P59759|MKL2_MOUSE(pre=R,post=L);tr|G3X8R8|G3X8R8_MOUSE(pre=R,post=L);tr|Q5DTZ3|Q5DTZ3_MOUSE(pre=R,post=L)	239719	Mkl2	MKL/myocardin-like 2	0.00461291	1.57955	0.0245259	0.9894
MLSGGFGYSPFLSITDGNMPATRPASR	sp|Q99KX1|MLF2_MOUSE(pre=R,post=R);tr|A0A0N4SVM2|A0A0N4SVM2_MOUSE(pre=R,post=R);tr|A0A0N4SVX3|A0A0N4SVX3_MOUSE(pre=R,post=R);tr|Q3UNV7|Q3UNV7_MOUSE(pre=R,post=R)	30853	Mlf2	myeloid leukemia factor 2	0.0187445	1.38008	0.0204816	0.987163
LAIQGPEDSPSR	sp|Q99KX1|MLF2_MOUSE(pre=R,post=Q);tr|Q3UNV7|Q3UNV7_MOUSE(pre=R,post=Q)	30853	Mlf2	myeloid leukemia factor 2	0.0148886	1.44405	0.0325663	1.05339
VYQETSEMR	sp|Q99KX1|MLF2_MOUSE(pre=K,post=S);tr|Q3UNV7|Q3UNV7_MOUSE(pre=K,post=S)	30853	Mlf2	myeloid leukemia factor 2	0.00724561	1.25492	0.00119036	0.852446
FMRDVEPEDPMFLMDPFAIHR	sp|Q99KX1|MLF2_MOUSE(pre=R,post=Q);tr|A0A0N4SVX3|A0A0N4SVX3_MOUSE(pre=R,post=Q);tr|Q3UNV7|Q3UNV7_MOUSE(pre=R,post=Q)	30853	Mlf2	myeloid leukemia factor 2	0.00168837	1.03006	0.0011312	0.638284
DVEPEDPMFLMDPFAIHR	sp|Q99KX1|MLF2_MOUSE(pre=R,post=Q);tr|A0A0N4SVX3|A0A0N4SVX3_MOUSE(pre=R,post=Q);tr|Q3UNV7|Q3UNV7_MOUSE(pre=R,post=Q)	30853	Mlf2	myeloid leukemia factor 2	0.00160248	0.97008	0.00151835	0.739622
SLPWADQEEGQDACAASLANIESMLVSAIK	tr|Q5SWZ5|Q5SWZ5_MOUSE(pre=R,post=A)	26936	Mprip	myosin phosphatase Rho interacting protein	0.00505117	1.49925	0.0050627	1.10396
ALVSAQWVAEALKAPR	sp|Q99J99|THTM_MOUSE(pre=R,post=S);tr|Q3UW66|Q3UW66_MOUSE(pre=R,post=S)	246221	Mpst	mercaptopyruvate sulfurtransferase	0.00216355	0.86403	0.00112363	0.626991
ALAVEPGLTAQVLELLLEK	tr|E0CZ22|E0CZ22_MOUSE(pre=R,post=M);tr|G3XA21|G3XA21_MOUSE(pre=R,post=M)	223658	Mroh1	maestro heat-like repeat family member 1	0.0332429	1.47155	0.0363236	0.862441
ALAVEPGLTAQVLELLLEK	tr|E0CZ22|E0CZ22_MOUSE(pre=R,post=M);tr|G3XA21|G3XA21_MOUSE(pre=R,post=M)	223658	Mroh1	maestro heat-like repeat family member 1	0.0242647	1.11093	0.00235297	0.954844
GDSTLQVSSR	sp|Q80WJ7|LYRIC_MOUSE(pre=K,post=L);tr|F6QHD1|F6QHD1_MOUSE(pre=K,post=L);tr|F6ZQL0|F6ZQL0_MOUSE(pre=K,post=L);tr|F6ZSG0|F6ZSG0_MOUSE(pre=K,post=L)	67154	Mtdh	metadherin	4.93514e-05	1.09374	0.0353087	0.970175
VLTDSGSLDSTIPGIENIITVTTEQLTTASFPVGSK	sp|Q80WJ7|LYRIC_MOUSE(pre=K,post=K);tr|F6QFT1|F6QFT1_MOUSE(pre=K,post=K);tr|F6QHD1|F6QHD1_MOUSE(pre=K,post=K)	67154	Mtdh	metadherin	0.0131536	1.29128	0.0114789	0.997223
VLTDSGSLDSTIPGIENIITVTTEQLTTASFPVGSK	sp|Q80WJ7|LYRIC_MOUSE(pre=K,post=K);tr|F6QFT1|F6QFT1_MOUSE(pre=K,post=K);tr|F6QHD1|F6QHD1_MOUSE(pre=K,post=K)	67154	Mtdh	metadherin	0.0127469	1.45054	0.040612	1.14649
VLTDSGSLDSTIPGIENIITVTTEQLTTASFPVGSK	sp|Q80WJ7|LYRIC_MOUSE(pre=K,post=K);tr|F6QFT1|F6QFT1_MOUSE(pre=K,post=K);tr|F6QHD1|F6QHD1_MOUSE(pre=K,post=K)	67154	Mtdh	metadherin	0.036246	1.17662	0.0278626	1.12271
VLTDSGSLDSTIPGIENIITVTTEQLTTASFPVGSK	sp|Q80WJ7|LYRIC_MOUSE(pre=K,post=K);tr|F6QFT1|F6QFT1_MOUSE(pre=K,post=K);tr|F6QHD1|F6QHD1_MOUSE(pre=K,post=K)	67154	Mtdh	metadherin	0.0198216	1.37369	0.00220449	0.866038
STSTPAGAK	sp|Q3UHD3|MTUS2_MOUSE(pre=K,post=K)	77521	Mtus2	microtubule associated tumor suppressor candidate 2	0.026395	1.06373	0.0133539	0.981984
AAPASSSNATTPR	sp|Q3UHD3|MTUS2_MOUSE(pre=R,post=R)	77521	Mtus2	microtubule associated tumor suppressor candidate 2	0.0193017	1.60996	0.00916866	0.887527
GSSPSDTK	sp|Q3UHD3|MTUS2_MOUSE(pre=K,post=M)	77521	Mtus2	microtubule associated tumor suppressor candidate 2	0.0232871	2.15669	0.011466	1.09456
ADPQPNK	sp|Q7TPH6|MYCB2_MOUSE(pre=K,post=I);tr|E9PUJ6|E9PUJ6_MOUSE(pre=K,post=I);tr|F6SMY7|F6SMY7_MOUSE(pre=K,post=I);tr|F7CZG3|F7CZG3_MOUSE(pre=K,post=I);sp|Q7TPH6-2|MYCB2_MOUSE(pre=K,post=I)	105689	Mycbp2	MYC binding protein 2, E3 ubiquitin protein ligase	0.0364697	1.36493	0.0457853	0.631238
AVVEETSK	sp|Q7TPH6|MYCB2_MOUSE(pre=K,post=L);tr|E9PUJ6|E9PUJ6_MOUSE(pre=K,post=L);tr|F6SMY7|F6SMY7_MOUSE(pre=K,post=L);sp|Q7TPH6-2|MYCB2_MOUSE(pre=K,post=L)	105689	Mycbp2	MYC binding protein 2, E3 ubiquitin protein ligase	0.0113631	1.31582	0.0186186	0.70673
DAIYSDSSSLVSDLK	sp|Q7TPH6|MYCB2_MOUSE(pre=K,post=G);tr|E9PUJ6|E9PUJ6_MOUSE(pre=K,post=G);tr|F6SMY7|F6SMY7_MOUSE(pre=K,post=G);sp|Q7TPH6-2|MYCB2_MOUSE(pre=K,post=G)	105689	Mycbp2	MYC binding protein 2, E3 ubiquitin protein ligase	0.0389917	1.25755	0.0430458	0.712411
GAMTSSMER	sp|Q8C854|MYEF2_MOUSE(pre=R,post=D);tr|A2ATP5|A2ATP5_MOUSE(pre=R,post=D);tr|A2ATP6|A2ATP6_MOUSE(pre=R,post=D);tr|G8JL68|G8JL68_MOUSE(pre=R,post=D);sp|Q8C854-1|MYEF2_MOUSE(pre=R,post=D);sp|Q8C854-3|MYEF2_MOUSE(pre=R,post=D)	17876	Myef2	myelin basic protein expression factor 2, repressor	0.024797	0.83771	0.00514343	0.734329
RDLSEELEALKTELEDTLDTTAAQQELR	sp|Q61879|MYH10_MOUSE(pre=K,post=T);tr|Q3UH59|Q3UH59_MOUSE(pre=K,post=T);tr|Q5SV64|Q5SV64_MOUSE(pre=K,post=T)	77579	Myh10	myosin, heavy polypeptide 10, non-muscle	0.0197996	2.068	0.00648026	0.816289
MQAHIQDLEEQLDEEEGARQK	sp|Q61879|MYH10_MOUSE(pre=K,post=L);tr|Q3UH59|Q3UH59_MOUSE(pre=K,post=L);tr|Q5SV64|Q5SV64_MOUSE(pre=K,post=L)	77579	Myh10	myosin, heavy polypeptide 10, non-muscle	0.0295079	1.49402	0.0178942	0.775478
DAAGLESQLQDTQELLQEETR	sp|Q61879|MYH10_MOUSE(pre=K,post=Q);tr|Q3UH59|Q3UH59_MOUSE(pre=K,post=Q);tr|Q5SV64|Q5SV64_MOUSE(pre=K,post=Q)	77579	Myh10	myosin, heavy polypeptide 10, non-muscle	0.0342819	1.39591	0.0462698	0.598107
ELQAQIAELQEDFESEKASR	sp|Q61879|MYH10_MOUSE(pre=R,post=N);tr|Q3UH59|Q3UH59_MOUSE(pre=R,post=N);tr|Q5SV64|Q5SV64_MOUSE(pre=R,post=N)	77579	Myh10	myosin, heavy polypeptide 10, non-muscle	0.0212688	1.40314	0.0378658	0.936907
RDLSEELEALKTELEDTLDTTAAQQELR	sp|Q61879|MYH10_MOUSE(pre=K,post=T);tr|Q3UH59|Q3UH59_MOUSE(pre=K,post=T);tr|Q5SV64|Q5SV64_MOUSE(pre=K,post=T)	77579	Myh10	myosin, heavy polypeptide 10, non-muscle	0.0352384	2.00068	0.0201754	0.879462
ADMEDLM+15.995SSKDDVGKNVHELEK	sp|Q61879|MYH10_MOUSE(pre=R,post=S);tr|Q3UH59|Q3UH59_MOUSE(pre=R,post=S);tr|Q5SV64|Q5SV64_MOUSE(pre=R,post=S)	77579	Myh10	myosin, heavy polypeptide 10, non-muscle	0.0431508	1.49614	0.0331388	0.791898
LDGETTDLQDQIAELQAQVDELK	sp|Q61879|MYH10_MOUSE(pre=K,post=V);tr|Q3UH59|Q3UH59_MOUSE(pre=K,post=V);tr|Q5SV64|Q5SV64_MOUSE(pre=K,post=V)	77579	Myh10	myosin, heavy polypeptide 10, non-muscle	0.0203671	1.63046	0.019956	0.931644
VDDDLGTIESLEEAKK	sp|Q61879|MYH10_MOUSE(pre=K,post=K);tr|Q3UH59|Q3UH59_MOUSE(pre=K,post=K);tr|Q5SV64|Q5SV64_MOUSE(pre=K,post=K)	77579	Myh10	myosin, heavy polypeptide 10, non-muscle	0.0446576	1.36086	0.0420155	0.691882
LDGETTDLQDQIAELQAQVDELK	sp|Q61879|MYH10_MOUSE(pre=K,post=V);tr|Q3UH59|Q3UH59_MOUSE(pre=K,post=V);tr|Q5SV64|Q5SV64_MOUSE(pre=K,post=V)	77579	Myh10	myosin, heavy polypeptide 10, non-muscle	0.0182957	1.60867	0.00551016	0.931392
RDLSEELEALKTELEDTLDTTAAQQELR	sp|Q61879|MYH10_MOUSE(pre=K,post=T);tr|Q3UH59|Q3UH59_MOUSE(pre=K,post=T);tr|Q5SV64|Q5SV64_MOUSE(pre=K,post=T)	77579	Myh10	myosin, heavy polypeptide 10, non-muscle	0.0232357	1.24919	0.00585707	0.830892
QEEELQAKDEELLKVK	sp|Q61879|MYH10_MOUSE(pre=R,post=E);tr|Q3UH59|Q3UH59_MOUSE(pre=R,post=E);tr|Q5SV64|Q5SV64_MOUSE(pre=R,post=E)	77579	Myh10	myosin, heavy polypeptide 10, non-muscle	0.0308637	1.8881	0.00926782	1.40493
LDGETTDLQDQIAELQAQVDELK	sp|Q61879|MYH10_MOUSE(pre=K,post=V);tr|Q3UH59|Q3UH59_MOUSE(pre=K,post=V);tr|Q5SV64|Q5SV64_MOUSE(pre=K,post=V)	77579	Myh10	myosin, heavy polypeptide 10, non-muscle	0.026325	1.75441	0.00237757	0.998536
IGQLEEQLEQEAKER	sp|Q61879|MYH10_MOUSE(pre=K,post=A);tr|Q3UH59|Q3UH59_MOUSE(pre=K,post=A);tr|Q5SV64|Q5SV64_MOUSE(pre=K,post=A)	77579	Myh10	myosin, heavy polypeptide 10, non-muscle	0.00714088	1.44845	0.00148429	0.828491
M+15.995EIDLKDLEAQIEAANK	sp|Q61879|MYH10_MOUSE(pre=K,post=A);tr|Q3UH59|Q3UH59_MOUSE(pre=K,post=A);tr|Q5SV64|Q5SV64_MOUSE(pre=K,post=A)	77579	Myh10	myosin, heavy polypeptide 10, non-muscle	0.0138376	1.46222	0.0048852	0.698012
RDLSEELEALKTELEDTLDTTAAQQELR	sp|Q61879|MYH10_MOUSE(pre=K,post=T);tr|Q3UH59|Q3UH59_MOUSE(pre=K,post=T);tr|Q5SV64|Q5SV64_MOUSE(pre=K,post=T)	77579	Myh10	myosin, heavy polypeptide 10, non-muscle	0.0250757	1.83101	0.00635852	1.08113
LDGETTDLQDQIAELQAQVDELK	sp|Q61879|MYH10_MOUSE(pre=K,post=V);tr|Q3UH59|Q3UH59_MOUSE(pre=K,post=V);tr|Q5SV64|Q5SV64_MOUSE(pre=K,post=V)	77579	Myh10	myosin, heavy polypeptide 10, non-muscle	0.0328978	1.79054	0.0396432	0.770439
IVGLDQVTGM+15.995TETAFGSAYK	sp|Q61879|MYH10_MOUSE(pre=R,post=T);tr|Q3UH59|Q3UH59_MOUSE(pre=R,post=T);tr|Q5SV64|Q5SV64_MOUSE(pre=R,post=T)	77579	Myh10	myosin, heavy polypeptide 10, non-muscle	0.0202294	1.09155	0.0336918	0.722228
RDLSEELEALKTELEDTLDTTAAQQELR	sp|Q61879|MYH10_MOUSE(pre=K,post=T);tr|Q3UH59|Q3UH59_MOUSE(pre=K,post=T);tr|Q5SV64|Q5SV64_MOUSE(pre=K,post=T)	77579	Myh10	myosin, heavy polypeptide 10, non-muscle	0.00870117	1.67368	0.0414939	0.752321
LDGETTDLQDQIAELQAQVDELK	sp|Q61879|MYH10_MOUSE(pre=K,post=V);tr|Q3UH59|Q3UH59_MOUSE(pre=K,post=V);tr|Q5SV64|Q5SV64_MOUSE(pre=K,post=V)	77579	Myh10	myosin, heavy polypeptide 10, non-muscle	0.0229058	1.59162	0.00598398	1.03153
QEEELQAKDEELLKVK	sp|Q61879|MYH10_MOUSE(pre=R,post=E);tr|Q3UH59|Q3UH59_MOUSE(pre=R,post=E);tr|Q5SV64|Q5SV64_MOUSE(pre=R,post=E)	77579	Myh10	myosin, heavy polypeptide 10, non-muscle	0.0260612	2.11188	0.00645351	1.51336
IVGLDQVTGM+15.995TETAFGSAYK	sp|Q61879|MYH10_MOUSE(pre=R,post=T);tr|Q3UH59|Q3UH59_MOUSE(pre=R,post=T);tr|Q5SV64|Q5SV64_MOUSE(pre=R,post=T)	77579	Myh10	myosin, heavy polypeptide 10, non-muscle	0.0371234	1.01752	0.0175993	0.755352
LDGETTDLQDQIAELQAQVDELK	sp|Q61879|MYH10_MOUSE(pre=K,post=V);tr|Q3UH59|Q3UH59_MOUSE(pre=K,post=V);tr|Q5SV64|Q5SV64_MOUSE(pre=K,post=V)	77579	Myh10	myosin, heavy polypeptide 10, non-muscle	0.0235811	1.96617	0.0257971	1.00549
ELEAELEDERKQR	sp|Q61879|MYH10_MOUSE(pre=R,post=A);tr|Q3UH59|Q3UH59_MOUSE(pre=R,post=A);tr|Q5SV64|Q5SV64_MOUSE(pre=R,post=A)	77579	Myh10	myosin, heavy polypeptide 10, non-muscle	0.0178083	1.33182	0.00670771	0.852425
KEEELQGALARGDDETLHK	sp|Q61879|MYH10_MOUSE(pre=K,post=N);tr|Q3UH59|Q3UH59_MOUSE(pre=K,post=N);tr|Q5SV64|Q5SV64_MOUSE(pre=K,post=N)	77579	Myh10	myosin, heavy polypeptide 10, non-muscle	0.0425415	2.11208	0.0146964	1.42818
DVDRIVGLDQVTGMTETAFGSAYK	sp|Q61879|MYH10_MOUSE(pre=K,post=T);tr|Q3UH59|Q3UH59_MOUSE(pre=K,post=T)	77579	Myh10	myosin, heavy polypeptide 10, non-muscle	0.0101887	1.94524	0.00404592	1.0084
KEEELQGALARGDDETLHK	sp|Q61879|MYH10_MOUSE(pre=K,post=N);tr|Q3UH59|Q3UH59_MOUSE(pre=K,post=N);tr|Q5SV64|Q5SV64_MOUSE(pre=K,post=N)	77579	Myh10	myosin, heavy polypeptide 10, non-muscle	0.0461594	2.01999	0.0198024	1.39339
DVDRIVGLDQVTGMTETAFGSAYK	sp|Q61879|MYH10_MOUSE(pre=K,post=T);tr|Q3UH59|Q3UH59_MOUSE(pre=K,post=T)	77579	Myh10	myosin, heavy polypeptide 10, non-muscle	0.0372997	2.13273	0.00751356	1.33919
KLDGETTDLQDQIAELQAQVDELK	sp|Q61879|MYH10_MOUSE(pre=R,post=V);tr|Q3UH59|Q3UH59_MOUSE(pre=R,post=V);tr|Q5SV64|Q5SV64_MOUSE(pre=R,post=V)	77579	Myh10	myosin, heavy polypeptide 10, non-muscle	0.00768212	1.46849	0.00430844	0.848398
DVDRIVGLDQVTGM+15.995TETAFGSAYK	sp|Q61879|MYH10_MOUSE(pre=K,post=T);tr|Q3UH59|Q3UH59_MOUSE(pre=K,post=T)	77579	Myh10	myosin, heavy polypeptide 10, non-muscle	0.0396397	1.77619	0.0135828	0.99464
TGLEDPERYLFVDR	sp|Q61879|MYH10_MOUSE(pre=R,post=A);tr|Q3UH59|Q3UH59_MOUSE(pre=R,post=A);tr|Q5SV64|Q5SV64_MOUSE(pre=R,post=A);tr|Q8BXF2|Q8BXF2_MOUSE(pre=R,post=A)	77579	Myh10	myosin, heavy polypeptide 10, non-muscle	0.0457592	1.71902	0.0161819	0.889563
LDGETTDLQDQIAELQAQVDELK	sp|Q61879|MYH10_MOUSE(pre=K,post=V);tr|Q3UH59|Q3UH59_MOUSE(pre=K,post=V);tr|Q5SV64|Q5SV64_MOUSE(pre=K,post=V)	77579	Myh10	myosin, heavy polypeptide 10, non-muscle	0.0206001	1.60238	0.0187196	0.986921
QLRADMEDLMSSK	sp|Q61879|MYH10_MOUSE(pre=K,post=D);tr|Q3UH59|Q3UH59_MOUSE(pre=K,post=D);tr|Q5SV64|Q5SV64_MOUSE(pre=K,post=D)	77579	Myh10	myosin, heavy polypeptide 10, non-muscle	0.0226888	1.51841	0.00515971	0.958203
KLDGETTDLQDQIAELQAQVDELK	sp|Q61879|MYH10_MOUSE(pre=R,post=V);tr|Q3UH59|Q3UH59_MOUSE(pre=R,post=V);tr|Q5SV64|Q5SV64_MOUSE(pre=R,post=V)	77579	Myh10	myosin, heavy polypeptide 10, non-muscle	0.0162509	1.42319	0.01214	0.773378
RDLSEELEALKTELEDTLDTTAAQQELR	sp|Q61879|MYH10_MOUSE(pre=K,post=T);tr|Q3UH59|Q3UH59_MOUSE(pre=K,post=T);tr|Q5SV64|Q5SV64_MOUSE(pre=K,post=T)	77579	Myh10	myosin, heavy polypeptide 10, non-muscle	0.0117852	1.65713	0.0335454	0.669783
KLDGETTDLQDQIAELQAQVDELK	sp|Q61879|MYH10_MOUSE(pre=R,post=V);tr|Q3UH59|Q3UH59_MOUSE(pre=R,post=V);tr|Q5SV64|Q5SV64_MOUSE(pre=R,post=V)	77579	Myh10	myosin, heavy polypeptide 10, non-muscle	0.0241024	1.42702	0.00689921	0.690026
QEEELQAKDEELLKVK	sp|Q61879|MYH10_MOUSE(pre=R,post=E);tr|Q3UH59|Q3UH59_MOUSE(pre=R,post=E);tr|Q5SV64|Q5SV64_MOUSE(pre=R,post=E)	77579	Myh10	myosin, heavy polypeptide 10, non-muscle	0.0267812	1.58501	0.0214323	0.988945
HQQLLEEK	sp|Q61879|MYH10_MOUSE(pre=K,post=N);tr|Q3UH59|Q3UH59_MOUSE(pre=K,post=N);tr|Q5SV64|Q5SV64_MOUSE(pre=K,post=N)	77579	Myh10	myosin, heavy polypeptide 10, non-muscle	0.0243561	1.79631	0.00900227	1.16208
HQQLLEEK	sp|Q61879|MYH10_MOUSE(pre=K,post=N);tr|Q3UH59|Q3UH59_MOUSE(pre=K,post=N);tr|Q5SV64|Q5SV64_MOUSE(pre=K,post=N)	77579	Myh10	myosin, heavy polypeptide 10, non-muscle	0.0292128	1.56508	0.00534528	1.0752
IRQLEEEK	sp|Q61879|MYH10_MOUSE(pre=R,post=N);tr|Q3UH59|Q3UH59_MOUSE(pre=R,post=N);tr|Q5SV64|Q5SV64_MOUSE(pre=R,post=N)	77579	Myh10	myosin, heavy polypeptide 10, non-muscle	0.0133035	1.65181	0.00872461	0.964469
LQNELDNVSTLLEEAEKK	sp|Q61879|MYH10_MOUSE(pre=K,post=G);tr|Q3UH59|Q3UH59_MOUSE(pre=K,post=G);tr|Q5SV64|Q5SV64_MOUSE(pre=K,post=G)	77579	Myh10	myosin, heavy polypeptide 10, non-muscle	0.0198968	1.78698	0.00878554	0.990522
RQLEEAEEEATRANASR	sp|Q61879|MYH10_MOUSE(pre=K,post=R);tr|Q3UH59|Q3UH59_MOUSE(pre=K,post=R);tr|Q5SV64|Q5SV64_MOUSE(pre=K,post=R)	77579	Myh10	myosin, heavy polypeptide 10, non-muscle	0.0317956	1.93406	0.0422436	1.03759
LQNELDNVSTLLEEAEKK	sp|Q61879|MYH10_MOUSE(pre=K,post=G);tr|Q3UH59|Q3UH59_MOUSE(pre=K,post=G);tr|Q5SV64|Q5SV64_MOUSE(pre=K,post=G)	77579	Myh10	myosin, heavy polypeptide 10, non-muscle	0.0259193	1.53103	0.0120771	0.905761
LQNELDNVSTLLEEAEKK	sp|Q61879|MYH10_MOUSE(pre=K,post=G);tr|Q3UH59|Q3UH59_MOUSE(pre=K,post=G);tr|Q5SV64|Q5SV64_MOUSE(pre=K,post=G)	77579	Myh10	myosin, heavy polypeptide 10, non-muscle	0.0233634	1.51705	0.0209492	0.858866
IRQLEEEKNSLQEQQEEEEEARKNLEK	sp|Q61879|MYH10_MOUSE(pre=R,post=Q);tr|Q3UH59|Q3UH59_MOUSE(pre=R,post=Q);tr|Q5SV64|Q5SV64_MOUSE(pre=R,post=Q)	77579	Myh10	myosin, heavy polypeptide 10, non-muscle	0.0309544	2.0599	0.0210226	1.27558
LQNELDNVSTLLEEAEKK	sp|Q61879|MYH10_MOUSE(pre=K,post=G);tr|Q3UH59|Q3UH59_MOUSE(pre=K,post=G);tr|Q5SV64|Q5SV64_MOUSE(pre=K,post=G)	77579	Myh10	myosin, heavy polypeptide 10, non-muscle	0.0272331	1.519	0.0180407	0.801615
KVDDDLGTIESLEEAKK	sp|Q61879|MYH10_MOUSE(pre=K,post=K);tr|Q3UH59|Q3UH59_MOUSE(pre=K,post=K);tr|Q5SV64|Q5SV64_MOUSE(pre=K,post=K)	77579	Myh10	myosin, heavy polypeptide 10, non-muscle	0.0283621	1.82327	0.0122552	1.12247
LQNELDNVSTLLEEAEKK	sp|Q61879|MYH10_MOUSE(pre=K,post=G);tr|Q3UH59|Q3UH59_MOUSE(pre=K,post=G);tr|Q5SV64|Q5SV64_MOUSE(pre=K,post=G)	77579	Myh10	myosin, heavy polypeptide 10, non-muscle	0.0185663	1.82066	0.0109502	0.937998
KVDDDLGTIESLEEAKK	sp|Q61879|MYH10_MOUSE(pre=K,post=K);tr|Q3UH59|Q3UH59_MOUSE(pre=K,post=K);tr|Q5SV64|Q5SV64_MOUSE(pre=K,post=K)	77579	Myh10	myosin, heavy polypeptide 10, non-muscle	0.0285133	1.68973	0.0119054	1.09757
SLEAEILQLQEELASSER	sp|Q61879|MYH10_MOUSE(pre=K,post=A);tr|Q3UH59|Q3UH59_MOUSE(pre=K,post=A);tr|Q5SV64|Q5SV64_MOUSE(pre=K,post=A)	77579	Myh10	myosin, heavy polypeptide 10, non-muscle	0.0201512	1.35964	0.0470984	0.636304
DAAGLESQLQDTQELLQEETR	sp|Q61879|MYH10_MOUSE(pre=K,post=Q);tr|Q3UH59|Q3UH59_MOUSE(pre=K,post=Q);tr|Q5SV64|Q5SV64_MOUSE(pre=K,post=Q)	77579	Myh10	myosin, heavy polypeptide 10, non-muscle	0.0189595	1.41897	0.00941365	0.651603
ELQAQIAELQEDFESEKASR	sp|Q61879|MYH10_MOUSE(pre=R,post=N);tr|Q3UH59|Q3UH59_MOUSE(pre=R,post=N);tr|Q5SV64|Q5SV64_MOUSE(pre=R,post=N)	77579	Myh10	myosin, heavy polypeptide 10, non-muscle	0.0179488	1.1714	0.0274234	0.729293
HATALEELSEQLEQAK	sp|Q61879|MYH10_MOUSE(pre=R,post=R);tr|Q3UH59|Q3UH59_MOUSE(pre=R,post=R);tr|Q5SV64|Q5SV64_MOUSE(pre=R,post=R)	77579	Myh10	myosin, heavy polypeptide 10, non-muscle	0.0221721	1.56859	0.00644632	0.924798
KVDDDLGTIESLEEAKK	sp|Q61879|MYH10_MOUSE(pre=K,post=K);tr|Q3UH59|Q3UH59_MOUSE(pre=K,post=K);tr|Q5SV64|Q5SV64_MOUSE(pre=K,post=K)	77579	Myh10	myosin, heavy polypeptide 10, non-muscle	0.0251516	1.77057	0.0162941	0.855216
LQNELDNVSTLLEEAEKK	sp|Q61879|MYH10_MOUSE(pre=K,post=G);tr|Q3UH59|Q3UH59_MOUSE(pre=K,post=G);tr|Q5SV64|Q5SV64_MOUSE(pre=K,post=G)	77579	Myh10	myosin, heavy polypeptide 10, non-muscle	0.00874462	1.54357	0.0103392	0.753494
RDLSEELEALKTELEDTLDTTAAQQELR	sp|Q61879|MYH10_MOUSE(pre=K,post=T);tr|Q3UH59|Q3UH59_MOUSE(pre=K,post=T);tr|Q5SV64|Q5SV64_MOUSE(pre=K,post=T)	77579	Myh10	myosin, heavy polypeptide 10, non-muscle	0.00848141	1.77613	0.00218305	1.0689
LDGETTDLQDQIAELQAQVDELK	sp|Q61879|MYH10_MOUSE(pre=K,post=V);tr|Q3UH59|Q3UH59_MOUSE(pre=K,post=V);tr|Q5SV64|Q5SV64_MOUSE(pre=K,post=V)	77579	Myh10	myosin, heavy polypeptide 10, non-muscle	0.00688295	1.69971	0.00324877	1.00879
LLKDVEALSQRLEEK	sp|Q61879|MYH10_MOUSE(pre=K,post=V);tr|Q3UH59|Q3UH59_MOUSE(pre=K,post=V);tr|Q5SV64|Q5SV64_MOUSE(pre=K,post=V)	77579	Myh10	myosin, heavy polypeptide 10, non-muscle	0.0360367	2.09473	0.0271684	1.47401
LLKDVEALSQRLEEK	sp|Q61879|MYH10_MOUSE(pre=K,post=V);tr|Q3UH59|Q3UH59_MOUSE(pre=K,post=V);tr|Q5SV64|Q5SV64_MOUSE(pre=K,post=V)	77579	Myh10	myosin, heavy polypeptide 10, non-muscle	0.0189576	2.01849	0.0165018	1.2695
LLKDVEALSQRLEEK	sp|Q61879|MYH10_MOUSE(pre=K,post=V);tr|Q3UH59|Q3UH59_MOUSE(pre=K,post=V);tr|Q5SV64|Q5SV64_MOUSE(pre=K,post=V)	77579	Myh10	myosin, heavy polypeptide 10, non-muscle	0.0365523	2.22967	0.024005	1.51703
IGQLEEQLEQEAKER	sp|Q61879|MYH10_MOUSE(pre=K,post=A);tr|Q3UH59|Q3UH59_MOUSE(pre=K,post=A);tr|Q5SV64|Q5SV64_MOUSE(pre=K,post=A)	77579	Myh10	myosin, heavy polypeptide 10, non-muscle	0.0189043	1.15457	0.0100309	0.583817
DLQTRDEQNEEKK	sp|Q61879|MYH10_MOUSE(pre=R,post=R);tr|Q3UH59|Q3UH59_MOUSE(pre=R,post=R);tr|Q5SV64|Q5SV64_MOUSE(pre=R,post=R)	77579	Myh10	myosin, heavy polypeptide 10, non-muscle	0.0315418	1.71724	0.00455393	1.19956
KLDGETTDLQDQIAELQAQVDELK	sp|Q61879|MYH10_MOUSE(pre=R,post=V);tr|Q3UH59|Q3UH59_MOUSE(pre=R,post=V);tr|Q5SV64|Q5SV64_MOUSE(pre=R,post=V)	77579	Myh10	myosin, heavy polypeptide 10, non-muscle	0.0332142	1.75711	0.0099995	1.02202
KMEEEVLLLEDQNSK	sp|Q61879|MYH10_MOUSE(pre=K,post=F);tr|Q3UH59|Q3UH59_MOUSE(pre=K,post=F);tr|Q5SV64|Q5SV64_MOUSE(pre=K,post=F)	77579	Myh10	myosin, heavy polypeptide 10, non-muscle	0.031434	1.87872	0.0125459	1.00486
LDGETTDLQDQIAELQAQVDELK	sp|Q61879|MYH10_MOUSE(pre=K,post=V);tr|Q3UH59|Q3UH59_MOUSE(pre=K,post=V);tr|Q5SV64|Q5SV64_MOUSE(pre=K,post=V)	77579	Myh10	myosin, heavy polypeptide 10, non-muscle	0.0383529	1.4077	0.0419085	0.750688
KLDGETTDLQDQIAELQAQVDELK	sp|Q61879|MYH10_MOUSE(pre=R,post=V);tr|Q3UH59|Q3UH59_MOUSE(pre=R,post=V);tr|Q5SV64|Q5SV64_MOUSE(pre=R,post=V)	77579	Myh10	myosin, heavy polypeptide 10, non-muscle	0.0456667	1.81742	0.0197872	0.850668
DLQTRDEQNEEKK	sp|Q61879|MYH10_MOUSE(pre=R,post=R);tr|Q3UH59|Q3UH59_MOUSE(pre=R,post=R);tr|Q5SV64|Q5SV64_MOUSE(pre=R,post=R)	77579	Myh10	myosin, heavy polypeptide 10, non-muscle	0.0319129	1.55548	0.00386313	0.967148
LLKDVEALSQRLEEK	sp|Q61879|MYH10_MOUSE(pre=K,post=V);tr|Q3UH59|Q3UH59_MOUSE(pre=K,post=V);tr|Q5SV64|Q5SV64_MOUSE(pre=K,post=V)	77579	Myh10	myosin, heavy polypeptide 10, non-muscle	0.0330099	2.13942	0.0283695	1.66982
KLDGETTDLQDQIAELQAQVDELK	sp|Q61879|MYH10_MOUSE(pre=R,post=V);tr|Q3UH59|Q3UH59_MOUSE(pre=R,post=V);tr|Q5SV64|Q5SV64_MOUSE(pre=R,post=V)	77579	Myh10	myosin, heavy polypeptide 10, non-muscle	0.0403566	1.95343	0.0146885	1.10876
RQLEEAEEEATRANASR	sp|Q61879|MYH10_MOUSE(pre=K,post=R);tr|Q3UH59|Q3UH59_MOUSE(pre=K,post=R);tr|Q5SV64|Q5SV64_MOUSE(pre=K,post=R)	77579	Myh10	myosin, heavy polypeptide 10, non-muscle	0.0108961	1.97484	0.00808831	1.28339
HATALEELSEQLEQAK	sp|Q61879|MYH10_MOUSE(pre=R,post=R);tr|Q3UH59|Q3UH59_MOUSE(pre=R,post=R);tr|Q5SV64|Q5SV64_MOUSE(pre=R,post=R)	77579	Myh10	myosin, heavy polypeptide 10, non-muscle	0.0288725	1.17966	0.0148639	0.891514
DLQTRDEQNEEKK	sp|Q61879|MYH10_MOUSE(pre=R,post=R);tr|Q3UH59|Q3UH59_MOUSE(pre=R,post=R);tr|Q5SV64|Q5SV64_MOUSE(pre=R,post=R)	77579	Myh10	myosin, heavy polypeptide 10, non-muscle	0.0241637	1.79251	0.00114331	1.09148
KLDGETTDLQDQIAELQAQVDELK	sp|Q61879|MYH10_MOUSE(pre=R,post=V);tr|Q3UH59|Q3UH59_MOUSE(pre=R,post=V);tr|Q5SV64|Q5SV64_MOUSE(pre=R,post=V)	77579	Myh10	myosin, heavy polypeptide 10, non-muscle	0.0407859	1.46802	0.0185674	0.835588
KLDGETTDLQDQIAELQAQVDELK	sp|Q61879|MYH10_MOUSE(pre=R,post=V);tr|Q3UH59|Q3UH59_MOUSE(pre=R,post=V);tr|Q5SV64|Q5SV64_MOUSE(pre=R,post=V)	77579	Myh10	myosin, heavy polypeptide 10, non-muscle	0.0334009	1.73194	0.0156147	0.956046
KLDGETTDLQDQIAELQAQVDELK	sp|Q61879|MYH10_MOUSE(pre=R,post=V);tr|Q3UH59|Q3UH59_MOUSE(pre=R,post=V);tr|Q5SV64|Q5SV64_MOUSE(pre=R,post=V)	77579	Myh10	myosin, heavy polypeptide 10, non-muscle	0.0106907	1.38658	0.0130479	0.838417
KLDGETTDLQDQIAELQAQVDELK	sp|Q61879|MYH10_MOUSE(pre=R,post=V);tr|Q3UH59|Q3UH59_MOUSE(pre=R,post=V);tr|Q5SV64|Q5SV64_MOUSE(pre=R,post=V)	77579	Myh10	myosin, heavy polypeptide 10, non-muscle	0.0463482	1.87494	0.018018	1.05356
VEGELEEMERK	sp|Q61879|MYH10_MOUSE(pre=K,post=H);tr|Q3UH59|Q3UH59_MOUSE(pre=K,post=H);tr|Q5SV64|Q5SV64_MOUSE(pre=K,post=H)	77579	Myh10	myosin, heavy polypeptide 10, non-muscle	0.0188682	1.42704	0.0116354	0.736648
KMEEEVLLLEDQNSK	sp|Q61879|MYH10_MOUSE(pre=K,post=F);tr|Q3UH59|Q3UH59_MOUSE(pre=K,post=F);tr|Q5SV64|Q5SV64_MOUSE(pre=K,post=F)	77579	Myh10	myosin, heavy polypeptide 10, non-muscle	0.011748	1.44879	0.00390589	0.753134
KLDGETTDLQDQIAELQAQVDELK	sp|Q61879|MYH10_MOUSE(pre=R,post=V);tr|Q3UH59|Q3UH59_MOUSE(pre=R,post=V);tr|Q5SV64|Q5SV64_MOUSE(pre=R,post=V)	77579	Myh10	myosin, heavy polypeptide 10, non-muscle	0.0271018	1.65434	0.00384496	0.979531
KLDGETTDLQDQIAELQAQVDELK	sp|Q61879|MYH10_MOUSE(pre=R,post=V);tr|Q3UH59|Q3UH59_MOUSE(pre=R,post=V);tr|Q5SV64|Q5SV64_MOUSE(pre=R,post=V)	77579	Myh10	myosin, heavy polypeptide 10, non-muscle	0.0405243	1.49912	0.0368451	0.769793
KMEEEVLLLEDQNSK	sp|Q61879|MYH10_MOUSE(pre=K,post=F);tr|Q3UH59|Q3UH59_MOUSE(pre=K,post=F);tr|Q5SV64|Q5SV64_MOUSE(pre=K,post=F)	77579	Myh10	myosin, heavy polypeptide 10, non-muscle	0.0380809	1.40178	0.0190135	0.953807
RKLDGETTDLQDQIAELQAQVDELK	sp|Q61879|MYH10_MOUSE(pre=K,post=V);tr|Q3UH59|Q3UH59_MOUSE(pre=K,post=V);tr|Q5SV64|Q5SV64_MOUSE(pre=K,post=V)	77579	Myh10	myosin, heavy polypeptide 10, non-muscle	0.00676817	1.33177	0.0180095	0.699063
LRLEVNMQAMK	sp|Q61879|MYH10_MOUSE(pre=K,post=A);tr|Q3UH59|Q3UH59_MOUSE(pre=K,post=A);tr|Q5SV64|Q5SV64_MOUSE(pre=K,post=A)	77579	Myh10	myosin, heavy polypeptide 10, non-muscle	0.0188516	1.97236	0.00329507	1.54427
KQQQLSALK	sp|Q61879|MYH10_MOUSE(pre=K,post=V);tr|Q3UH59|Q3UH59_MOUSE(pre=K,post=V);tr|Q5SV64|Q5SV64_MOUSE(pre=K,post=V)	77579	Myh10	myosin, heavy polypeptide 10, non-muscle	0.0166383	1.83019	0.00685417	1.33787
HATALEELSEQLEQAK	sp|Q61879|MYH10_MOUSE(pre=R,post=R);tr|Q3UH59|Q3UH59_MOUSE(pre=R,post=R);tr|Q5SV64|Q5SV64_MOUSE(pre=R,post=R)	77579	Myh10	myosin, heavy polypeptide 10, non-muscle	0.0219348	1.27124	0.00412565	0.842537
KQQQLSALK	sp|Q61879|MYH10_MOUSE(pre=K,post=V);tr|Q3UH59|Q3UH59_MOUSE(pre=K,post=V);tr|Q5SV64|Q5SV64_MOUSE(pre=K,post=V)	77579	Myh10	myosin, heavy polypeptide 10, non-muscle	0.00426318	1.87151	0.00339145	1.33516
DLQTRDEQNEEKK	sp|Q61879|MYH10_MOUSE(pre=R,post=R);tr|Q3UH59|Q3UH59_MOUSE(pre=R,post=R);tr|Q5SV64|Q5SV64_MOUSE(pre=R,post=R)	77579	Myh10	myosin, heavy polypeptide 10, non-muscle	0.0178397	2.13668	0.0107876	1.29215
ALEDETKNHEAQIQDMR	sp|Q61879|MYH10_MOUSE(pre=K,post=Q);tr|Q3UH59|Q3UH59_MOUSE(pre=K,post=Q);tr|Q5SV64|Q5SV64_MOUSE(pre=K,post=Q)	77579	Myh10	myosin, heavy polypeptide 10, non-muscle	0.0254864	1.11296	0.00549893	1.01
IAQLEEELEEEQSNMELLNDRFR	sp|Q61879|MYH10_MOUSE(pre=R,post=K);tr|Q3UH59|Q3UH59_MOUSE(pre=R,post=K);tr|Q5SV64|Q5SV64_MOUSE(pre=R,post=K)	77579	Myh10	myosin, heavy polypeptide 10, non-muscle	0.027483	1.26375	0.00655494	0.699161
KMEEEVLLLEDQNSK	sp|Q61879|MYH10_MOUSE(pre=K,post=F);tr|Q3UH59|Q3UH59_MOUSE(pre=K,post=F);tr|Q5SV64|Q5SV64_MOUSE(pre=K,post=F)	77579	Myh10	myosin, heavy polypeptide 10, non-muscle	0.02772	1.66042	0.013551	1.04394
DLQTRDEQNEEKK	sp|Q61879|MYH10_MOUSE(pre=R,post=R);tr|Q3UH59|Q3UH59_MOUSE(pre=R,post=R);tr|Q5SV64|Q5SV64_MOUSE(pre=R,post=R)	77579	Myh10	myosin, heavy polypeptide 10, non-muscle	0.0291215	1.69482	0.00574126	0.944564
LRVELAEK	sp|Q61879|MYH10_MOUSE(pre=R,post=A);tr|Q3UH59|Q3UH59_MOUSE(pre=R,post=A);tr|Q5SV64|Q5SV64_MOUSE(pre=R,post=A)	77579	Myh10	myosin, heavy polypeptide 10, non-muscle	0.0303551	1.54062	0.00355696	0.7321
NILAEQLQAETELFAEAEEMR	sp|Q61879|MYH10_MOUSE(pre=K,post=A);tr|Q3UH59|Q3UH59_MOUSE(pre=K,post=A);tr|Q5SV64|Q5SV64_MOUSE(pre=K,post=A)	77579	Myh10	myosin, heavy polypeptide 10, non-muscle	0.0219594	1.28373	0.0139247	0.622606
NILAEQLQAETELFAEAEEMR	sp|Q61879|MYH10_MOUSE(pre=K,post=A);tr|Q3UH59|Q3UH59_MOUSE(pre=K,post=A);tr|Q5SV64|Q5SV64_MOUSE(pre=K,post=A)	77579	Myh10	myosin, heavy polypeptide 10, non-muscle	0.0264098	1.81252	0.0176281	0.915193
NILAEQLQAETELFAEAEEMR	sp|Q61879|MYH10_MOUSE(pre=K,post=A);tr|Q3UH59|Q3UH59_MOUSE(pre=K,post=A);tr|Q5SV64|Q5SV64_MOUSE(pre=K,post=A)	77579	Myh10	myosin, heavy polypeptide 10, non-muscle	0.0428616	1.516	0.0456518	0.914246
NILAEQLQAETELFAEAEEMR	sp|Q61879|MYH10_MOUSE(pre=K,post=A);tr|Q3UH59|Q3UH59_MOUSE(pre=K,post=A);tr|Q5SV64|Q5SV64_MOUSE(pre=K,post=A)	77579	Myh10	myosin, heavy polypeptide 10, non-muscle	0.0335718	1.79555	0.000571843	1.10063
NILAEQLQAETELFAEAEEMR	sp|Q61879|MYH10_MOUSE(pre=K,post=A);tr|Q3UH59|Q3UH59_MOUSE(pre=K,post=A);tr|Q5SV64|Q5SV64_MOUSE(pre=K,post=A)	77579	Myh10	myosin, heavy polypeptide 10, non-muscle	0.0256308	1.7918	0.0254591	1.23716
NSLQEQQEEEEEARKNLEK	sp|Q61879|MYH10_MOUSE(pre=K,post=Q);tr|Q3UH59|Q3UH59_MOUSE(pre=K,post=Q);tr|Q5SV64|Q5SV64_MOUSE(pre=K,post=Q)	77579	Myh10	myosin, heavy polypeptide 10, non-muscle	0.01872	1.77225	0.00720537	1.00117
IAQLEEELEEEQSNMELLNDRFRK	sp|Q61879|MYH10_MOUSE(pre=R,post=T);tr|Q3UH59|Q3UH59_MOUSE(pre=R,post=T);tr|Q5SV64|Q5SV64_MOUSE(pre=R,post=T)	77579	Myh10	myosin, heavy polypeptide 10, non-muscle	0.0382554	1.29565	0.0483334	0.630406
RQLEEAEEEATRANASR	sp|Q61879|MYH10_MOUSE(pre=K,post=R);tr|Q3UH59|Q3UH59_MOUSE(pre=K,post=R);tr|Q5SV64|Q5SV64_MOUSE(pre=K,post=R)	77579	Myh10	myosin, heavy polypeptide 10, non-muscle	0.0380184	1.45148	0.0434678	0.737564
NSLQEQQEEEEEARKNLEK	sp|Q61879|MYH10_MOUSE(pre=K,post=Q);tr|Q3UH59|Q3UH59_MOUSE(pre=K,post=Q);tr|Q5SV64|Q5SV64_MOUSE(pre=K,post=Q)	77579	Myh10	myosin, heavy polypeptide 10, non-muscle	0.0373016	1.82286	0.0176962	0.791053
ELQAQIAELQEDFESEKASR	sp|Q61879|MYH10_MOUSE(pre=R,post=N);tr|Q3UH59|Q3UH59_MOUSE(pre=R,post=N);tr|Q5SV64|Q5SV64_MOUSE(pre=R,post=N)	77579	Myh10	myosin, heavy polypeptide 10, non-muscle	0.0202795	1.31017	0.0314933	0.737508
LDGETTDLQDQIAELQAQVDELK	sp|Q61879|MYH10_MOUSE(pre=K,post=V);tr|Q3UH59|Q3UH59_MOUSE(pre=K,post=V);tr|Q5SV64|Q5SV64_MOUSE(pre=K,post=V)	77579	Myh10	myosin, heavy polypeptide 10, non-muscle	0.0192985	1.63148	0.0147828	0.790888
LDGETTDLQDQIAELQAQVDELK	sp|Q61879|MYH10_MOUSE(pre=K,post=V);tr|Q3UH59|Q3UH59_MOUSE(pre=K,post=V);tr|Q5SV64|Q5SV64_MOUSE(pre=K,post=V)	77579	Myh10	myosin, heavy polypeptide 10, non-muscle	0.020138	1.52623	0.012498	0.670727
LQNELDNVSTLLEEAEK	sp|Q61879|MYH10_MOUSE(pre=K,post=K);tr|Q3UH59|Q3UH59_MOUSE(pre=K,post=K);tr|Q5SV64|Q5SV64_MOUSE(pre=K,post=K)	77579	Myh10	myosin, heavy polypeptide 10, non-muscle	0.018403	1.41241	0.0026628	0.711318
LDGETTDLQDQIAELQAQVDELK	sp|Q61879|MYH10_MOUSE(pre=K,post=V);tr|Q3UH59|Q3UH59_MOUSE(pre=K,post=V);tr|Q5SV64|Q5SV64_MOUSE(pre=K,post=V)	77579	Myh10	myosin, heavy polypeptide 10, non-muscle	0.00927279	1.50613	0.0274592	0.80469
QEEELQAKDEELLK	sp|Q61879|MYH10_MOUSE(pre=R,post=V);tr|Q3UH59|Q3UH59_MOUSE(pre=R,post=V);tr|Q5SV64|Q5SV64_MOUSE(pre=R,post=V)	77579	Myh10	myosin, heavy polypeptide 10, non-muscle	0.0193874	2.17312	0.0219249	1.22813
IGQLEEQLEQEAKER	sp|Q61879|MYH10_MOUSE(pre=K,post=A);tr|Q3UH59|Q3UH59_MOUSE(pre=K,post=A);tr|Q5SV64|Q5SV64_MOUSE(pre=K,post=A)	77579	Myh10	myosin, heavy polypeptide 10, non-muscle	0.0156482	1.33066	0.0199176	0.663938
IGQLEEQLEQEAK	sp|Q61879|MYH10_MOUSE(pre=K,post=E);tr|Q3UH59|Q3UH59_MOUSE(pre=K,post=E);tr|Q5SV64|Q5SV64_MOUSE(pre=K,post=E)	77579	Myh10	myosin, heavy polypeptide 10, non-muscle	0.0245083	1.67783	0.040928	1.05186
LKEIFMQVEDER	sp|Q61879|MYH10_MOUSE(pre=K,post=R);tr|Q3UH59|Q3UH59_MOUSE(pre=K,post=R);tr|Q5SV64|Q5SV64_MOUSE(pre=K,post=R)	77579	Myh10	myosin, heavy polypeptide 10, non-muscle	0.0211351	1.52238	0.00251772	0.908521
ELEAELEDERKQR	sp|Q61879|MYH10_MOUSE(pre=R,post=A);tr|Q3UH59|Q3UH59_MOUSE(pre=R,post=A);tr|Q5SV64|Q5SV64_MOUSE(pre=R,post=A)	77579	Myh10	myosin, heavy polypeptide 10, non-muscle	0.0266186	1.30521	0.0241249	0.73066
NILAEQLQAETELFAEAEEMR	sp|Q61879|MYH10_MOUSE(pre=K,post=A);tr|Q3UH59|Q3UH59_MOUSE(pre=K,post=A);tr|Q5SV64|Q5SV64_MOUSE(pre=K,post=A)	77579	Myh10	myosin, heavy polypeptide 10, non-muscle	0.0338818	1.39399	0.0418414	1.2132
DVEALSQRLEEK	sp|Q61879|MYH10_MOUSE(pre=K,post=V);tr|Q3UH59|Q3UH59_MOUSE(pre=K,post=V);tr|Q5SV64|Q5SV64_MOUSE(pre=K,post=V)	77579	Myh10	myosin, heavy polypeptide 10, non-muscle	0.0346718	1.53276	0.0121277	0.875248
VEGELEEMERK	sp|Q61879|MYH10_MOUSE(pre=K,post=H);tr|Q3UH59|Q3UH59_MOUSE(pre=K,post=H);tr|Q5SV64|Q5SV64_MOUSE(pre=K,post=H)	77579	Myh10	myosin, heavy polypeptide 10, non-muscle	0.0255364	1.64033	0.0340893	0.903428
VEGELEEMERK	sp|Q61879|MYH10_MOUSE(pre=K,post=H);tr|Q3UH59|Q3UH59_MOUSE(pre=K,post=H);tr|Q5SV64|Q5SV64_MOUSE(pre=K,post=H)	77579	Myh10	myosin, heavy polypeptide 10, non-muscle	0.0223327	1.90961	0.0470463	1.16966
DVEALSQRLEEK	sp|Q61879|MYH10_MOUSE(pre=K,post=V);tr|Q3UH59|Q3UH59_MOUSE(pre=K,post=V);tr|Q5SV64|Q5SV64_MOUSE(pre=K,post=V)	77579	Myh10	myosin, heavy polypeptide 10, non-muscle	0.0334027	1.47554	0.00409928	0.786287
VEGELEEMERK	sp|Q61879|MYH10_MOUSE(pre=K,post=H);tr|Q3UH59|Q3UH59_MOUSE(pre=K,post=H);tr|Q5SV64|Q5SV64_MOUSE(pre=K,post=H)	77579	Myh10	myosin, heavy polypeptide 10, non-muscle	0.0313317	2.10855	0.038328	1.57827
KLDGETTDLQDQIAELQAQVDELK	sp|Q61879|MYH10_MOUSE(pre=R,post=V);tr|Q3UH59|Q3UH59_MOUSE(pre=R,post=V);tr|Q5SV64|Q5SV64_MOUSE(pre=R,post=V)	77579	Myh10	myosin, heavy polypeptide 10, non-muscle	0.0433844	1.45527	0.0302301	0.862714
ASRDEIFAQSK	sp|Q61879|MYH10_MOUSE(pre=R,post=E);tr|Q3UH59|Q3UH59_MOUSE(pre=R,post=E);tr|Q5SV64|Q5SV64_MOUSE(pre=R,post=E)	77579	Myh10	myosin, heavy polypeptide 10, non-muscle	0.0341814	1.42146	0.00430554	0.898431
ASRDEIFAQSK	sp|Q61879|MYH10_MOUSE(pre=R,post=E);tr|Q3UH59|Q3UH59_MOUSE(pre=R,post=E);tr|Q5SV64|Q5SV64_MOUSE(pre=R,post=E)	77579	Myh10	myosin, heavy polypeptide 10, non-muscle	0.024666	1.96396	0.000568059	1.14342
REQEVAELK	sp|Q61879|MYH10_MOUSE(pre=K,post=K);tr|Q3UH59|Q3UH59_MOUSE(pre=K,post=K);tr|Q5SV64|Q5SV64_MOUSE(pre=K,post=K)	77579	Myh10	myosin, heavy polypeptide 10, non-muscle	0.0264589	1.95244	0.00466986	1.1649
ERNTDQASMPENTVAQK	sp|Q61879|MYH10_MOUSE(pre=K,post=L);tr|Q3UH59|Q3UH59_MOUSE(pre=K,post=L);tr|Q5SV64|Q5SV64_MOUSE(pre=K,post=L)	77579	Myh10	myosin, heavy polypeptide 10, non-muscle	0.0395918	2.19373	0.0175634	1.14371
ASRDEIFAQSK	sp|Q61879|MYH10_MOUSE(pre=R,post=E);tr|Q3UH59|Q3UH59_MOUSE(pre=R,post=E);tr|Q5SV64|Q5SV64_MOUSE(pre=R,post=E)	77579	Myh10	myosin, heavy polypeptide 10, non-muscle	0.0297154	1.47757	0.00944746	0.821004
QGLETDNK	sp|Q61879|MYH10_MOUSE(pre=K,post=E);tr|Q3UH59|Q3UH59_MOUSE(pre=K,post=E);tr|Q5SV64|Q5SV64_MOUSE(pre=K,post=E)	77579	Myh10	myosin, heavy polypeptide 10, non-muscle	0.0368774	1.95141	0.0294464	1.09729
QEVM+15.995ISDLEER	sp|Q61879|MYH10_MOUSE(pre=K,post=L);tr|Q3UH59|Q3UH59_MOUSE(pre=K,post=L);tr|Q5SV64|Q5SV64_MOUSE(pre=K,post=L)	77579	Myh10	myosin, heavy polypeptide 10, non-muscle	0.036149	1.61969	0.00214962	0.738696
ALEDETKNHEAQIQDMR	sp|Q61879|MYH10_MOUSE(pre=K,post=Q);tr|Q3UH59|Q3UH59_MOUSE(pre=K,post=Q);tr|Q5SV64|Q5SV64_MOUSE(pre=K,post=Q)	77579	Myh10	myosin, heavy polypeptide 10, non-muscle	0.0175201	1.04241	0.00835146	0.600219
REQEVAELK	sp|Q61879|MYH10_MOUSE(pre=K,post=K);tr|Q3UH59|Q3UH59_MOUSE(pre=K,post=K);tr|Q5SV64|Q5SV64_MOUSE(pre=K,post=K)	77579	Myh10	myosin, heavy polypeptide 10, non-muscle	0.0246351	1.47256	0.00775539	0.930229
IAQLEEELEEEQSNMELLNDR	sp|Q61879|MYH10_MOUSE(pre=R,post=F);tr|Q3UH59|Q3UH59_MOUSE(pre=R,post=F);tr|Q5SV64|Q5SV64_MOUSE(pre=R,post=F)	77579	Myh10	myosin, heavy polypeptide 10, non-muscle	0.0379423	1.67223	0.0387568	0.818348
NILAEQLQAETELFAEAEEMR	sp|Q61879|MYH10_MOUSE(pre=K,post=A);tr|Q3UH59|Q3UH59_MOUSE(pre=K,post=A);tr|Q5SV64|Q5SV64_MOUSE(pre=K,post=A)	77579	Myh10	myosin, heavy polypeptide 10, non-muscle	0.0406192	1.07181	0.0396856	0.828313
QLEEEKNSLQEQQEEEEEARKNLEK	sp|Q61879|MYH10_MOUSE(pre=R,post=Q);tr|Q3UH59|Q3UH59_MOUSE(pre=R,post=Q);tr|Q5SV64|Q5SV64_MOUSE(pre=R,post=Q)	77579	Myh10	myosin, heavy polypeptide 10, non-muscle	0.0192307	1.78549	0.00474303	1.19326
M+15.995QAHIQDLEEQLDEEEGARQK	sp|Q61879|MYH10_MOUSE(pre=K,post=L);tr|Q3UH59|Q3UH59_MOUSE(pre=K,post=L);tr|Q5SV64|Q5SV64_MOUSE(pre=K,post=L)	77579	Myh10	myosin, heavy polypeptide 10, non-muscle	0.0487402	1.3333	0.0257269	0.784762
M+15.995EIDLKDLEAQIEAANKARDEVIK	sp|Q61879|MYH10_MOUSE(pre=K,post=Q);tr|Q3UH59|Q3UH59_MOUSE(pre=K,post=Q);tr|Q5SV64|Q5SV64_MOUSE(pre=K,post=Q)	77579	Myh10	myosin, heavy polypeptide 10, non-muscle	0.0410974	2.01132	0.0473633	1.53131
NSLQEQQEEEEEARKNLEK	sp|Q61879|MYH10_MOUSE(pre=K,post=Q);tr|Q3UH59|Q3UH59_MOUSE(pre=K,post=Q);tr|Q5SV64|Q5SV64_MOUSE(pre=K,post=Q)	77579	Myh10	myosin, heavy polypeptide 10, non-muscle	0.0255884	1.53471	0.00577204	0.895003
SLEAEILQLQEELASSER	sp|Q61879|MYH10_MOUSE(pre=K,post=A);tr|Q3UH59|Q3UH59_MOUSE(pre=K,post=A);tr|Q5SV64|Q5SV64_MOUSE(pre=K,post=A)	77579	Myh10	myosin, heavy polypeptide 10, non-muscle	0.0225977	1.81396	0.0027477	1.0667
RQLEEAEEEATRANASR	sp|Q61879|MYH10_MOUSE(pre=K,post=R);tr|Q3UH59|Q3UH59_MOUSE(pre=K,post=R);tr|Q5SV64|Q5SV64_MOUSE(pre=K,post=R)	77579	Myh10	myosin, heavy polypeptide 10, non-muscle	0.024383	1.26172	0.0172199	0.725361
SLEAEILQLQEELASSER	sp|Q61879|MYH10_MOUSE(pre=K,post=A);tr|Q3UH59|Q3UH59_MOUSE(pre=K,post=A);tr|Q5SV64|Q5SV64_MOUSE(pre=K,post=A)	77579	Myh10	myosin, heavy polypeptide 10, non-muscle	0.029216	1.50279	0.00569938	1.00369
SLEAEILQLQEELASSER	sp|Q61879|MYH10_MOUSE(pre=K,post=A);tr|Q3UH59|Q3UH59_MOUSE(pre=K,post=A);tr|Q5SV64|Q5SV64_MOUSE(pre=K,post=A)	77579	Myh10	myosin, heavy polypeptide 10, non-muscle	0.0044631	1.10229	0.0205219	0.652728
SLEAEILQLQEELASSER	sp|Q61879|MYH10_MOUSE(pre=K,post=A);tr|Q3UH59|Q3UH59_MOUSE(pre=K,post=A);tr|Q5SV64|Q5SV64_MOUSE(pre=K,post=A)	77579	Myh10	myosin, heavy polypeptide 10, non-muscle	0.0236477	1.7705	0.00294651	0.89277
SLEAEILQLQEELASSER	sp|Q61879|MYH10_MOUSE(pre=K,post=A);tr|Q3UH59|Q3UH59_MOUSE(pre=K,post=A);tr|Q5SV64|Q5SV64_MOUSE(pre=K,post=A)	77579	Myh10	myosin, heavy polypeptide 10, non-muscle	0.01678	1.84959	0.00342362	1.12156
SLEAEILQLQEELASSER	sp|Q61879|MYH10_MOUSE(pre=K,post=A);tr|Q3UH59|Q3UH59_MOUSE(pre=K,post=A);tr|Q5SV64|Q5SV64_MOUSE(pre=K,post=A)	77579	Myh10	myosin, heavy polypeptide 10, non-muscle	0.000793013	1.08571	0.0136459	0.729364
M+15.995EIDLKDLEAQIEAANKARDEVIK	sp|Q61879|MYH10_MOUSE(pre=K,post=Q);tr|Q3UH59|Q3UH59_MOUSE(pre=K,post=Q);tr|Q5SV64|Q5SV64_MOUSE(pre=K,post=Q)	77579	Myh10	myosin, heavy polypeptide 10, non-muscle	0.0335787	1.81496	0.0288354	1.31938
LDGETTDLQDQIAELQAQVDELK	sp|Q61879|MYH10_MOUSE(pre=K,post=V);tr|Q3UH59|Q3UH59_MOUSE(pre=K,post=V);tr|Q5SV64|Q5SV64_MOUSE(pre=K,post=V)	77579	Myh10	myosin, heavy polypeptide 10, non-muscle	0.024054	1.67839	0.00885291	0.952772
IGQLEEQLEQEAKER	sp|Q61879|MYH10_MOUSE(pre=K,post=A);tr|Q3UH59|Q3UH59_MOUSE(pre=K,post=A);tr|Q5SV64|Q5SV64_MOUSE(pre=K,post=A)	77579	Myh10	myosin, heavy polypeptide 10, non-muscle	0.0278244	1.68284	0.00497414	0.912219
DAAGLESQLQDTQELLQEETRQK	sp|Q61879|MYH10_MOUSE(pre=K,post=L);tr|Q3UH59|Q3UH59_MOUSE(pre=K,post=L);tr|Q5SV64|Q5SV64_MOUSE(pre=K,post=L)	77579	Myh10	myosin, heavy polypeptide 10, non-muscle	0.0271591	0.74315	0.0237768	0.835801
IGQLEEQLEQEAKER	sp|Q61879|MYH10_MOUSE(pre=K,post=A);tr|Q3UH59|Q3UH59_MOUSE(pre=K,post=A);tr|Q5SV64|Q5SV64_MOUSE(pre=K,post=A)	77579	Myh10	myosin, heavy polypeptide 10, non-muscle	0.0326293	2.08566	0.00391636	1.13702
IGQLEEQLEQEAKER	sp|Q61879|MYH10_MOUSE(pre=K,post=A);tr|Q3UH59|Q3UH59_MOUSE(pre=K,post=A);tr|Q5SV64|Q5SV64_MOUSE(pre=K,post=A)	77579	Myh10	myosin, heavy polypeptide 10, non-muscle	0.015957	1.61916	0.00183033	0.889404
IGQLEEQLEQEAKER	sp|Q61879|MYH10_MOUSE(pre=K,post=A);tr|Q3UH59|Q3UH59_MOUSE(pre=K,post=A);tr|Q5SV64|Q5SV64_MOUSE(pre=K,post=A)	77579	Myh10	myosin, heavy polypeptide 10, non-muscle	0.0262493	1.88652	0.00376914	1.11782
ELQAQIAELQEDFESEK	sp|Q61879|MYH10_MOUSE(pre=R,post=A);tr|Q3UH59|Q3UH59_MOUSE(pre=R,post=A);tr|Q5SV64|Q5SV64_MOUSE(pre=R,post=A)	77579	Myh10	myosin, heavy polypeptide 10, non-muscle	0.0151221	1.45965	0.0205533	0.724265
IGQLEEQLEQEAKER	sp|Q61879|MYH10_MOUSE(pre=K,post=A);tr|Q3UH59|Q3UH59_MOUSE(pre=K,post=A);tr|Q5SV64|Q5SV64_MOUSE(pre=K,post=A)	77579	Myh10	myosin, heavy polypeptide 10, non-muscle	0.0313831	1.82475	0.00903986	0.894148
LQNELDNVSTLLEEAEK	sp|Q61879|MYH10_MOUSE(pre=K,post=K);tr|Q3UH59|Q3UH59_MOUSE(pre=K,post=K);tr|Q5SV64|Q5SV64_MOUSE(pre=K,post=K)	77579	Myh10	myosin, heavy polypeptide 10, non-muscle	0.0334181	1.41629	0.0172256	0.759753
M+15.995EEEVLLLEDQNSK	sp|Q61879|MYH10_MOUSE(pre=K,post=F);tr|Q3UH59|Q3UH59_MOUSE(pre=K,post=F);tr|Q5SV64|Q5SV64_MOUSE(pre=K,post=F)	77579	Myh10	myosin, heavy polypeptide 10, non-muscle	0.0358354	1.65091	0.00122632	0.969629
ALEEALEAKEEFER	sp|Q61879|MYH10_MOUSE(pre=R,post=Q);tr|Q3UH59|Q3UH59_MOUSE(pre=R,post=Q);tr|Q5SV64|Q5SV64_MOUSE(pre=R,post=Q)	77579	Myh10	myosin, heavy polypeptide 10, non-muscle	0.0397995	1.08106	0.0288524	0.61572
ALEEALEAKEEFER	sp|Q61879|MYH10_MOUSE(pre=R,post=Q);tr|Q3UH59|Q3UH59_MOUSE(pre=R,post=Q);tr|Q5SV64|Q5SV64_MOUSE(pre=R,post=Q)	77579	Myh10	myosin, heavy polypeptide 10, non-muscle	0.0435567	1.21518	0.0372983	0.598984
IGQLEEQLEQEAKER	sp|Q61879|MYH10_MOUSE(pre=K,post=A);tr|Q3UH59|Q3UH59_MOUSE(pre=K,post=A);tr|Q5SV64|Q5SV64_MOUSE(pre=K,post=A)	77579	Myh10	myosin, heavy polypeptide 10, non-muscle	0.0254953	1.59461	0.00661095	0.807245
ALEEALEAKEEFER	sp|Q61879|MYH10_MOUSE(pre=R,post=Q);tr|Q3UH59|Q3UH59_MOUSE(pre=R,post=Q);tr|Q5SV64|Q5SV64_MOUSE(pre=R,post=Q)	77579	Myh10	myosin, heavy polypeptide 10, non-muscle	0.0378401	1.1861	0.0320463	0.663132
IGQLEEQLEQEAKER	sp|Q61879|MYH10_MOUSE(pre=K,post=A);tr|Q3UH59|Q3UH59_MOUSE(pre=K,post=A);tr|Q5SV64|Q5SV64_MOUSE(pre=K,post=A)	77579	Myh10	myosin, heavy polypeptide 10, non-muscle	0.017551	1.76102	0.00326472	0.896707
QEEELQAKDEELLK	sp|Q61879|MYH10_MOUSE(pre=R,post=V);tr|Q3UH59|Q3UH59_MOUSE(pre=R,post=V);tr|Q5SV64|Q5SV64_MOUSE(pre=R,post=V)	77579	Myh10	myosin, heavy polypeptide 10, non-muscle	0.0488654	1.55545	0.036657	0.888949
ELEAELEDERKQR	sp|Q61879|MYH10_MOUSE(pre=R,post=A);tr|Q3UH59|Q3UH59_MOUSE(pre=R,post=A);tr|Q5SV64|Q5SV64_MOUSE(pre=R,post=A)	77579	Myh10	myosin, heavy polypeptide 10, non-muscle	0.0352297	1.44514	0.0484331	0.709654
FVAELWKDVDR	sp|Q61879|MYH10_MOUSE(pre=R,post=I);tr|Q3UH59|Q3UH59_MOUSE(pre=R,post=I)	77579	Myh10	myosin, heavy polypeptide 10, non-muscle	0.0223674	1.30963	0.0492987	0.730111
VEGELEEMERK	sp|Q61879|MYH10_MOUSE(pre=K,post=H);tr|Q3UH59|Q3UH59_MOUSE(pre=K,post=H);tr|Q5SV64|Q5SV64_MOUSE(pre=K,post=H)	77579	Myh10	myosin, heavy polypeptide 10, non-muscle	0.0484951	1.2782	0.0374613	0.765577
LDGETTDLQDQIAELQAQVDELK	sp|Q61879|MYH10_MOUSE(pre=K,post=V);tr|Q3UH59|Q3UH59_MOUSE(pre=K,post=V);tr|Q5SV64|Q5SV64_MOUSE(pre=K,post=V)	77579	Myh10	myosin, heavy polypeptide 10, non-muscle	0.0268543	1.67055	0.00840318	0.875638
DLQTRDEQNEEKK	sp|Q61879|MYH10_MOUSE(pre=R,post=R);tr|Q3UH59|Q3UH59_MOUSE(pre=R,post=R);tr|Q5SV64|Q5SV64_MOUSE(pre=R,post=R)	77579	Myh10	myosin, heavy polypeptide 10, non-muscle	0.0287799	1.63191	0.00333821	1.05033
NILAEQLQAETELFAEAEEMR	sp|Q61879|MYH10_MOUSE(pre=K,post=A);tr|Q3UH59|Q3UH59_MOUSE(pre=K,post=A);tr|Q5SV64|Q5SV64_MOUSE(pre=K,post=A)	77579	Myh10	myosin, heavy polypeptide 10, non-muscle	0.0114469	1.34805	0.0325551	0.828332
QEEELQAKDEELLK	sp|Q61879|MYH10_MOUSE(pre=R,post=V);tr|Q3UH59|Q3UH59_MOUSE(pre=R,post=V);tr|Q5SV64|Q5SV64_MOUSE(pre=R,post=V)	77579	Myh10	myosin, heavy polypeptide 10, non-muscle	0.0384059	1.20195	0.0374032	0.677518
VEGELEEMERK	sp|Q61879|MYH10_MOUSE(pre=K,post=H);tr|Q3UH59|Q3UH59_MOUSE(pre=K,post=H);tr|Q5SV64|Q5SV64_MOUSE(pre=K,post=H)	77579	Myh10	myosin, heavy polypeptide 10, non-muscle	0.0354877	1.49743	0.0295313	0.959346
VSEGDRLRVELAEK	sp|Q61879|MYH10_MOUSE(pre=K,post=A);tr|Q3UH59|Q3UH59_MOUSE(pre=K,post=A);tr|Q5SV64|Q5SV64_MOUSE(pre=K,post=A)	77579	Myh10	myosin, heavy polypeptide 10, non-muscle	0.0141713	1.83732	0.0455684	1.65152
DLQTRDEQNEEKKR	sp|Q61879|MYH10_MOUSE(pre=R,post=L);tr|Q3UH59|Q3UH59_MOUSE(pre=R,post=L);tr|Q5SV64|Q5SV64_MOUSE(pre=R,post=L)	77579	Myh10	myosin, heavy polypeptide 10, non-muscle	0.0202682	1.90505	0.00688634	1.41185
DAAGLESQLQDTQELLQEETRQK	sp|Q61879|MYH10_MOUSE(pre=K,post=L);tr|Q3UH59|Q3UH59_MOUSE(pre=K,post=L);tr|Q5SV64|Q5SV64_MOUSE(pre=K,post=L)	77579	Myh10	myosin, heavy polypeptide 10, non-muscle	0.0360406	2.12687	0.034894	1.57505
DAAGLESQLQDTQELLQEETRQK	sp|Q61879|MYH10_MOUSE(pre=K,post=L);tr|Q3UH59|Q3UH59_MOUSE(pre=K,post=L);tr|Q5SV64|Q5SV64_MOUSE(pre=K,post=L)	77579	Myh10	myosin, heavy polypeptide 10, non-muscle	0.0342614	2.49962	0.0450465	1.7603
KMQAHIQDLEEQLDEEEGARQK	sp|Q61879|MYH10_MOUSE(pre=K,post=L);tr|Q3UH59|Q3UH59_MOUSE(pre=K,post=L);tr|Q5SV64|Q5SV64_MOUSE(pre=K,post=L)	77579	Myh10	myosin, heavy polypeptide 10, non-muscle	0.0226721	1.81574	0.0232195	1.16174
DAAGLESQLQDTQELLQEETRQK	sp|Q61879|MYH10_MOUSE(pre=K,post=L);tr|Q3UH59|Q3UH59_MOUSE(pre=K,post=L);tr|Q5SV64|Q5SV64_MOUSE(pre=K,post=L)	77579	Myh10	myosin, heavy polypeptide 10, non-muscle	0.0336973	1.78435	0.0359418	1.35576
MQAHIQDLEEQLDEEEGARQK	sp|Q61879|MYH10_MOUSE(pre=K,post=L);tr|Q3UH59|Q3UH59_MOUSE(pre=K,post=L);tr|Q5SV64|Q5SV64_MOUSE(pre=K,post=L)	77579	Myh10	myosin, heavy polypeptide 10, non-muscle	0.00106689	1.25788	0.00209789	0.843239
DAAGLESQLQDTQELLQEETRQK	sp|Q61879|MYH10_MOUSE(pre=K,post=L);tr|Q3UH59|Q3UH59_MOUSE(pre=K,post=L);tr|Q5SV64|Q5SV64_MOUSE(pre=K,post=L)	77579	Myh10	myosin, heavy polypeptide 10, non-muscle	0.0466835	1.77672	0.0313213	1.13115
KMQAHIQDLEEQLDEEEGARQK	sp|Q61879|MYH10_MOUSE(pre=K,post=L);tr|Q3UH59|Q3UH59_MOUSE(pre=K,post=L);tr|Q5SV64|Q5SV64_MOUSE(pre=K,post=L)	77579	Myh10	myosin, heavy polypeptide 10, non-muscle	0.0319231	1.92745	0.0242731	1.41539
NILAEQLQAETELFAEAEEMRAR	sp|Q61879|MYH10_MOUSE(pre=K,post=L);tr|Q3UH59|Q3UH59_MOUSE(pre=K,post=L);tr|Q5SV64|Q5SV64_MOUSE(pre=K,post=L)	77579	Myh10	myosin, heavy polypeptide 10, non-muscle	0.0354338	1.72335	0.0483484	1.52455
NILAEQLQAETELFAEAEEMRAR	sp|Q61879|MYH10_MOUSE(pre=K,post=L);tr|Q3UH59|Q3UH59_MOUSE(pre=K,post=L);tr|Q5SV64|Q5SV64_MOUSE(pre=K,post=L)	77579	Myh10	myosin, heavy polypeptide 10, non-muscle	0.0244949	1.50693	0.0468727	1.37269
CMLQDREDQSILCTGESGAGK	sp|Q61879|MYH10_MOUSE(pre=R,post=T);tr|Q3UH59|Q3UH59_MOUSE(pre=R,post=T);tr|Q5SV64|Q5SV64_MOUSE(pre=R,post=T);tr|Q8BXF2|Q8BXF2_MOUSE(pre=R,post=T)	77579	Myh10	myosin, heavy polypeptide 10, non-muscle	0.0252153	1.94876	0.0210753	1.71192
NILAEQLQAETELFAEAEEMRAR	sp|Q61879|MYH10_MOUSE(pre=K,post=L);tr|Q3UH59|Q3UH59_MOUSE(pre=K,post=L);tr|Q5SV64|Q5SV64_MOUSE(pre=K,post=L)	77579	Myh10	myosin, heavy polypeptide 10, non-muscle	0.000170407	1.10971	0.00142992	0.631153
NILAEQLQAETELFAEAEEMRAR	sp|Q61879|MYH10_MOUSE(pre=K,post=L);tr|Q3UH59|Q3UH59_MOUSE(pre=K,post=L);tr|Q5SV64|Q5SV64_MOUSE(pre=K,post=L)	77579	Myh10	myosin, heavy polypeptide 10, non-muscle	0.0325896	0.86943	0.0387498	0.583349
SLEAEILQLQEELASSER	sp|Q61879|MYH10_MOUSE(pre=K,post=A);tr|Q3UH59|Q3UH59_MOUSE(pre=K,post=A);tr|Q5SV64|Q5SV64_MOUSE(pre=K,post=A)	77579	Myh10	myosin, heavy polypeptide 10, non-muscle	0.033433	1.53913	0.0188245	0.739391
ELQAQIAELQEDFESEKASR	sp|Q61879|MYH10_MOUSE(pre=R,post=N);tr|Q3UH59|Q3UH59_MOUSE(pre=R,post=N);tr|Q5SV64|Q5SV64_MOUSE(pre=R,post=N)	77579	Myh10	myosin, heavy polypeptide 10, non-muscle	0.0194039	1.65235	0.0216189	1.07472
LQQELDDLTVDLDHQR	sp|Q61879|MYH10_MOUSE(pre=R,post=Q);tr|Q3UH59|Q3UH59_MOUSE(pre=R,post=Q);tr|Q5SV64|Q5SV64_MOUSE(pre=R,post=Q)	77579	Myh10	myosin, heavy polypeptide 10, non-muscle	0.0101104	1.77715	0.0287329	1.12273
SLEAEILQLQEELASSER	sp|Q61879|MYH10_MOUSE(pre=K,post=A);tr|Q3UH59|Q3UH59_MOUSE(pre=K,post=A);tr|Q5SV64|Q5SV64_MOUSE(pre=K,post=A)	77579	Myh10	myosin, heavy polypeptide 10, non-muscle	0.022616	1.31748	0.0292604	0.726823
DAAGLESQLQDTQELLQEETRQK	sp|Q61879|MYH10_MOUSE(pre=K,post=L);tr|Q3UH59|Q3UH59_MOUSE(pre=K,post=L);tr|Q5SV64|Q5SV64_MOUSE(pre=K,post=L)	77579	Myh10	myosin, heavy polypeptide 10, non-muscle	0.0250945	2.08146	0.0481707	1.44217
ELQAQIAELQEDFESEK	sp|Q61879|MYH10_MOUSE(pre=R,post=A);tr|Q3UH59|Q3UH59_MOUSE(pre=R,post=A);tr|Q5SV64|Q5SV64_MOUSE(pre=R,post=A)	77579	Myh10	myosin, heavy polypeptide 10, non-muscle	0.0186204	1.26773	0.0131875	0.728029
LDGETTDLQDQIAELQAQVDELK	sp|Q61879|MYH10_MOUSE(pre=K,post=V);tr|Q3UH59|Q3UH59_MOUSE(pre=K,post=V);tr|Q5SV64|Q5SV64_MOUSE(pre=K,post=V)	77579	Myh10	myosin, heavy polypeptide 10, non-muscle	0.0128994	1.26601	0.00539939	0.745991
ELQAQIAELQEDFESEK	sp|Q61879|MYH10_MOUSE(pre=R,post=A);tr|Q3UH59|Q3UH59_MOUSE(pre=R,post=A);tr|Q5SV64|Q5SV64_MOUSE(pre=R,post=A)	77579	Myh10	myosin, heavy polypeptide 10, non-muscle	0.0331508	1.6154	0.00427072	0.841302
ELQAQIAELQEDFESEK	sp|Q61879|MYH10_MOUSE(pre=R,post=A);tr|Q3UH59|Q3UH59_MOUSE(pre=R,post=A);tr|Q5SV64|Q5SV64_MOUSE(pre=R,post=A)	77579	Myh10	myosin, heavy polypeptide 10, non-muscle	0.0348362	1.56647	0.0143171	0.83242
ELQAQIAELQEDFESEK	sp|Q61879|MYH10_MOUSE(pre=R,post=A);tr|Q3UH59|Q3UH59_MOUSE(pre=R,post=A);tr|Q5SV64|Q5SV64_MOUSE(pre=R,post=A)	77579	Myh10	myosin, heavy polypeptide 10, non-muscle	0.0342666	1.42505	0.0233904	0.671399
LDGETTDLQDQIAELQAQVDELK	sp|Q61879|MYH10_MOUSE(pre=K,post=V);tr|Q3UH59|Q3UH59_MOUSE(pre=K,post=V);tr|Q5SV64|Q5SV64_MOUSE(pre=K,post=V)	77579	Myh10	myosin, heavy polypeptide 10, non-muscle	0.0237497	1.38287	0.0152238	0.857139
IGQLEEQLEQEAKER	sp|Q61879|MYH10_MOUSE(pre=K,post=A);tr|Q3UH59|Q3UH59_MOUSE(pre=K,post=A);tr|Q5SV64|Q5SV64_MOUSE(pre=K,post=A)	77579	Myh10	myosin, heavy polypeptide 10, non-muscle	0.037049	1.54654	0.0156543	0.828168
ELQAQIAELQEDFESEK	sp|Q61879|MYH10_MOUSE(pre=R,post=A);tr|Q3UH59|Q3UH59_MOUSE(pre=R,post=A);tr|Q5SV64|Q5SV64_MOUSE(pre=R,post=A)	77579	Myh10	myosin, heavy polypeptide 10, non-muscle	0.013727	1.55762	0.00952819	0.622696
ELQAQIAELQEDFESEK	sp|Q61879|MYH10_MOUSE(pre=R,post=A);tr|Q3UH59|Q3UH59_MOUSE(pre=R,post=A);tr|Q5SV64|Q5SV64_MOUSE(pre=R,post=A)	77579	Myh10	myosin, heavy polypeptide 10, non-muscle	0.0399254	1.34196	0.0173964	0.662314
LQNELDNVSTLLEEAEK	sp|Q61879|MYH10_MOUSE(pre=K,post=K);tr|Q3UH59|Q3UH59_MOUSE(pre=K,post=K);tr|Q5SV64|Q5SV64_MOUSE(pre=K,post=K)	77579	Myh10	myosin, heavy polypeptide 10, non-muscle	0.013346	1.12075	0.0181832	0.619282
QEEELQAKDEELLK	sp|Q61879|MYH10_MOUSE(pre=R,post=V);tr|Q3UH59|Q3UH59_MOUSE(pre=R,post=V);tr|Q5SV64|Q5SV64_MOUSE(pre=R,post=V)	77579	Myh10	myosin, heavy polypeptide 10, non-muscle	0.0365171	1.44773	0.0221443	0.89333
VEGELEEMERK	sp|Q61879|MYH10_MOUSE(pre=K,post=H);tr|Q3UH59|Q3UH59_MOUSE(pre=K,post=H);tr|Q5SV64|Q5SV64_MOUSE(pre=K,post=H)	77579	Myh10	myosin, heavy polypeptide 10, non-muscle	0.0308856	1.45763	0.0122885	0.876517
DVDRIVGLDQVTGM+15.995TETAFGSAYK	sp|Q61879|MYH10_MOUSE(pre=K,post=T);tr|Q3UH59|Q3UH59_MOUSE(pre=K,post=T)	77579	Myh10	myosin, heavy polypeptide 10, non-muscle	0.0357063	1.60492	0.0143115	0.955788
LDGETTDLQDQIAELQAQVDELK	sp|Q61879|MYH10_MOUSE(pre=K,post=V);tr|Q3UH59|Q3UH59_MOUSE(pre=K,post=V);tr|Q5SV64|Q5SV64_MOUSE(pre=K,post=V)	77579	Myh10	myosin, heavy polypeptide 10, non-muscle	0.0190624	1.62266	0.0139466	0.941874
LEVNMQAMK	sp|Q61879|MYH10_MOUSE(pre=R,post=A);tr|Q3UH59|Q3UH59_MOUSE(pre=R,post=A);tr|Q5SV64|Q5SV64_MOUSE(pre=R,post=A)	77579	Myh10	myosin, heavy polypeptide 10, non-muscle	0.0383857	1.26231	0.0341857	0.630611
ALEQQVEEMRTQLEELEDELQATEDAK	sp|Q61879|MYH10_MOUSE(pre=R,post=L);tr|Q3UH59|Q3UH59_MOUSE(pre=R,post=L);tr|Q5SV64|Q5SV64_MOUSE(pre=R,post=L)	77579	Myh10	myosin, heavy polypeptide 10, non-muscle	0.0397634	2.23603	0.0145141	1.20098
LKEIFMQVEDERR	sp|Q61879|MYH10_MOUSE(pre=K,post=H);tr|Q3UH59|Q3UH59_MOUSE(pre=K,post=H);tr|Q5SV64|Q5SV64_MOUSE(pre=K,post=H)	77579	Myh10	myosin, heavy polypeptide 10, non-muscle	0.0338672	1.63025	0.0158322	1.14477
DLSEELEALK	sp|Q61879|MYH10_MOUSE(pre=R,post=T);tr|Q3UH59|Q3UH59_MOUSE(pre=R,post=T);tr|Q5SV64|Q5SV64_MOUSE(pre=R,post=T)	77579	Myh10	myosin, heavy polypeptide 10, non-muscle	0.0397866	1.24842	0.0419169	0.615177
LKEIFMQVEDERR	sp|Q61879|MYH10_MOUSE(pre=K,post=H);tr|Q3UH59|Q3UH59_MOUSE(pre=K,post=H);tr|Q5SV64|Q5SV64_MOUSE(pre=K,post=H)	77579	Myh10	myosin, heavy polypeptide 10, non-muscle	0.0406851	1.41881	0.0109852	0.937787
ALEDETKNHEAQIQDMR	sp|Q61879|MYH10_MOUSE(pre=K,post=Q);tr|Q3UH59|Q3UH59_MOUSE(pre=K,post=Q);tr|Q5SV64|Q5SV64_MOUSE(pre=K,post=Q)	77579	Myh10	myosin, heavy polypeptide 10, non-muscle	0.0326967	1.66569	0.0485758	1.42096
LEVNMQAMK	sp|Q61879|MYH10_MOUSE(pre=R,post=A);tr|Q3UH59|Q3UH59_MOUSE(pre=R,post=A);tr|Q5SV64|Q5SV64_MOUSE(pre=R,post=A)	77579	Myh10	myosin, heavy polypeptide 10, non-muscle	0.0386992	1.30208	0.0257043	0.716827
NRLQQELDDLTVDLDHQR	sp|Q61879|MYH10_MOUSE(pre=K,post=Q);tr|Q3UH59|Q3UH59_MOUSE(pre=K,post=Q);tr|Q5SV64|Q5SV64_MOUSE(pre=K,post=Q)	77579	Myh10	myosin, heavy polypeptide 10, non-muscle	0.0245337	1.5941	0.0119646	1.07666
DAAGLESQLQDTQELLQEETRQK	sp|Q61879|MYH10_MOUSE(pre=K,post=L);tr|Q3UH59|Q3UH59_MOUSE(pre=K,post=L);tr|Q5SV64|Q5SV64_MOUSE(pre=K,post=L)	77579	Myh10	myosin, heavy polypeptide 10, non-muscle	0.0359789	2.15849	0.0348983	1.46738
SLEAEILQLQEELASSER	sp|Q61879|MYH10_MOUSE(pre=K,post=A);tr|Q3UH59|Q3UH59_MOUSE(pre=K,post=A);tr|Q5SV64|Q5SV64_MOUSE(pre=K,post=A)	77579	Myh10	myosin, heavy polypeptide 10, non-muscle	0.0252068	1.11259	0.0149376	0.729104
DAAGLESQLQDTQELLQEETRQK	sp|Q61879|MYH10_MOUSE(pre=K,post=L);tr|Q3UH59|Q3UH59_MOUSE(pre=K,post=L);tr|Q5SV64|Q5SV64_MOUSE(pre=K,post=L)	77579	Myh10	myosin, heavy polypeptide 10, non-muscle	0.0245811	1.59609	0.0295441	0.979414
ELQAQIAELQEDFESEK	sp|Q61879|MYH10_MOUSE(pre=R,post=A);tr|Q3UH59|Q3UH59_MOUSE(pre=R,post=A);tr|Q5SV64|Q5SV64_MOUSE(pre=R,post=A)	77579	Myh10	myosin, heavy polypeptide 10, non-muscle	0.035813	1.49859	0.0475807	0.606799
ELQAQIAELQEDFESEK	sp|Q61879|MYH10_MOUSE(pre=R,post=A);tr|Q3UH59|Q3UH59_MOUSE(pre=R,post=A);tr|Q5SV64|Q5SV64_MOUSE(pre=R,post=A)	77579	Myh10	myosin, heavy polypeptide 10, non-muscle	0.0278814	1.09991	0.028812	0.666127
CMLQDREDQSILCTGESGAGK	sp|Q61879|MYH10_MOUSE(pre=R,post=T);tr|Q3UH59|Q3UH59_MOUSE(pre=R,post=T);tr|Q5SV64|Q5SV64_MOUSE(pre=R,post=T);tr|Q8BXF2|Q8BXF2_MOUSE(pre=R,post=T)	77579	Myh10	myosin, heavy polypeptide 10, non-muscle	0.0358523	2.09978	0.00827892	1.38757
SLEAEILQLQEELASSER	sp|Q61879|MYH10_MOUSE(pre=K,post=A);tr|Q3UH59|Q3UH59_MOUSE(pre=K,post=A);tr|Q5SV64|Q5SV64_MOUSE(pre=K,post=A)	77579	Myh10	myosin, heavy polypeptide 10, non-muscle	0.0283647	1.44195	0.00719137	0.946189
VDDDLGTIESLEEAK	sp|Q61879|MYH10_MOUSE(pre=K,post=K);tr|Q3UH59|Q3UH59_MOUSE(pre=K,post=K);tr|Q5SV64|Q5SV64_MOUSE(pre=K,post=K)	77579	Myh10	myosin, heavy polypeptide 10, non-muscle	0.0497849	1.61982	0.0244444	0.665671
LDGETTDLQDQIAELQAQVDELK	sp|Q61879|MYH10_MOUSE(pre=K,post=V);tr|Q3UH59|Q3UH59_MOUSE(pre=K,post=V);tr|Q5SV64|Q5SV64_MOUSE(pre=K,post=V)	77579	Myh10	myosin, heavy polypeptide 10, non-muscle	0.0030564	1.24513	0.00735764	0.695228
HAEQERDELADEIANSASGK	sp|Q61879|MYH10_MOUSE(pre=R,post=S);tr|Q3UH59|Q3UH59_MOUSE(pre=R,post=S);tr|Q5SV64|Q5SV64_MOUSE(pre=R,post=S)	77579	Myh10	myosin, heavy polypeptide 10, non-muscle	0.0167727	1.78015	0.00480863	1.10051
TTLQVDTLNTELAAER	sp|Q61879|MYH10_MOUSE(pre=K,post=S);tr|Q3UH59|Q3UH59_MOUSE(pre=K,post=S);tr|Q5SV64|Q5SV64_MOUSE(pre=K,post=S)	77579	Myh10	myosin, heavy polypeptide 10, non-muscle	0.0326075	1.96048	0.042614	1.38039
IGQLEEQLEQEAKER	sp|Q61879|MYH10_MOUSE(pre=K,post=A);tr|Q3UH59|Q3UH59_MOUSE(pre=K,post=A);tr|Q5SV64|Q5SV64_MOUSE(pre=K,post=A)	77579	Myh10	myosin, heavy polypeptide 10, non-muscle	0.0425515	1.50921	0.0208381	0.756421
LDGETTDLQDQIAELQAQVDELK	sp|Q61879|MYH10_MOUSE(pre=K,post=V);tr|Q3UH59|Q3UH59_MOUSE(pre=K,post=V);tr|Q5SV64|Q5SV64_MOUSE(pre=K,post=V)	77579	Myh10	myosin, heavy polypeptide 10, non-muscle	0.0177302	1.28693	0.00962104	0.680393
ELQAQIAELQEDFESEK	sp|Q61879|MYH10_MOUSE(pre=R,post=A);tr|Q3UH59|Q3UH59_MOUSE(pre=R,post=A);tr|Q5SV64|Q5SV64_MOUSE(pre=R,post=A)	77579	Myh10	myosin, heavy polypeptide 10, non-muscle	0.0425973	1.32858	0.0247802	0.788847
LQNELDNVSTLLEEAEK	sp|Q61879|MYH10_MOUSE(pre=K,post=K);tr|Q3UH59|Q3UH59_MOUSE(pre=K,post=K);tr|Q5SV64|Q5SV64_MOUSE(pre=K,post=K)	77579	Myh10	myosin, heavy polypeptide 10, non-muscle	0.0166477	1.22961	0.00207506	0.585879
EQADFAVEALAK	sp|Q61879|MYH10_MOUSE(pre=K,post=A);tr|Q3UH59|Q3UH59_MOUSE(pre=K,post=A);tr|Q5SV64|Q5SV64_MOUSE(pre=K,post=A)	77579	Myh10	myosin, heavy polypeptide 10, non-muscle	0.0190054	1.63005	0.00887574	1.05309
ELEAELEDERKQR	sp|Q61879|MYH10_MOUSE(pre=R,post=A);tr|Q3UH59|Q3UH59_MOUSE(pre=R,post=A);tr|Q5SV64|Q5SV64_MOUSE(pre=R,post=A)	77579	Myh10	myosin, heavy polypeptide 10, non-muscle	0.0484539	0.95134	0.0221426	0.646094
ALEDETKNHEAQIQDMR	sp|Q61879|MYH10_MOUSE(pre=K,post=Q);tr|Q3UH59|Q3UH59_MOUSE(pre=K,post=Q);tr|Q5SV64|Q5SV64_MOUSE(pre=K,post=Q)	77579	Myh10	myosin, heavy polypeptide 10, non-muscle	0.0394265	1.81324	0.017602	1.22857
LDGETTDLQDQIAELQAQVDELK	sp|Q61879|MYH10_MOUSE(pre=K,post=V);tr|Q3UH59|Q3UH59_MOUSE(pre=K,post=V);tr|Q5SV64|Q5SV64_MOUSE(pre=K,post=V)	77579	Myh10	myosin, heavy polypeptide 10, non-muscle	0.0168484	1.28712	0.00803356	0.757322
EQADFAVEALAK	sp|Q61879|MYH10_MOUSE(pre=K,post=A);tr|Q3UH59|Q3UH59_MOUSE(pre=K,post=A);tr|Q5SV64|Q5SV64_MOUSE(pre=K,post=A)	77579	Myh10	myosin, heavy polypeptide 10, non-muscle	0.0221065	1.69685	0.00520815	1.00342
EQADFAVEALAK	sp|Q61879|MYH10_MOUSE(pre=K,post=A);tr|Q3UH59|Q3UH59_MOUSE(pre=K,post=A);tr|Q5SV64|Q5SV64_MOUSE(pre=K,post=A)	77579	Myh10	myosin, heavy polypeptide 10, non-muscle	0.00663142	1.84859	0.00371591	0.955692
DLQTRDEQNEEKK	sp|Q61879|MYH10_MOUSE(pre=R,post=R);tr|Q3UH59|Q3UH59_MOUSE(pre=R,post=R);tr|Q5SV64|Q5SV64_MOUSE(pre=R,post=R)	77579	Myh10	myosin, heavy polypeptide 10, non-muscle	0.0330146	1.30436	0.00258408	1.10686
QEEELQAKDEELLK	sp|Q61879|MYH10_MOUSE(pre=R,post=V);tr|Q3UH59|Q3UH59_MOUSE(pre=R,post=V);tr|Q5SV64|Q5SV64_MOUSE(pre=R,post=V)	77579	Myh10	myosin, heavy polypeptide 10, non-muscle	0.0258172	1.22037	0.0175334	0.676143
EQADFAVEALAK	sp|Q61879|MYH10_MOUSE(pre=K,post=A);tr|Q3UH59|Q3UH59_MOUSE(pre=K,post=A);tr|Q5SV64|Q5SV64_MOUSE(pre=K,post=A)	77579	Myh10	myosin, heavy polypeptide 10, non-muscle	0.0140727	1.49931	0.00538804	0.742439
VDDDLGTIESLEEAK	sp|Q61879|MYH10_MOUSE(pre=K,post=K);tr|Q3UH59|Q3UH59_MOUSE(pre=K,post=K);tr|Q5SV64|Q5SV64_MOUSE(pre=K,post=K)	77579	Myh10	myosin, heavy polypeptide 10, non-muscle	0.0374494	1.49614	0.0444494	0.604297
ALEDETKNHEAQIQDMR	sp|Q61879|MYH10_MOUSE(pre=K,post=Q);tr|Q3UH59|Q3UH59_MOUSE(pre=K,post=Q);tr|Q5SV64|Q5SV64_MOUSE(pre=K,post=Q)	77579	Myh10	myosin, heavy polypeptide 10, non-muscle	0.049346	1.64984	0.0331236	1.20871
EIFMQVEDERR	sp|Q61879|MYH10_MOUSE(pre=K,post=H);tr|Q3UH59|Q3UH59_MOUSE(pre=K,post=H);tr|Q5SV64|Q5SV64_MOUSE(pre=K,post=H)	77579	Myh10	myosin, heavy polypeptide 10, non-muscle	0.0206447	1.69445	0.00900656	0.810126
LDGETTDLQDQIAELQAQVDELK	sp|Q61879|MYH10_MOUSE(pre=K,post=V);tr|Q3UH59|Q3UH59_MOUSE(pre=K,post=V);tr|Q5SV64|Q5SV64_MOUSE(pre=K,post=V)	77579	Myh10	myosin, heavy polypeptide 10, non-muscle	0.021379	1.25737	0.0462269	0.710727
VLAYDKLEK	sp|Q61879|MYH10_MOUSE(pre=K,post=T);tr|Q3UH59|Q3UH59_MOUSE(pre=K,post=T);tr|Q5SV64|Q5SV64_MOUSE(pre=K,post=T)	77579	Myh10	myosin, heavy polypeptide 10, non-muscle	0.0194152	1.58259	0.00885858	1.01077
VLAYDKLEK	sp|Q61879|MYH10_MOUSE(pre=K,post=T);tr|Q3UH59|Q3UH59_MOUSE(pre=K,post=T);tr|Q5SV64|Q5SV64_MOUSE(pre=K,post=T)	77579	Myh10	myosin, heavy polypeptide 10, non-muscle	0.0230745	1.47715	0.031813	0.735117
EQADFAVEALAK	sp|Q61879|MYH10_MOUSE(pre=K,post=A);tr|Q3UH59|Q3UH59_MOUSE(pre=K,post=A);tr|Q5SV64|Q5SV64_MOUSE(pre=K,post=A)	77579	Myh10	myosin, heavy polypeptide 10, non-muscle	0.015604	1.50555	0.00182591	0.827509
EQADFAVEALAK	sp|Q61879|MYH10_MOUSE(pre=K,post=A);tr|Q3UH59|Q3UH59_MOUSE(pre=K,post=A);tr|Q5SV64|Q5SV64_MOUSE(pre=K,post=A)	77579	Myh10	myosin, heavy polypeptide 10, non-muscle	0.0239869	1.66952	0.012517	0.947397
VEDMAELTCLNEASVLHNLKDR	sp|Q61879|MYH10_MOUSE(pre=K,post=Y);tr|Q3UH59|Q3UH59_MOUSE(pre=K,post=Y);tr|Q5SV64|Q5SV64_MOUSE(pre=K,post=Y);tr|Q8BXF2|Q8BXF2_MOUSE(pre=K,post=Y)	77579	Myh10	myosin, heavy polypeptide 10, non-muscle	0.0375479	1.85	0.0409937	0.993321
ADMEDLMSSKDDVGKNVHELEK	sp|Q61879|MYH10_MOUSE(pre=R,post=S);tr|Q3UH59|Q3UH59_MOUSE(pre=R,post=S);tr|Q5SV64|Q5SV64_MOUSE(pre=R,post=S)	77579	Myh10	myosin, heavy polypeptide 10, non-muscle	0.0262932	1.6722	0.0068196	1.15614
VEDMAELTCLNEASVLHNLKDR	sp|Q61879|MYH10_MOUSE(pre=K,post=Y);tr|Q3UH59|Q3UH59_MOUSE(pre=K,post=Y);tr|Q5SV64|Q5SV64_MOUSE(pre=K,post=Y);tr|Q8BXF2|Q8BXF2_MOUSE(pre=K,post=Y)	77579	Myh10	myosin, heavy polypeptide 10, non-muscle	0.0369386	1.71748	0.0411501	0.91556
ADMEDLMSSKDDVGKNVHELEK	sp|Q61879|MYH10_MOUSE(pre=R,post=S);tr|Q3UH59|Q3UH59_MOUSE(pre=R,post=S);tr|Q5SV64|Q5SV64_MOUSE(pre=R,post=S)	77579	Myh10	myosin, heavy polypeptide 10, non-muscle	0.0313903	1.6757	0.0117534	1.05333
VEDMAELTCLNEASVLHNLKDR	sp|Q61879|MYH10_MOUSE(pre=K,post=Y);tr|Q3UH59|Q3UH59_MOUSE(pre=K,post=Y);tr|Q5SV64|Q5SV64_MOUSE(pre=K,post=Y);tr|Q8BXF2|Q8BXF2_MOUSE(pre=K,post=Y)	77579	Myh10	myosin, heavy polypeptide 10, non-muscle	0.0342873	2.09638	0.0418178	1.00988
DAAGLESQLQDTQELLQEETRQK	sp|Q61879|MYH10_MOUSE(pre=K,post=L);tr|Q3UH59|Q3UH59_MOUSE(pre=K,post=L);tr|Q5SV64|Q5SV64_MOUSE(pre=K,post=L)	77579	Myh10	myosin, heavy polypeptide 10, non-muscle	0.0196378	1.42491	0.0286575	0.714886
LQRELDDATEANEGLSR	sp|Q61879|MYH10_MOUSE(pre=K,post=E);tr|Q3UH59|Q3UH59_MOUSE(pre=K,post=E);tr|Q5SV64|Q5SV64_MOUSE(pre=K,post=E)	77579	Myh10	myosin, heavy polypeptide 10, non-muscle	0.0283151	1.85829	0.0177042	1.02856
TTLQVDTLNTELAAER	sp|Q61879|MYH10_MOUSE(pre=K,post=S);tr|Q3UH59|Q3UH59_MOUSE(pre=K,post=S);tr|Q5SV64|Q5SV64_MOUSE(pre=K,post=S)	77579	Myh10	myosin, heavy polypeptide 10, non-muscle	0.0053243	0.91598	0.00811164	0.809187
ELQAQIAELQEDFESEKASR	sp|Q61879|MYH10_MOUSE(pre=R,post=N);tr|Q3UH59|Q3UH59_MOUSE(pre=R,post=N);tr|Q5SV64|Q5SV64_MOUSE(pre=R,post=N)	77579	Myh10	myosin, heavy polypeptide 10, non-muscle	0.0195528	1.67309	0.046598	1.02002
VDDDLGTIESLEEAK	sp|Q61879|MYH10_MOUSE(pre=K,post=K);tr|Q3UH59|Q3UH59_MOUSE(pre=K,post=K);tr|Q5SV64|Q5SV64_MOUSE(pre=K,post=K)	77579	Myh10	myosin, heavy polypeptide 10, non-muscle	0.0441402	2.10841	0.0214494	0.981332
TTLQVDTLNTELAAER	sp|Q61879|MYH10_MOUSE(pre=K,post=S);tr|Q3UH59|Q3UH59_MOUSE(pre=K,post=S);tr|Q5SV64|Q5SV64_MOUSE(pre=K,post=S)	77579	Myh10	myosin, heavy polypeptide 10, non-muscle	0.0366148	1.88466	0.0144084	0.923848
HAEQERDELADEIANSASGK	sp|Q61879|MYH10_MOUSE(pre=R,post=S);tr|Q3UH59|Q3UH59_MOUSE(pre=R,post=S);tr|Q5SV64|Q5SV64_MOUSE(pre=R,post=S)	77579	Myh10	myosin, heavy polypeptide 10, non-muscle	0.0486079	1.70201	0.0244611	1.08894
FLSNGYIPIPGQQDK	sp|Q61879|MYH10_MOUSE(pre=R,post=D);tr|Q3UH59|Q3UH59_MOUSE(pre=R,post=D);tr|Q5SV64|Q5SV64_MOUSE(pre=R,post=D)	77579	Myh10	myosin, heavy polypeptide 10, non-muscle	0.0476899	1.24786	0.0400305	0.727729
IGQLEEQLEQEAKER	sp|Q61879|MYH10_MOUSE(pre=K,post=A);tr|Q3UH59|Q3UH59_MOUSE(pre=K,post=A);tr|Q5SV64|Q5SV64_MOUSE(pre=K,post=A)	77579	Myh10	myosin, heavy polypeptide 10, non-muscle	0.0197845	1.39427	0.00640242	0.654273
VVSSVLQFGNISFK	sp|Q61879|MYH10_MOUSE(pre=K,post=K);tr|Q3UH59|Q3UH59_MOUSE(pre=K,post=K);tr|Q5SV64|Q5SV64_MOUSE(pre=K,post=K)	77579	Myh10	myosin, heavy polypeptide 10, non-muscle	0.0101217	2.23885	0.00182679	1.81487
FLSNGYIPIPGQQDK	sp|Q61879|MYH10_MOUSE(pre=R,post=D);tr|Q3UH59|Q3UH59_MOUSE(pre=R,post=D);tr|Q5SV64|Q5SV64_MOUSE(pre=R,post=D)	77579	Myh10	myosin, heavy polypeptide 10, non-muscle	0.0246634	0.99273	0.0251205	0.583786
TTLQVDTLNTELAAER	sp|Q61879|MYH10_MOUSE(pre=K,post=S);tr|Q3UH59|Q3UH59_MOUSE(pre=K,post=S);tr|Q5SV64|Q5SV64_MOUSE(pre=K,post=S)	77579	Myh10	myosin, heavy polypeptide 10, non-muscle	0.0479875	1.8416	0.014091	1.06082
TELEDTLDTTAAQQELR	sp|Q61879|MYH10_MOUSE(pre=K,post=T);tr|Q3UH59|Q3UH59_MOUSE(pre=K,post=T);tr|Q5SV64|Q5SV64_MOUSE(pre=K,post=T)	77579	Myh10	myosin, heavy polypeptide 10, non-muscle	0.0304363	1.44641	0.0383672	0.658552
LDGETTDLQDQIAELQAQVDELK	sp|Q61879|MYH10_MOUSE(pre=K,post=V);tr|Q3UH59|Q3UH59_MOUSE(pre=K,post=V);tr|Q5SV64|Q5SV64_MOUSE(pre=K,post=V)	77579	Myh10	myosin, heavy polypeptide 10, non-muscle	0.0230391	1.30721	0.0386733	0.618295
LDGETTDLQDQIAELQAQVDELK	sp|Q61879|MYH10_MOUSE(pre=K,post=V);tr|Q3UH59|Q3UH59_MOUSE(pre=K,post=V);tr|Q5SV64|Q5SV64_MOUSE(pre=K,post=V)	77579	Myh10	myosin, heavy polypeptide 10, non-muscle	0.0105931	1.40023	0.00519011	0.729609
LQRELDDATEANEGLSR	sp|Q61879|MYH10_MOUSE(pre=K,post=E);tr|Q3UH59|Q3UH59_MOUSE(pre=K,post=E);tr|Q5SV64|Q5SV64_MOUSE(pre=K,post=E)	77579	Myh10	myosin, heavy polypeptide 10, non-muscle	0.0238459	1.9202	0.0220907	1.32371
ADMEDLMSSKDDVGKNVHELEK	sp|Q61879|MYH10_MOUSE(pre=R,post=S);tr|Q3UH59|Q3UH59_MOUSE(pre=R,post=S);tr|Q5SV64|Q5SV64_MOUSE(pre=R,post=S)	77579	Myh10	myosin, heavy polypeptide 10, non-muscle	0.000940816	1.22194	0.00347433	0.700538
QEVMISDLEER	sp|Q61879|MYH10_MOUSE(pre=K,post=L);tr|Q3UH59|Q3UH59_MOUSE(pre=K,post=L);tr|Q5SV64|Q5SV64_MOUSE(pre=K,post=L)	77579	Myh10	myosin, heavy polypeptide 10, non-muscle	0.0263076	1.72172	0.0054954	0.843686
QEVMISDLEER	sp|Q61879|MYH10_MOUSE(pre=K,post=L);tr|Q3UH59|Q3UH59_MOUSE(pre=K,post=L);tr|Q5SV64|Q5SV64_MOUSE(pre=K,post=L)	77579	Myh10	myosin, heavy polypeptide 10, non-muscle	0.0357386	1.54347	0.010548	0.855099
VVSSVLQFGNISFK	sp|Q61879|MYH10_MOUSE(pre=K,post=K);tr|Q3UH59|Q3UH59_MOUSE(pre=K,post=K);tr|Q5SV64|Q5SV64_MOUSE(pre=K,post=K)	77579	Myh10	myosin, heavy polypeptide 10, non-muscle	0.00987317	2.35039	0.00476221	2.07432
DLSEELEALKTELEDTLDTTAAQQELR	sp|Q61879|MYH10_MOUSE(pre=R,post=T);tr|Q3UH59|Q3UH59_MOUSE(pre=R,post=T);tr|Q5SV64|Q5SV64_MOUSE(pre=R,post=T)	77579	Myh10	myosin, heavy polypeptide 10, non-muscle	0.00905052	1.4956	0.0251987	2.11597
QEVM+15.995ISDLEER	sp|Q61879|MYH10_MOUSE(pre=K,post=L);tr|Q3UH59|Q3UH59_MOUSE(pre=K,post=L);tr|Q5SV64|Q5SV64_MOUSE(pre=K,post=L)	77579	Myh10	myosin, heavy polypeptide 10, non-muscle	0.0142883	1.38249	0.000870569	0.61222
VVSSVLQFGNISFK	sp|Q61879|MYH10_MOUSE(pre=K,post=K);tr|Q3UH59|Q3UH59_MOUSE(pre=K,post=K);tr|Q5SV64|Q5SV64_MOUSE(pre=K,post=K)	77579	Myh10	myosin, heavy polypeptide 10, non-muscle	0.0163528	2.46376	0.00459266	2.08459
VDDDLGTIESLEEAK	sp|Q61879|MYH10_MOUSE(pre=K,post=K);tr|Q3UH59|Q3UH59_MOUSE(pre=K,post=K);tr|Q5SV64|Q5SV64_MOUSE(pre=K,post=K)	77579	Myh10	myosin, heavy polypeptide 10, non-muscle	0.0421545	1.75028	0.0330632	0.841896
RDLSEELEALK	sp|Q61879|MYH10_MOUSE(pre=K,post=T);tr|Q3UH59|Q3UH59_MOUSE(pre=K,post=T);tr|Q5SV64|Q5SV64_MOUSE(pre=K,post=T)	77579	Myh10	myosin, heavy polypeptide 10, non-muscle	0.0253631	1.3275	0.0302862	0.641301
SALLDEKR	sp|Q61879|MYH10_MOUSE(pre=K,post=R);tr|Q3UH59|Q3UH59_MOUSE(pre=K,post=R);tr|Q5SV64|Q5SV64_MOUSE(pre=K,post=R)	77579	Myh10	myosin, heavy polypeptide 10, non-muscle	0.0259726	1.59721	0.00491069	1.0386
SALLDEKR	sp|Q61879|MYH10_MOUSE(pre=K,post=R);tr|Q3UH59|Q3UH59_MOUSE(pre=K,post=R);tr|Q5SV64|Q5SV64_MOUSE(pre=K,post=R)	77579	Myh10	myosin, heavy polypeptide 10, non-muscle	0.0134999	1.82522	0.0025977	1.23115
HATALEELSEQLEQAKR	sp|Q61879|MYH10_MOUSE(pre=R,post=F);tr|Q3UH59|Q3UH59_MOUSE(pre=R,post=F);tr|Q5SV64|Q5SV64_MOUSE(pre=R,post=F)	77579	Myh10	myosin, heavy polypeptide 10, non-muscle	0.0251901	1.06894	0.00745793	0.664511
ELQAQIAELQEDFESEKASR	sp|Q61879|MYH10_MOUSE(pre=R,post=N);tr|Q3UH59|Q3UH59_MOUSE(pre=R,post=N);tr|Q5SV64|Q5SV64_MOUSE(pre=R,post=N)	77579	Myh10	myosin, heavy polypeptide 10, non-muscle	0.0206843	1.62411	0.04756	1.13032
ELQAQIAELQEDFESEKASR	sp|Q61879|MYH10_MOUSE(pre=R,post=N);tr|Q3UH59|Q3UH59_MOUSE(pre=R,post=N);tr|Q5SV64|Q5SV64_MOUSE(pre=R,post=N)	77579	Myh10	myosin, heavy polypeptide 10, non-muscle	0.0324119	2.29016	0.0302802	1.35548
IAECSSQLAEEEEKAK	sp|Q61879|MYH10_MOUSE(pre=R,post=N);tr|Q3UH59|Q3UH59_MOUSE(pre=R,post=N);tr|Q5SV64|Q5SV64_MOUSE(pre=R,post=N)	77579	Myh10	myosin, heavy polypeptide 10, non-muscle	0.0280139	1.6826	0.00490097	1.07953
AVIYNPATQADWTAK	sp|Q61879|MYH10_MOUSE(pre=R,post=K);tr|Q3UH59|Q3UH59_MOUSE(pre=R,post=K);tr|Q5SV64|Q5SV64_MOUSE(pre=R,post=K);tr|Q8BXF2|Q8BXF2_MOUSE(pre=R,post=K)	77579	Myh10	myosin, heavy polypeptide 10, non-muscle	0.0223346	1.77091	0.00505361	1.10117
IAECSSQLAEEEEKAK	sp|Q61879|MYH10_MOUSE(pre=R,post=N);tr|Q3UH59|Q3UH59_MOUSE(pre=R,post=N);tr|Q5SV64|Q5SV64_MOUSE(pre=R,post=N)	77579	Myh10	myosin, heavy polypeptide 10, non-muscle	0.0412111	1.32497	0.021518	0.717587
ELQAQIAELQEDFESEKASR	sp|Q61879|MYH10_MOUSE(pre=R,post=N);tr|Q3UH59|Q3UH59_MOUSE(pre=R,post=N);tr|Q5SV64|Q5SV64_MOUSE(pre=R,post=N)	77579	Myh10	myosin, heavy polypeptide 10, non-muscle	0.0359479	1.95303	0.0361034	1.21906
IAECSSQLAEEEEKAK	sp|Q61879|MYH10_MOUSE(pre=R,post=N);tr|Q3UH59|Q3UH59_MOUSE(pre=R,post=N);tr|Q5SV64|Q5SV64_MOUSE(pre=R,post=N)	77579	Myh10	myosin, heavy polypeptide 10, non-muscle	0.0319967	1.43422	0.00816173	0.766667
ELQAQIAELQEDFESEKASR	sp|Q61879|MYH10_MOUSE(pre=R,post=N);tr|Q3UH59|Q3UH59_MOUSE(pre=R,post=N);tr|Q5SV64|Q5SV64_MOUSE(pre=R,post=N)	77579	Myh10	myosin, heavy polypeptide 10, non-muscle	0.0343366	1.81978	0.0272966	1.06795
IAECSSQLAEEEEKAK	sp|Q61879|MYH10_MOUSE(pre=R,post=N);tr|Q3UH59|Q3UH59_MOUSE(pre=R,post=N);tr|Q5SV64|Q5SV64_MOUSE(pre=R,post=N)	77579	Myh10	myosin, heavy polypeptide 10, non-muscle	0.0345928	1.91657	0.00583197	1.21373
AVIYNPATQADWTAK	sp|Q61879|MYH10_MOUSE(pre=R,post=K);tr|Q3UH59|Q3UH59_MOUSE(pre=R,post=K);tr|Q5SV64|Q5SV64_MOUSE(pre=R,post=K);tr|Q8BXF2|Q8BXF2_MOUSE(pre=R,post=K)	77579	Myh10	myosin, heavy polypeptide 10, non-muscle	0.0232376	1.96629	0.00624637	1.22681
IAECSSQLAEEEEKAK	sp|Q61879|MYH10_MOUSE(pre=R,post=N);tr|Q3UH59|Q3UH59_MOUSE(pre=R,post=N);tr|Q5SV64|Q5SV64_MOUSE(pre=R,post=N)	77579	Myh10	myosin, heavy polypeptide 10, non-muscle	0.0234975	1.61449	0.00302422	0.943917
AVIYNPATQADWTAK	sp|Q61879|MYH10_MOUSE(pre=R,post=K);tr|Q3UH59|Q3UH59_MOUSE(pre=R,post=K);tr|Q5SV64|Q5SV64_MOUSE(pre=R,post=K);tr|Q8BXF2|Q8BXF2_MOUSE(pre=R,post=K)	77579	Myh10	myosin, heavy polypeptide 10, non-muscle	0.035969	1.33364	0.0470836	0.612185
ELQAQIAELQEDFESEKASR	sp|Q61879|MYH10_MOUSE(pre=R,post=N);tr|Q3UH59|Q3UH59_MOUSE(pre=R,post=N);tr|Q5SV64|Q5SV64_MOUSE(pre=R,post=N)	77579	Myh10	myosin, heavy polypeptide 10, non-muscle	0.0228802	1.80181	0.0328317	1.1987
HATALEELSEQLEQAKR	sp|Q61879|MYH10_MOUSE(pre=R,post=F);tr|Q3UH59|Q3UH59_MOUSE(pre=R,post=F);tr|Q5SV64|Q5SV64_MOUSE(pre=R,post=F)	77579	Myh10	myosin, heavy polypeptide 10, non-muscle	0.0358321	0.99821	0.0154164	0.787014
LDGETTDLQDQIAELQAQVDELK	sp|Q61879|MYH10_MOUSE(pre=K,post=V);tr|Q3UH59|Q3UH59_MOUSE(pre=K,post=V);tr|Q5SV64|Q5SV64_MOUSE(pre=K,post=V)	77579	Myh10	myosin, heavy polypeptide 10, non-muscle	0.0212892	1.21106	0.0137975	0.609688
IGQLEEQLEQEAKER	sp|Q61879|MYH10_MOUSE(pre=K,post=A);tr|Q3UH59|Q3UH59_MOUSE(pre=K,post=A);tr|Q5SV64|Q5SV64_MOUSE(pre=K,post=A)	77579	Myh10	myosin, heavy polypeptide 10, non-muscle	0.0296144	1.50382	0.00448291	0.861473
AVIYNPATQADWTAK	sp|Q61879|MYH10_MOUSE(pre=R,post=K);tr|Q3UH59|Q3UH59_MOUSE(pre=R,post=K);tr|Q5SV64|Q5SV64_MOUSE(pre=R,post=K);tr|Q8BXF2|Q8BXF2_MOUSE(pre=R,post=K)	77579	Myh10	myosin, heavy polypeptide 10, non-muscle	0.0169866	1.75037	0.00797527	0.935757
DLEAQIEAANKARDEVIK	sp|Q61879|MYH10_MOUSE(pre=K,post=Q);tr|Q3UH59|Q3UH59_MOUSE(pre=K,post=Q);tr|Q5SV64|Q5SV64_MOUSE(pre=K,post=Q)	77579	Myh10	myosin, heavy polypeptide 10, non-muscle	0.0205587	1.48845	0.0156243	0.815887
FDQLLAEEKGISAR	sp|Q61879|MYH10_MOUSE(pre=K,post=Y);tr|Q3UH59|Q3UH59_MOUSE(pre=K,post=Y);tr|Q5SV64|Q5SV64_MOUSE(pre=K,post=Y)	77579	Myh10	myosin, heavy polypeptide 10, non-muscle	0.037873	2.0198	0.0464089	2.15472
[truncated: 2,382 more rows]
